# Supplementary material for: Profiling BRCA1-BRCT interactions and their functional relevance at amino acid resolution
Source: Nucleic Acids Res. 2025 Sep 17;53(17):gkaf848. doi: 10.1093/nar/gkaf848 (PMC12448885; doi:10.1093/nar/gkaf848)
Supplement: gkaf848_Supplemental_Files [file gkaf848_supplemental_files.zip]

Archive with 4 entries (4 files):
- Sup table 1 _ primer list.xlsx
- Sup table 2 _ ABX CtIP complete count and scores.xlsx
- Sup table 3 _ All data Y2H_Adamovic_Findlay_ClinVar.xlsx
- Supplementary_data.pdf
