# Supplementary material for: Profiling BRCA1-BRCT interactions and their functional relevance at amino acid resolution
Source: Nucleic Acids Res. 2025 Sep 17;53(17):gkaf848. doi: 10.1093/nar/gkaf848 (PMC12448885; doi:10.1093/nar/gkaf848)
Supplement: gkaf848_Supplemental_Files [file gkaf848_supplemental_files.zip › Sup table 1 _ primer list.xlsx]

## Sheet: Sheet1
Name	Sequence	Description
BRCT NGS FW 1	GATGTGTATAAGAGACAG agacagttgactgtatcgccg	BRCT illumina sequencing primers
BRCT NGS RV 1	CGTGTGCTCTTCCGATCT ctgggtcacccagaaatagctaac	BRCT illumina sequencing primers
BRCT NGS FW 2	GATGTGTATAAGAGACAG tttctaggaattgcgggagga	BRCT illumina sequencing primers
BRCT NGS RV 2	CGTGTGCTCTTCCGATCT ctccttcaccacagaagcacc	BRCT illumina sequencing primers
BRCT NGS FW 3	GATGTGTATAAGAGACAG cccacagatcaactggaatggatg	BRCT illumina sequencing primers
BRCT NGS RV 3	CGTGTGCTCTTCCGATCT acgattcatagatctctgcaggtc	BRCT illumina sequencing primers
BRCA1 Phe1668Asp fw	gaatttatgctcgtgtacaaggatgccagaaaacaccacatcac	BRCA1 site directed mutagenesis primer
BRCA1 Phe1668Asp rv	gtgatgtggtgttttctggcatccttgtacacgagcataaattc	BRCA1 site directed mutagenesis primer
BRCA1 Phe1668Cys fw	cagaagaatttatgctcgtgtacaagtgtgccagaaaacacc	BRCA1 site directed mutagenesis primer
BRCA1 Phe1668Cys rv	ggtgttttctggcacacttgtacacgagcataaattcttctg	BRCA1 site directed mutagenesis primer
BRCA1 Arg1699Cys fw	cagatgctgagtttgtgtgtgaatgcacactgaaatattttctagga	BRCA1 site directed mutagenesis primer
BRCA1 Arg1699Cys rv	tcctagaaaatatttcagtgtgcattcacacacaaactcagcatctg	BRCA1 site directed mutagenesis primer
BRCA1 Asp1739Phe fw	gcatgattttgaagtcagaggatttgtggtcaatggaagaaacc	BRCA1 site directed mutagenesis primer
BRCA1 Asp1739Phe rv	ggtttcttccattgaccacaaatcctctgacttcaaaatcatgc	BRCA1 site directed mutagenesis primer
BRCA1 Pro1749Arg fw	tggaagaaaccaccaaggtagaaagcgagcaagagaatcc	BRCA1 site directed mutagenesis primer
BRCA1 Pro1749Arg rv	ggattctcttgctcgctttctaccttggtggtttcttcca	BRCA1 site directed mutagenesis primer
BRCA1 Val1741Lys fw	ttttgaagtcagaggagatgtgaagaatggaagaaaccaccaaggtc	BRCA1 site directed mutagenesis primer
BRCA1 Val1741Lys rv	gaccttggtggtttcttccattcttcacatctcctctgacttcaaaa	BRCA1 site directed mutagenesis primer
BRCA1 Thr1691Asn fw	cacacaaactcagcatcatttttcataacaacatgagtagtctcttcagt	BRCA1 site directed mutagenesis primer
BRCA1 Thr1691Asn rv	actgaagagactactcatgttgttatgaaaaatgatgctgagtttgtgtg	BRCA1 site directed mutagenesis primer
BRCA1 Phe1734Asp fw	ccacatctcctctgacttcatcatcatgctcattcagcatttttc	BRCA1 site directed mutagenesis primer
BRCA1 Phe1734Asp rv	gaaaaatgctgaatgagcatgatgatgaagtcagaggagatgtgg	BRCA1 site directed mutagenesis primer
BRCA1 Ala1789Leu fw	aagctccttcaccacagatagaccacacagctgtaccatcc	BRCA1 site directed mutagenesis primer
BRCA1 Ala1789Leu rv	ggatggtacagctgtgtggtctatctgtggtgaaggagctt	BRCA1 site directed mutagenesis primer
BRCA1 Trp1837Val fw	ctacactgtccaacaccacctctcgggtcaccacag	BRCA1 site directed mutagenesis primer
BRCA1 Trp1837Val rv	ctgtggtgacccgagaggtggtgttggacagtgtag	BRCA1 site directed mutagenesis primer
BRCA1 plasmid backbone fw	ggagaggcggtttgcgtattgg	BRCA1 site directed mutagenesis primer backbone
BRCA1 plasmid backbone fw	ccaatacgcaaaccgcctctcc	BRCA1 site directed mutagenesis primer backbone
