# Supplementary material for: Profiling BRCA1-BRCT interactions and their functional relevance at amino acid resolution
Source: Nucleic Acids Res. 2025 Sep 17;53(17):gkaf848. doi: 10.1093/nar/gkaf848 (PMC12448885; doi:10.1093/nar/gkaf848)
Supplement: gkaf848_Supplemental_Files [file gkaf848_supplemental_files.zip › Sup table 2 _ ABX CtIP complete count and scores.xlsx]

## Sheet: BRCT1_ABX
	AA BRCA1	AA WT	AA variant	All_1	All_2	All_3	All_average	Binders_1	Binders_2	Binders_3	Binders_average	Ratio binders/all	ENRICH2 SCORE	SE standard error	variance	pvalue_raw	z	Normalized score
Val1646Ala	1646	Val	Ala	86	130	121	112.333	125	316	125	188.667	1.67953	-0.112459	0.14472	0.020944	0.437112	0.777079	-0.0104421
Val1646Arg	1646	Val	Arg	89	85	91	88.3333	71	197	91	119.667	1.35472	-0.327271	0.150877	0.0227639	0.0300732	2.16912	-0.225254
Val1646Asn	1646	Val	Asn	68	102	77	82.3333	38	190	51	93	1.12955	-0.508779	0.154383	0.023834	0.000982225	3.29557	-0.406762
Val1646Asp	1646	Val	Asp	93	99	105	99	84	185	72	113.667	1.14815	-0.492437	0.150018	0.0225054	0.00102884	3.28252	-0.39042
Val1646Cys	1646	Val	Cys	103	71	69	81	83	169	83	111.667	1.3786	-0.309866	0.152654	0.0233032	0.042371	2.02986	-0.207849
Val1646Gln	1646	Val	Gln	104	90	79	91	107	204	127	146	1.6044	-0.158313	0.148838	0.0221526	0.287483	1.06366	-0.0562955
Val1646Glu	1646	Val	Glu	49	24	64	45.6667	47	101	53	67	1.46715	-0.248205	0.168675	0.0284513	0.141156	1.4715	-0.146188
Val1646Gly	1646	Val	Gly	92	132	89	104.333	109	182	88	126.333	1.21086	-0.439316	0.148461	0.0220407	0.00308507	2.95913	-0.337298
Val1646His	1646	Val	His	114	79	117	103.333	135	237	69	147	1.42258	-0.278377	0.147314	0.0217014	0.0588006	1.88968	-0.17636
Val1646Ile	1646	Val	Ile	162	130	140	144	210	415	159	261.333	1.81481	-0.0349065	0.140722	0.0198026	0.804093	0.248053	0.0671105
Val1646Leu	1646	Val	Leu	84	71	102	85.6667	61	151	123	111.667	1.3035	-0.365769	0.151921	0.0230799	0.0160566	2.40763	-0.263751
Val1646Lys	1646	Val	Lys	71	81	74	75.3333	62	68	48	59.3333	0.787611	-0.868527	0.161966	0.0262331	8.21254e-08	5.3624	-0.76651
Val1646Met	1646	Val	Met	95	92	80	89	100	150	96	115.333	1.29588	-0.371608	0.15113	0.0228401	0.0139376	2.45887	-0.26959
Val1646Phe	1646	Val	Phe	91	68	73	77.3333	82	166	103	117	1.51293	-0.217051	0.152846	0.0233618	0.155588	1.42007	-0.115034
Val1646Pro	1646	Val	Pro	57	81	86	74.6667	57	141	38	78.6667	1.05357	-0.578298	0.157793	0.0248985	0.000247408	3.66493	-0.476281
Val1646Ser	1646	Val	Ser	101	85	103	96.3333	94	160	66	106.667	1.10727	-0.528644	0.150964	0.0227902	0.000462154	3.50178	-0.426627
Val1646Thr	1646	Val	Thr	76	49	61	62	69	120	42	77	1.24194	-0.414222	0.160927	0.0258974	0.0100536	2.57398	-0.312205
Val1646Trp	1646	Val	Trp	90	93	65	82.6667	72	154	116	114	1.37903	-0.309542	0.152183	0.0231597	0.0419504	2.03401	-0.207525
Val1646Tyr	1646	Val	Tyr	64	79	70	71	67	148	64	93	1.30986	-0.361005	0.156453	0.0244775	0.0210303	2.30744	-0.258988
Asn1647Ala	1647	Asn	Ala	62	54	59	58.3333	51	115	41	69	1.18286	-0.462878	0.163503	0.0267331	0.00464004	2.83102	-0.360861
Asn1647Arg	1647	Asn	Arg	48	62	39	49.6667	47	107	72	75.3333	1.51678	-0.214922	0.165287	0.0273198	0.193499	1.3003	-0.112905
Asn1647Asp	1647	Asn	Asp	105	129	91	108.333	93	175	66	111.333	1.02769	-0.603096	0.149257	0.0222775	5.32995e-05	4.04067	-0.501079
Asn1647Cys	1647	Asn	Cys	64	53	77	64.6667	75	97	71	81	1.25258	-0.405686	0.159574	0.025464	0.0110125	2.5423	-0.303669
Asn1647Gln	1647	Asn	Gln	83	80	69	77.3333	71	140	98	103	1.3319	-0.344303	0.154104	0.0237479	0.0254679	2.23423	-0.242286
Asn1647Glu	1647	Asn	Glu	77	69	89	78.3333	69	180	101	116.667	1.48936	-0.232721	0.152693	0.0233152	0.127481	1.52411	-0.130704
Asn1647Gly	1647	Asn	Gly	67	65	67	66.3333	85	92	69	82	1.23618	-0.418823	0.159013	0.0252851	0.00844125	2.63389	-0.316806
Asn1647His	1647	Asn	His	74	71	53	66	70	174	93	112.333	1.70202	-0.0995944	0.155617	0.0242166	0.522174	0.639998	0.00242269
Asn1647Ile	1647	Asn	Ile	62	76	49	62.3333	67	121	52	80	1.28342	-0.38143	0.160334	0.0257072	0.0173615	2.37896	-0.279412
Asn1647Leu	1647	Asn	Leu	66	74	55	65	77	164	93	111.333	1.71282	-0.0932943	0.15595	0.0243204	0.549685	0.598232	0.00872278
Asn1647Lys	1647	Asn	Lys	49	51	53	51	63	97	37	65.6667	1.28758	-0.378333	0.166715	0.0277938	0.0232474	2.26934	-0.276316
Asn1647Met	1647	Asn	Met	61	57	84	67.3333	75	122	54	83.6667	1.24257	-0.413668	0.158525	0.0251302	0.00906809	2.60948	-0.311651
Asn1647Phe	1647	Asn	Phe	44	31	64	46.3333	36	132	85	84.3333	1.82014	-0.0330716	0.165315	0.027329	0.84144	0.200052	0.0689455
Asn1647Pro	1647	Asn	Pro	69	83	73	75	68	150	98	105.333	1.40444	-0.291368	0.154305	0.02381	0.0589909	1.88826	-0.189351
Asn1647Ser	1647	Asn	Ser	100	71	100	90.3333	100	235	167	167.333	1.8524	-0.0147373	0.14795	0.0218891	0.920654	0.09961	0.0872798
Asn1647Thr	1647	Asn	Thr	55	41	32	42.6667	43	132	57	77.3333	1.8125	-0.0374095	0.168223	0.028299	0.824018	0.22238	0.0646076
Asn1647Trp	1647	Asn	Trp	80	77	92	83	113	228	70	137	1.6506	-0.130021	0.150512	0.022654	0.387668	0.863854	-0.0280036
Asn1647Tyr	1647	Asn	Tyr	66	39	49	51.3333	92	216	61	123	2.3961	0.241586	0.159357	0.0253947	0.129518	1.516	0.343603
Asn1647Val	1647	Asn	Val	47	101	72	73.3333	43	97	64	68	0.927273	-0.7057	0.160128	0.0256409	1.04761e-05	4.40711	-0.603683
Lys1648Ala	1648	Lys	Ala	59	56	77	64	49	103	78	76.6667	1.19792	-0.450216	0.160465	0.025749	0.0050208	2.8057	-0.348199
Lys1648Arg	1648	Lys	Arg	88	96	79	87.6667	101	226	93	140	1.59696	-0.16298	0.14963	0.022389	0.276056	1.08922	-0.0609626
Lys1648Asn	1648	Lys	Asn	76	65	74	71.6667	84	121	55	86.6667	1.2093	-0.440729	0.157146	0.024695	0.00503827	2.80458	-0.338712
Lys1648Asp	1648	Lys	Asp	41	51	64	52	55	51	61	55.6667	1.07051	-0.562443	0.169044	0.0285757	0.000877205	3.32721	-0.460426
Lys1648Cys	1648	Lys	Cys	36	44	43	41	62	92	34	62.6667	1.52846	-0.207514	0.172099	0.029618	0.227901	1.20578	-0.105497
Lys1648Gln	1648	Lys	Gln	61	44	79	61.3333	51	210	124	128.333	2.09239	0.106521	0.15566	0.0242299	0.493773	0.68432	0.208538
Lys1648Glu	1648	Lys	Glu	83	85	90	86	109	191	189	163	1.89535	0.00811799	0.148752	0.0221272	0.956478	0.054574	0.110135
Lys1648Gly	1648	Lys	Gly	41	32	57	43.3333	42	69	32	47.6667	1.1	-0.535409	0.175634	0.0308473	0.00230036	3.04844	-0.433392
Lys1648His	1648	Lys	His	57	66	64	62.3333	94	132	58	94.6667	1.51872	-0.213416	0.158316	0.0250641	0.177647	1.34804	-0.111399
Lys1648Ile	1648	Lys	Ile	51	69	94	71.3333	102	105	53	86.6667	1.21495	-0.436078	0.157215	0.0247166	0.00554118	2.77376	-0.334061
Lys1648Leu	1648	Lys	Leu	47	64	74	61.6667	59	105	58	74	1.2	-0.448499	0.161558	0.026101	0.00550184	2.77608	-0.346481
Lys1648Met	1648	Lys	Met	78	61	92	77	63	125	85	91	1.18182	-0.463649	0.155537	0.0241918	0.00287351	2.98096	-0.361632
Lys1648Phe	1648	Lys	Phe	60	73	66	66.3333	72	143	72	95.6667	1.44221	-0.264962	0.157183	0.0247066	0.0918558	1.68569	-0.162945
Lys1648Pro	1648	Lys	Pro	63	60	63	62	50	127	62	79.6667	1.28495	-0.380249	0.160478	0.0257531	0.0178132	2.36948	-0.278232
Lys1648Ser	1648	Lys	Ser	48	42	69	53	53	123	48	74.6667	1.40881	-0.288539	0.164133	0.0269397	0.0787552	1.75795	-0.186522
Lys1648Thr	1648	Lys	Thr	58	49	46	51	42	77	117	78.6667	1.54248	-0.198123	0.164191	0.0269588	0.227563	1.20666	-0.0961061
Lys1648Trp	1648	Lys	Trp	53	46	59	52.6667	63	121	123	102.333	1.94304	0.0323497	0.160552	0.025777	0.840315	0.20149	0.134367
Lys1648Tyr	1648	Lys	Tyr	34	29	50	37.6667	44	77	19	46.6667	1.23894	-0.416966	0.179287	0.0321438	0.020035	2.32569	-0.314949
Lys1648Val	1648	Lys	Val	56	39	42	45.6667	65	129	55	83	1.81752	-0.0345358	0.165821	0.0274966	0.835017	0.208272	0.0674813
Arg1649Ala	1649	Arg	Ala	47	37	48	44	53	69	67	63	1.43182	-0.272564	0.170411	0.02904	0.109721	1.59945	-0.170547
Arg1649Asn	1649	Arg	Asn	41	31	41	37.6667	43	101	27	57	1.51327	-0.21759	0.175662	0.0308573	0.215462	1.23868	-0.115573
Arg1649Asp	1649	Arg	Asp	52	57	71	60	71	92	47	70	1.16667	-0.476616	0.162808	0.0265066	0.00341737	2.92747	-0.374599
Arg1649Cys	1649	Arg	Cys	57	43	49	49.6667	56	159	82	99	1.99329	0.0577471	0.162068	0.0262661	0.721606	0.356313	0.159764
Arg1649Gln	1649	Arg	Gln	34	44	32	36.6667	56	96	39	63.6667	1.73636	-0.0804985	0.174607	0.0304875	0.644779	0.461027	0.0215186
Arg1649Glu	1649	Arg	Glu	50	35	60	48.3333	57	77	101	78.3333	1.62069	-0.148836	0.165333	0.027335	0.368003	0.90022	-0.0468189
Arg1649Gly	1649	Arg	Gly	108	104	135	115.667	98	232	62	130.667	1.12968	-0.508599	0.14711	0.0216413	0.000545668	3.45728	-0.406582
Arg1649His	1649	Arg	His	40	65	48	51	57	90	45	64	1.2549	-0.403975	0.167109	0.0279253	0.0156301	2.41744	-0.301958
Arg1649Ile	1649	Arg	Ile	57	77	67	67	65	156	43	88	1.31343	-0.358319	0.157985	0.0249593	0.0233259	2.26805	-0.256302
Arg1649Leu	1649	Arg	Leu	62	49	77	62.6667	74	175	59	102.667	1.6383	-0.137747	0.157361	0.0247623	0.381379	0.875359	-0.0357299
Arg1649Lys	1649	Arg	Lys	68	83	103	84.6667	86	170	105	120.333	1.42126	-0.27941	0.151365	0.0229113	0.0649019	1.84593	-0.177393
Arg1649Met	1649	Arg	Met	95	64	73	77.3333	57	94	11	54	0.698276	-0.988583	0.163312	0.0266707	1.41866e-09	6.05335	-0.886566
Arg1649Phe	1649	Arg	Phe	56	67	81	68	63	114	107	94.6667	1.39216	-0.300205	0.15691	0.0246207	0.055718	1.91323	-0.198188
Arg1649Pro	1649	Arg	Pro	77	82	115	91.3333	56	183	86	108.333	1.18613	-0.45996	0.15143	0.022931	0.00238594	3.03744	-0.357943
Arg1649Ser	1649	Arg	Ser	51	75	76	67.3333	98	153	99	116.667	1.73267	-0.08175	0.154942	0.0240072	0.597767	0.527615	0.0202671
Arg1649Thr	1649	Arg	Thr	40	47	52	46.3333	57	68	69	64.6667	1.39568	-0.298003	0.168895	0.0285257	0.0776605	1.76442	-0.195986
Arg1649Trp	1649	Arg	Trp	71	48	81	66.6667	76	133	132	113.667	1.705	-0.0978373	0.155343	0.0241316	0.528817	0.629813	0.00417971
Arg1649Tyr	1649	Arg	Tyr	63	59	66	62.6667	79	183	78	113.333	1.80851	-0.0390537	0.15639	0.0244577	0.802804	0.24972	0.0629634
Arg1649Val	1649	Arg	Val	48	53	59	53.3333	37	74	51	54	1.0125	-0.617987	0.169116	0.0286002	0.000257965	3.65422	-0.51597
Met1650Ala	1650	Met	Ala	85	72	63	73.3333	67	159	92	106	1.44545	-0.262646	0.154566	0.0238907	0.0892726	1.69925	-0.160629
Met1650Arg	1650	Met	Arg	41	36	34	37	30	87	22	46.3333	1.25225	-0.406331	0.179869	0.0323529	0.0238811	2.25904	-0.304314
Met1650Asn	1650	Met	Asn	48	73	49	56.6667	53	125	31	69.6667	1.22941	-0.424382	0.163872	0.0268542	0.00960565	2.58971	-0.322365
Met1650Asp	1650	Met	Asp	41	37	51	43	40	49	28	39	0.906977	-0.727613	0.180135	0.0324485	5.36163e-05	4.03928	-0.625596
Met1650Cys	1650	Met	Cys	64	98	72	78	89	167	96	117.333	1.50427	-0.222776	0.152699	0.0233171	0.144588	1.45892	-0.120759
Met1650Gln	1650	Met	Gln	52	58	74	61.3333	54	102	49	68.3333	1.11413	-0.522574	0.162794	0.026502	0.00132724	3.21002	-0.420557
Met1650Glu	1650	Met	Glu	48	54	49	50.3333	54	161	74	96.3333	1.91391	0.0171989	0.162082	0.0262707	0.915493	0.106112	0.119216
Met1650Gly	1650	Met	Gly	43	50	73	55.3333	41	130	69	80	1.44578	-0.262646	0.162419	0.0263798	0.105858	1.61709	-0.160629
Met1650His	1650	Met	His	30	37	36	34.3333	48	43	72	54.3333	1.58252	-0.173129	0.178868	0.0319939	0.333086	0.967916	-0.0711123
Met1650Ile	1650	Met	Ile	111	109	112	110.667	149	288	208	215	1.94277	0.0330146	0.144127	0.0207725	0.818817	0.229066	0.135032
Met1650Leu	1650	Met	Leu	82	80	77	79.6667	76	160	103	113	1.41841	-0.28145	0.152763	0.0233367	0.0654178	1.84239	-0.179433
Met1650Lys	1650	Met	Lys	46	42	52	46.6667	49	69	14	44	0.942857	-0.688996	0.175728	0.0308804	8.82549e-05	3.9208	-0.586979
Met1650Phe	1650	Met	Phe	44	28	37	36.3333	49	95	20	54.6667	1.50459	-0.223385	0.177277	0.0314273	0.207638	1.26009	-0.121368
Met1650Pro	1650	Met	Pro	79	49	66	64.6667	69	100	73	80.6667	1.24742	-0.409801	0.159627	0.0254809	0.0102513	2.56724	-0.307784
Met1650Ser	1650	Met	Ser	42	52	34	42.6667	69	125	112	102	2.39062	0.238918	0.165108	0.0272606	0.147885	1.44704	0.340935
Met1650Thr	1650	Met	Thr	34	31	48	37.6667	69	145	36	83.3333	2.21239	0.161285	0.170348	0.0290184	0.343741	0.9468	0.263302
Met1650Trp	1650	Met	Trp	58	44	58	53.3333	61	154	47	87.3333	1.6375	-0.138414	0.162037	0.0262559	0.392988	0.854212	-0.0363966
Met1650Tyr	1650	Met	Tyr	53	37	52	47.3333	50	81	30	53.6667	1.1338	-0.505208	0.171538	0.0294253	0.00322784	2.94516	-0.403191
Met1650Val	1650	Met	Val	63	53	62	59.3333	82	193	68	114.333	1.92697	0.0242277	0.157255	0.0247293	0.877558	0.154066	0.126245
Ser1651Ala	1651	Ser	Ala	34	38	36	36	67	119	61	82.3333	2.28704	0.19429	0.171676	0.0294728	0.257752	1.13172	0.296307
Ser1651Arg	1651	Ser	Arg	29	25	43	32.3333	31	88	80	66.3333	2.05155	0.0855911	0.177439	0.0314848	0.629545	0.482368	0.187608
Ser1651Asn	1651	Ser	Asn	46	28	51	41.6667	24	84	43	50.3333	1.208	-0.442091	0.175455	0.0307846	0.0117463	2.51968	-0.340074
Ser1651Asp	1651	Ser	Asp	66	52	75	64.3333	52	154	93	99.6667	1.54922	-0.193534	0.157234	0.0247227	0.218375	1.23086	-0.0915168
Ser1651Cys	1651	Ser	Cys	53	48	51	50.6667	71	96	51	72.6667	1.43421	-0.270749	0.165378	0.0273498	0.101598	1.63716	-0.168732
Ser1651Gln	1651	Ser	Gln	44	40	46	43.3333	58	119	64	80.3333	1.85385	-0.0148745	0.16739	0.0280194	0.929192	0.0888615	0.0871425
Ser1651Glu	1651	Ser	Glu	49	62	65	58.6667	88	228	55	123.667	2.10795	0.113857	0.156759	0.0245733	0.467642	0.726321	0.215874
Ser1651Gly	1651	Ser	Gly	59	64	65	62.6667	70	145	83	99.3333	1.58511	-0.170699	0.157705	0.0248709	0.279078	1.08239	-0.0686818
Ser1651His	1651	Ser	His	44	35	56	45	46	140	64	83.3333	1.85185	-0.0158835	0.166096	0.0275879	0.923816	0.0956284	0.0861336
Ser1651Ile	1651	Ser	Ile	36	38	24	32.6667	30	59	10	33	1.0102	-0.62027	0.190836	0.0364183	0.00115292	3.25028	-0.518253
Ser1651Leu	1651	Ser	Leu	61	44	59	54.6667	94	134	36	88	1.60976	-0.15544	0.161479	0.0260756	0.335748	0.962601	-0.053423
Ser1651Lys	1651	Ser	Lys	45	27	32	34.6667	32	73	26	43.6667	1.25962	-0.400551	0.182729	0.0333898	0.0283756	2.19205	-0.298534
Ser1651Met	1651	Ser	Met	34	52	43	43	62	118	65	81.6667	1.89922	0.00924529	0.167365	0.0280111	0.955947	0.0552402	0.111262
Ser1651Phe	1651	Ser	Phe	89	92	128	103	135	280	112	175.667	1.7055	-0.09718	0.146091	0.0213426	0.505921	0.665202	0.00483706
Ser1651Pro	1651	Ser	Pro	72	61	56	63	78	148	47	91	1.44444	-0.263458	0.158585	0.0251492	0.0966518	1.66131	-0.161441
Ser1651Thr	1651	Ser	Thr	73	81	59	71	78	159	110	115.667	1.62911	-0.143243	0.154199	0.0237774	0.352916	0.928948	-0.0412259
Ser1651Trp	1651	Ser	Trp	45	52	70	55.6667	49	239	79	122.333	2.1976	0.155369	0.15782	0.0249071	0.324883	0.984473	0.257386
Ser1651Tyr	1651	Ser	Tyr	65	54	54	57.6667	68	124	66	86	1.49133	-0.231653	0.160773	0.025848	0.149622	1.44087	-0.129636
Ser1651Val	1651	Ser	Val	62	41	91	64.6667	80	105	63	82.6667	1.27835	-0.38536	0.159315	0.0253813	0.0155695	2.41885	-0.283343
Met1652Ala	1652	Met	Ala	71	58	76	68.3333	66	106	65	79	1.1561	-0.485649	0.159036	0.0252925	0.00226037	3.0537	-0.383632
Met1652Arg	1652	Met	Arg	40	45	24	36.3333	2	4	24	10	0.275229	-1.90857	0.241112	0.0581351	2.45896e-15	7.91568	-1.80655
Met1652Asn	1652	Met	Asn	31	24	31	28.6667	2	1	0	1	0.0348837	-3.83775	0.559902	0.313491	7.16513e-12	6.85432	-3.73574
Met1652Asp	1652	Met	Asp	25	14	16	18.3333	1	6	0	2.33333	0.127273	-2.63185	0.40935	0.167567	1.28154e-10	6.42935	-2.52983
Met1652Cys	1652	Met	Cys	47	44	50	47	26	109	2	45.6667	0.971631	-0.659047	0.174802	0.0305557	0.000163084	3.77025	-0.55703
Met1652Gln	1652	Met	Gln	23	18	33	24.6667	22	37	0	19.6667	0.797297	-0.855194	0.215512	0.0464454	7.24183e-05	3.9682	-0.753177
Met1652Glu	1652	Met	Glu	45	38	50	44.3333	1	0	0	0.333333	0.0075188	-5.11901	0.830887	0.690373	7.2335e-10	6.16089	-5.01699
Met1652Gly	1652	Met	Gly	51	47	60	52.6667	33	74	43	50	0.949367	-0.682162	0.170791	0.0291695	6.49293e-05	3.99414	-0.580145
Met1652His	1652	Met	His	32	35	28	31.6667	30	12	2	14.6667	0.463158	-1.39401	0.221718	0.0491589	3.2304e-10	6.2873	-1.29199
Met1652Ile	1652	Met	Ile	115	111	100	108.667	166	321	115	200.667	1.84663	-0.0177131	0.144701	0.0209384	0.902573	0.122412	0.084304
Met1652Leu	1652	Met	Leu	90	96	80	88.6667	99	208	44	117	1.31955	-0.353535	0.15104	0.0228131	0.0192491	2.34067	-0.251518
Met1652Lys	1652	Met	Lys	52	53	53	52.6667	17	28	21	22	0.417722	-1.49892	0.193811	0.0375626	1.04252e-14	7.73396	-1.39691
Met1652Phe	1652	Met	Phe	57	75	64	65.3333	78	135	97	103.333	1.58163	-0.172849	0.156606	0.0245255	0.269715	1.10372	-0.0708322
Met1652Pro	1652	Met	Pro	36	28	17	27	1	5	0	2	0.0740741	-3.15917	0.427003	0.182332	1.37763e-13	7.39847	-3.05715
Met1652Ser	1652	Met	Ser	47	41	37	41.6667	22	59	71	50.6667	1.216	-0.435512	0.175332	0.0307413	0.0129942	2.48393	-0.333495
Met1652Thr	1652	Met	Thr	94	84	94	90.6667	47	150	69	88.6667	0.977941	-0.652635	0.153746	0.0236379	2.18703e-05	4.24489	-0.550618
Met1652Trp	1652	Met	Trp	59	56	69	61.3333	93	160	67	106.667	1.73913	-0.078138	0.15734	0.024756	0.619459	0.496617	0.0238791
Met1652Tyr	1652	Met	Tyr	72	67	53	64	58	90	125	91	1.42188	-0.279165	0.158325	0.0250669	0.0778604	1.76324	-0.177148
Met1652Val	1652	Met	Val	53	55	72	60	41	148	39	76	1.26667	-0.394565	0.161655	0.0261323	0.0146553	2.44079	-0.292548
Val1653Ala	1653	Val	Ala	68	73	65	68.6667	54	151	71	92	1.33981	-0.33846	0.157083	0.0246751	0.0311885	2.15466	-0.236443
Val1653Arg	1653	Val	Arg	54	42	38	44.6667	2	9	2	4.33333	0.0970149	-2.92925	0.31261	0.0977248	7.23299e-21	9.3703	-2.82723
Val1653Asn	1653	Val	Asn	43	56	45	48	40	79	43	54	1.125	-0.512972	0.171143	0.0292901	0.00272361	2.99732	-0.410955
Val1653Asp	1653	Val	Asp	28	25	30	27.6667	6	3	1	3.33333	0.120482	-2.70384	0.351326	0.12343	1.40275e-14	7.69611	-2.60183
Val1653Cys	1653	Val	Cys	41	29	47	39	33	57	38	42.6667	1.09402	-0.54088	0.180301	0.0325086	0.00270096	2.99987	-0.438863
Val1653Gln	1653	Val	Gln	99	93	61	84.3333	38	55	18	37	0.438735	-1.45171	0.170673	0.0291292	1.80334e-17	8.50581	-1.34969
Val1653Glu	1653	Val	Glu	89	71	76	78.6667	21	50	30	33.6667	0.427966	-1.47626	0.174058	0.0302964	2.22495e-17	8.4814	-1.37424
Val1653Gly	1653	Val	Gly	29	35	20	28	35	64	41	46.6667	1.66667	-0.121915	0.18753	0.0351676	0.515623	0.650108	-0.0198978
Val1653His	1653	Val	His	45	45	52	47.3333	4	39	2	15	0.316901	-1.772	0.21263	0.0452114	7.83278e-17	8.33374	-1.66998
Val1653Ile	1653	Val	Ile	68	45	49	54	52	115	62	76.3333	1.41358	-0.285146	0.163484	0.026727	0.0811271	1.74418	-0.183129
Val1653Leu	1653	Val	Leu	86	66	80	77.3333	78	174	91	114.333	1.47845	-0.240074	0.153062	0.0234281	0.116771	1.56847	-0.138057
Val1653Lys	1653	Val	Lys	38	23	22	27.6667	9	2	3	4.66667	0.168675	-2.38107	0.311701	0.0971574	2.18989e-14	7.63896	-2.27905
Val1653Met	1653	Val	Met	66	71	98	78.3333	57	113	100	90	1.14894	-0.49181	0.155432	0.024159	0.00155533	3.16416	-0.389793
Val1653Phe	1653	Val	Phe	39	30	46	38.3333	4	9	0	4.33333	0.113043	-2.77695	0.31456	0.0989479	1.06512e-18	8.82806	-2.67493
Val1653Pro	1653	Val	Pro	33	44	26	34.3333	5	17	28	16.6667	0.485437	-1.34797	0.213728	0.0456796	2.84608e-10	6.30694	-1.24595
Val1653Ser	1653	Val	Ser	51	56	30	45.6667	39	63	106	69.3333	1.51825	-0.214056	0.168181	0.0282847	0.203099	1.27277	-0.112039
Val1653Thr	1653	Val	Thr	48	46	52	48.6667	59	73	45	59	1.21233	-0.438426	0.169339	0.0286756	0.00962419	2.58905	-0.336409
Val1653Trp	1653	Val	Trp	66	47	60	57.6667	62	212	73	115.667	2.00578	0.0642163	0.157662	0.0248572	0.683784	0.407304	0.166233
Val1653Tyr	1653	Val	Tyr	46	50	25	40.3333	0	0	0	0	0	N/A *					#VALUE!
Val1654Ala	1654	Val	Ala	60	70	85	71.6667	87	177	64	109.333	1.52558	-0.208795	0.154597	0.0239003	0.176832	1.35057	-0.106778
Val1654Arg	1654	Val	Arg	39	26	41	35.3333	45	67	48	53.3333	1.50943	-0.220222	0.178426	0.031836	0.217112	1.23424	-0.118205
Val1654Asn	1654	Val	Asn	24	52	34	36.6667	35	69	53	52.3333	1.42727	-0.275961	0.177805	0.0316148	0.120653	1.55204	-0.173944
Val1654Asp	1654	Val	Asp	65	40	40	48.3333	82	178	34	98	2.02759	0.0747321	0.16274	0.0264843	0.646082	0.459212	0.176749
Val1654Cys	1654	Val	Cys	46	48	34	42.6667	41	130	64	78.3333	1.83594	-0.0245888	0.16806	0.0282442	0.883677	0.146309	0.0774283
Val1654Gln	1654	Val	Gln	62	50	45	52.3333	69	99	68	78.6667	1.50318	-0.223848	0.163687	0.0267933	0.171456	1.36754	-0.121831
Val1654Glu	1654	Val	Glu	64	45	35	48	65	130	49	81.3333	1.69444	-0.104435	0.165004	0.0272262	0.526782	0.632925	-0.00241792
Val1654Gly	1654	Val	Gly	59	37	91	62.3333	68	118	50	78.6667	1.26203	-0.398201	0.160554	0.0257775	0.0131317	2.48018	-0.296184
Val1654His	1654	Val	His	48	35	48	43.6667	26	88	45	53	1.21374	-0.437334	0.173465	0.03009	0.0116965	2.52117	-0.335317
Val1654Ile	1654	Val	Ile	53	61	55	56.3333	46	95	6	49	0.869822	-0.769396	0.169986	0.0288952	6.00442e-06	4.52623	-0.667378
Val1654Leu	1654	Val	Leu	90	90	113	97.6667	99	271	92	154	1.57679	-0.175602	0.147598	0.0217851	0.234152	1.18973	-0.0735848
Val1654Lys	1654	Val	Lys	37	55	49	47	28	27	24	26.3333	0.560284	-1.20691	0.189372	0.0358616	1.85054e-10	6.37326	-1.1049
Val1654Met	1654	Val	Met	85	85	96	88.6667	73	177	122	124	1.3985	-0.295508	0.150508	0.0226527	0.0495996	1.9634	-0.193491
Val1654Phe	1654	Val	Phe	32	25	27	28	25	70	46	47	1.67857	-0.114823	0.187396	0.0351173	0.540057	0.612727	-0.0128055
Val1654Pro	1654	Val	Pro	36	34	51	40.3333	22	130	44	65.3333	1.61983	-0.149623	0.171858	0.0295353	0.383964	0.870615	-0.0476055
Val1654Ser	1654	Val	Ser	63	51	65	59.6667	86	217	84	129	2.16201	0.13917	0.156101	0.0243675	0.372641	0.891538	0.241187
Val1654Thr	1654	Val	Thr	61	49	42	50.6667	59	154	40	84.3333	1.66447	-0.122172	0.163456	0.026718	0.454806	0.747426	-0.0201545
Val1654Trp	1654	Val	Trp	57	57	68	60.6667	67	191	61	106.333	1.75275	-0.0703637	0.15756	0.0248252	0.655176	0.446583	0.0316534
Val1654Tyr	1654	Val	Tyr	48	55	69	57.3333	58	200	96	118	2.05814	0.0899403	0.157587	0.0248338	0.568181	0.570733	0.191957
Ser1655Ala	1655	Ser	Ala	51	29	26	35.3333	9	18	8	11.6667	0.330189	-1.72898	0.231893	0.0537745	8.92276e-14	7.45594	-1.62697
Ser1655Arg	1655	Ser	Arg	44	35	23	34	6	1	0	2.33333	0.0686275	-3.24533	0.399131	0.159305	4.25767e-16	8.131	-3.14331
Ser1655Asn	1655	Ser	Asn	27	25	32	28	0	0	0	0	0	N/A *					#VALUE!
Ser1655Asp	1655	Ser	Asp	21	30	15	22	0	0	0	0	0	N/A *					#VALUE!
Ser1655Cys	1655	Ser	Cys	44	34	29	35.6667	7	3	1	3.66667	0.102804	-2.86551	0.335372	0.112475	1.29344e-17	8.54428	-2.7635
Ser1655Gln	1655	Ser	Gln	28	20	31	26.3333	1	0	0	0.333333	0.0126582	-4.60066	0.833943	0.695461	3.45309e-08	5.51676	-4.49865
Ser1655Glu	1655	Ser	Glu	32	34	23	29.6667	1	1	0	0.666667	0.0224719	-4.20832	0.65375	0.427389	1.21698e-10	6.4372	-4.1063
Ser1655Gly	1655	Ser	Gly	50	20	24	31.3333	1	0	0	0.333333	0.0106383	-4.77351	0.832745	0.693464	9.91056e-09	5.73225	-4.67149
Ser1655His	1655	Ser	His	24	21	21	22	0	0	0	0	0	N/A *					#VALUE!
Ser1655Ile	1655	Ser	Ile	49	23	35	35.6667	1	1	27	9.66667	0.271028	-1.92347	0.243755	0.0594164	2.99759e-15	7.89101	-1.82145
Ser1655Leu	1655	Ser	Leu	50	22	20	30.6667	0	0	0	0	0	N/A *					#VALUE!
Ser1655Lys	1655	Ser	Lys	45	33	11	29.6667	1	0	0	0.333333	0.011236	-4.71914	0.8331	0.694056	1.47403e-08	5.66456	-4.61713
Ser1655Met	1655	Ser	Met	28	13	29	23.3333	0	0	0	0	0	N/A *					#VALUE!
Ser1655Phe	1655	Ser	Phe	66	71	56	64.3333	24	66	30	40	0.621762	-1.104	0.172286	0.0296825	1.47504e-10	6.40793	-1.00198
Ser1655Pro	1655	Ser	Pro	88	88	102	92.6667	69	135	113	105.667	1.14029	-0.499311	0.151513	0.0229561	0.000982442	3.29551	-0.397294
Ser1655Thr	1655	Ser	Thr	32	37	25	31.3333	46	58	48	50.6667	1.61702	-0.151806	0.182634	0.0333552	0.405859	0.831203	-0.049789
Ser1655Trp	1655	Ser	Trp	25	44	21	30	0	2	0	0.666667	0.0222222	-4.21943	0.653656	0.427266	1.08128e-10	6.45513	-4.11741
Ser1655Tyr	1655	Ser	Tyr	52	30	26	36	8	14	12	11.3333	0.314815	-1.77616	0.233276	0.0544179	2.65788e-14	7.61398	-1.67414
Ser1655Val	1655	Ser	Val	25	35	31	30.3333	0	3	0	1	0.032967	-3.89395	0.559338	0.312859	3.36178e-12	6.96171	-3.79193
Gly1656Ala	1656	Gly	Ala	111	85	92	96	92	204	160	152	1.58333	-0.171477	0.147894	0.0218726	0.246268	1.15946	-0.0694601
Gly1656Arg	1656	Gly	Arg	54	64	53	57	52	70	43	55	0.964912	-0.665983	0.167598	0.028089	7.07654e-05	3.9737	-0.563966
Gly1656Asn	1656	Gly	Asn	43	51	41	45	54	69	71	64.6667	1.43704	-0.26891	0.169521	0.0287373	0.112672	1.5863	-0.166893
Gly1656Asp	1656	Gly	Asp	108	113	135	118.667	140	325	194	219.667	1.85112	-0.015223	0.143308	0.0205372	0.915403	0.106226	0.086794
Gly1656Cys	1656	Gly	Cys	94	109	77	93.3333	72	190	117	126.333	1.35357	-0.32809	0.149719	0.0224159	0.0284254	2.19136	-0.226073
Gly1656Gln	1656	Gly	Gln	62	48	61	57	47	99	83	76.3333	1.33918	-0.339051	0.162493	0.026404	0.0369283	2.08656	-0.237034
Gly1656Glu	1656	Gly	Glu	30	30	23	27.6667	19	51	18	29.3333	1.06024	-0.572215	0.198724	0.0394913	0.00398379	2.87944	-0.470198
Gly1656His	1656	Gly	His	43	38	48	43	35	80	8	41	0.953488	-0.67781	0.178983	0.032035	0.000152473	3.78701	-0.575793
Gly1656Ile	1656	Gly	Ile	54	28	37	39.6667	44	89	86	73	1.84034	-0.0223349	0.170704	0.0291398	0.895902	0.13084	0.0796821
Gly1656Leu	1656	Gly	Leu	62	41	55	52.6667	51	64	30	48.3333	0.917722	-0.715949	0.171458	0.0293978	2.97128e-05	4.17566	-0.613932
Gly1656Lys	1656	Gly	Lys	39	36	53	42.6667	28	37	21	28.6667	0.671875	-1.02616	0.18857	0.0355586	5.27518e-08	5.44178	-0.924138
Gly1656Met	1656	Gly	Met	53	44	53	50	46	127	54	75.6667	1.51333	-0.217184	0.165094	0.0272559	0.188336	1.31552	-0.115167
Gly1656Phe	1656	Gly	Phe	64	43	60	55.6667	29	42	15	28.6667	0.51497	-1.29121	0.183703	0.0337467	2.08312e-12	7.0288	-1.18919
Gly1656Pro	1656	Gly	Pro	34	34	33	33.6667	0	0	0	0	0	N/A *					#VALUE!
Gly1656Ser	1656	Gly	Ser	111	110	94	105	116	332	176	208	1.98095	0.0524219	0.144868	0.0209867	0.717457	0.36186	0.154439
Gly1656Thr	1656	Gly	Thr	56	76	76	69.3333	51	130	22	67.6667	0.975962	-0.654644	0.161015	0.025926	4.78844e-05	4.06572	-0.552627
Gly1656Trp	1656	Gly	Trp	46	35	32	37.6667	4	3	7	4.66667	0.123894	-2.68802	0.306581	0.0939919	1.82275e-18	8.76775	-2.58601
Gly1656Tyr	1656	Gly	Tyr	50	48	39	45.6667	36	79	31	48.6667	1.06569	-0.566969	0.174111	0.0303145	0.00112844	3.25638	-0.464952
Gly1656Val	1656	Gly	Val	93	81	120	98	135	229	144	169.333	1.72789	-0.0841846	0.146894	0.021578	0.56658	0.573096	0.0178325
Leu1657Ala	1657	Leu	Ala	54	40	47	47	48	39	35	40.6667	0.865248	-0.774559	0.177331	0.0314462	1.25459e-05	4.36788	-0.672542
Leu1657Arg	1657	Leu	Arg	66	46	55	55.6667	34	43	14	30.3333	0.54491	-1.23502	0.181975	0.0331149	1.14706e-11	6.78673	-1.133
Leu1657Asn	1657	Leu	Asn	59	49	92	66.6667	60	119	79	86	1.29	-0.376289	0.158341	0.0250718	0.01748	2.37645	-0.274272
Leu1657Asp	1657	Leu	Asp	38	30	40	36	53	90	6	49.6667	1.37963	-0.309825	0.179224	0.0321214	0.0838634	1.7287	-0.207807
Leu1657Cys	1657	Leu	Cys	49	43	27	39.6667	35	78	47	53.3333	1.34454	-0.335393	0.175541	0.0308145	0.0560523	1.91063	-0.233376
Leu1657Gln	1657	Leu	Gln	65	69	98	77.3333	74	144	107	108.333	1.40086	-0.293899	0.153587	0.0235891	0.0556765	1.91356	-0.191881
Leu1657Glu	1657	Leu	Glu	62	40	62	54.6667	81	108	51	80	1.46341	-0.250561	0.162643	0.0264528	0.123425	1.54056	-0.148544
Leu1657Gly	1657	Leu	Gly	54	55	77	62	92	143	48	94.3333	1.52151	-0.21159	0.158446	0.0251051	0.181743	1.33541	-0.109573
Leu1657His	1657	Leu	His	56	80	59	65	110	232	92	144.667	2.22564	0.168265	0.153728	0.0236324	0.27371	1.09456	0.270282
Leu1657Ile	1657	Leu	Ile	60	58	48	55.3333	42	102	38	60.6667	1.09639	-0.538616	0.166437	0.0277013	0.00121152	3.23616	-0.436599
Leu1657Lys	1657	Leu	Lys	47	35	50	44	23	14	26	21	0.477273	-1.36591	0.198774	0.039511	6.34418e-12	6.8717	-1.2639
Leu1657Met	1657	Leu	Met	50	90	78	72.6667	117	117	109	114.333	1.57339	-0.17797	0.15396	0.0237037	0.247703	1.15595	-0.0759526
Leu1657Phe	1657	Leu	Phe	46	35	35	38.6667	28	15	40	27.6667	0.715517	-0.963415	0.19177	0.0367756	5.0654e-07	5.02382	-0.861398
Leu1657Pro	1657	Leu	Pro	103	112	138	117.667	133	253	162	182.667	1.55241	-0.191067	0.144457	0.0208678	0.18595	1.32266	-0.0890499
Leu1657Ser	1657	Leu	Ser	87	75	74	78.6667	103	131	36	90	1.14407	-0.496047	0.155374	0.024141	0.00140996	3.1926	-0.39403
Leu1657Thr	1657	Leu	Thr	42	40	39	40.3333	35	126	31	64	1.58678	-0.170189	0.172166	0.0296411	0.322899	0.988517	-0.0681718
Leu1657Trp	1657	Leu	Trp	38	38	33	36.3333	22	43	37	34	0.93578	-0.696433	0.187361	0.0351043	0.000201561	3.71705	-0.594415
Leu1657Tyr	1657	Leu	Tyr	39	43	47	43	55	107	47	69.6667	1.62016	-0.149328	0.169443	0.0287111	0.378164	0.881285	-0.0473109
Leu1657Val	1657	Leu	Val	84	69	93	82	85	184	156	141.667	1.72764	-0.0844678	0.150409	0.0226228	0.574396	0.561589	0.0175492
Thr1658Ala	1658	Thr	Ala	74	96	142	104	92	160	118	123.333	1.1859	-0.460122	0.148711	0.0221149	0.00197429	3.09407	-0.358105
Thr1658Arg	1658	Thr	Arg	59	53	39	50.3333	40	71	64	58.3333	1.15894	-0.483317	0.168862	0.0285145	0.00420714	2.8622	-0.3813
Thr1658Asn	1658	Thr	Asn	72	84	93	83	73	185	50	102.667	1.23695	-0.418108	0.153184	0.0234653	0.00634402	2.72945	-0.316091
Thr1658Asp	1658	Thr	Asp	43	45	43	43.6667	46	75	54	58.3333	1.33588	-0.341739	0.171809	0.0295184	0.0466947	1.98906	-0.239722
Thr1658Cys	1658	Thr	Cys	32	37	49	39.3333	34	82	40	52	1.32203	-0.352228	0.176194	0.0310444	0.0455989	1.99909	-0.250211
Thr1658Gln	1658	Thr	Gln	52	54	62	56	62	101	79	80.6667	1.44048	-0.266305	0.162093	0.0262742	0.100401	1.64291	-0.164288
Thr1658Glu	1658	Thr	Glu	47	47	36	43.3333	41	130	83	84.6667	1.95385	0.0375568	0.166757	0.0278079	0.821809	0.225219	0.139574
Thr1658Gly	1658	Thr	Gly	60	76	72	69.3333	75	175	60	103.333	1.49038	-0.232126	0.155668	0.0242326	0.13592	1.49116	-0.130109
Thr1658His	1658	Thr	His	84	62	80	75.3333	73	167	64	101.333	1.34513	-0.334445	0.154644	0.0239149	0.0305667	2.16267	-0.232428
Thr1658Ile	1658	Thr	Ile	101	97	100	99.3333	137	191	104	144	1.44966	-0.259558	0.147912	0.021878	0.0792913	1.75481	-0.157541
Thr1658Leu	1658	Thr	Leu	32	48	31	37	32	100	25	52.3333	1.41441	-0.28497	0.177577	0.0315336	0.108545	1.60477	-0.182953
Thr1658Lys	1658	Thr	Lys	37	37	59	44.3333	46	78	79	67.6667	1.52632	-0.208806	0.169176	0.0286205	0.217108	1.23426	-0.106789
Thr1658Met	1658	Thr	Met	38	31	48	39	35	176	65	92	2.35897	0.225402	0.168354	0.0283431	0.180618	1.33886	0.327419
Thr1658Phe	1658	Thr	Phe	63	52	85	66.6667	73	172	94	113	1.695	-0.103711	0.155399	0.0241489	0.504526	0.667386	-0.00169402
Thr1658Pro	1658	Thr	Pro	43	52	44	46.3333	34	68	38	46.6667	1.00719	-0.623228	0.174647	0.0305017	0.000359041	3.56849	-0.521211
Thr1658Ser	1658	Thr	Ser	70	68	59	65.6667	70	162	117	116.333	1.77157	-0.0596058	0.155372	0.0241403	0.70125	0.383634	0.0424113
Thr1658Trp	1658	Thr	Trp	15	27	9	17	19	31	18	22.6667	1.33333	-0.345119	0.224125	0.0502318	0.123596	1.53985	-0.243102
Thr1658Tyr	1658	Thr	Tyr	37	44	27	36	62	148	18	76	2.11111	0.114415	0.172652	0.0298088	0.507528	0.662692	0.216432
Thr1658Val	1658	Thr	Val	42	50	65	52.3333	78	171	59	102.667	1.96178	0.0419256	0.160644	0.0258065	0.794104	0.260985	0.143943
Pro1659Ala	1659	Pro	Ala	44	42	40	42	40	169	33	80.6667	1.92063	0.0203886	0.168061	0.0282447	0.90344	0.121316	0.122406
Pro1659Arg	1659	Pro	Arg	37	35	56	42.6667	75	153	25	84.3333	1.97656	0.0490641	0.167161	0.0279427	0.769129	0.293515	0.151081
Pro1659Asn	1659	Pro	Asn	44	49	50	47.6667	66	136	46	82.6667	1.73427	-0.081263	0.16495	0.0272086	0.622259	0.492651	0.0207541
Pro1659Asp	1659	Pro	Asp	47	38	28	37.6667	82	77	104	87.6667	2.32743	0.21188	0.169769	0.0288215	0.212013	1.24805	0.313897
Pro1659Cys	1659	Pro	Cys	55	50	54	53	52	57	103	70.6667	1.33333	-0.343473	0.164898	0.0271913	0.0372564	2.08294	-0.241456
Pro1659Gln	1659	Pro	Gln	72	68	66	68.6667	72	93	55	73.3333	1.06796	-0.564773	0.15998	0.0255936	0.000415124	3.53028	-0.462756
Pro1659Glu	1659	Pro	Glu	79	44	59	60.6667	79	101	146	108.667	1.79121	-0.048691	0.157347	0.0247581	0.756979	0.30945	0.0533261
Pro1659Gly	1659	Pro	Gly	45	34	38	39	54	137	75	88.6667	2.2735	0.188565	0.168757	0.0284788	0.263832	1.11738	0.290582
Pro1659His	1659	Pro	His	37	31	24	30.6667	51	117	54	74	2.41304	0.247348	0.177542	0.031521	0.163565	1.39318	0.349365
Pro1659Ile	1659	Pro	Ile	43	31	53	42.3333	70	85	88	81	1.91339	0.0166298	0.167826	0.0281657	0.921067	0.0990893	0.118647
Pro1659Leu	1659	Pro	Leu	65	71	83	73	87	151	137	125	1.71233	-0.0934645	0.153084	0.0234347	0.541502	0.610544	0.00855252
Pro1659Lys	1659	Pro	Lys	60	44	60	54.6667	60	102	53	71.6667	1.31098	-0.36032	0.16412	0.0269352	0.0281295	2.19548	-0.258303
Pro1659Met	1659	Pro	Met	51	71	41	54.3333	70	62	86	72.6667	1.33742	-0.340398	0.164039	0.0269087	0.0379766	2.07511	-0.238381
Pro1659Phe	1659	Pro	Phe	15	21	17	17.6667	38	56	49	47.6667	2.69811	0.356283	0.204636	0.041876	0.0816744	1.74105	0.4583
Pro1659Ser	1659	Pro	Ser	113	92	100	101.667	112	199	78	129.667	1.27541	-0.387457	0.148514	0.0220565	0.00908384	2.60888	-0.28544
Pro1659Thr	1659	Pro	Thr	82	95	83	86.6667	90	136	56	94	1.08462	-0.549295	0.153605	0.0235944	0.000348851	3.57603	-0.447278
Pro1659Trp	1659	Pro	Trp	57	37	43	45.6667	43	72	69	61.3333	1.34307	-0.336345	0.170025	0.0289086	0.0479053	1.97821	-0.234328
Pro1659Tyr	1659	Pro	Tyr	23	36	51	36.6667	59	84	34	59	1.60909	-0.156416	0.175782	0.0308994	0.373559	0.889827	-0.0543986
Pro1659Val	1659	Pro	Val	41	33	33	35.6667	43	60	68	57	1.59813	-0.163278	0.177057	0.031349	0.356434	0.922182	-0.0612613
Glu1660Ala	1660	Glu	Ala	83	69	72	74.6667	86	193	73	117.333	1.57143	-0.179196	0.15332	0.023507	0.242496	1.16877	-0.0771788
Glu1660Arg	1660	Glu	Arg	53	47	50	50	40	119	23	60.6667	1.21333	-0.437584	0.168344	0.0283398	0.00934036	2.59934	-0.335567
Glu1660Asn	1660	Glu	Asn	58	57	46	53.6667	90	111	49	83.3333	1.5528	-0.191417	0.16248	0.0263998	0.238759	1.1781	-0.0893999
Glu1660Asp	1660	Glu	Asp	70	65	72	69	90	162	81	111	1.6087	-0.155859	0.155028	0.0240336	0.314722	1.00536	-0.0538422
Glu1660Cys	1660	Glu	Cys	52	32	37	40.3333	38	82	37	52.3333	1.29752	-0.37086	0.175486	0.0307955	0.0345731	2.11332	-0.268843
Glu1660Gln	1660	Glu	Gln	59	59	36	51.3333	65	75	75	71.6667	1.3961	-0.297604	0.165314	0.0273287	0.0718234	1.80024	-0.195587
Glu1660Gly	1660	Glu	Gly	76	55	52	61	48	122	62	77.3333	1.26776	-0.393695	0.161141	0.0259665	0.0145589	2.44317	-0.291678
Glu1660His	1660	Glu	His	60	44	30	44.6667	47	114	17	59.3333	1.32836	-0.347346	0.171035	0.029253	0.0422703	2.03085	-0.245329
Glu1660Ile	1660	Glu	Ile	47	39	35	40.3333	15	25	21	20.3333	0.504132	-1.31125	0.201758	0.0407064	8.08014e-11	6.4991	-1.20923
Glu1660Leu	1660	Glu	Leu	54	50	63	55.6667	40	64	22	42	0.754491	-0.911112	0.173468	0.0300911	1.50181e-07	5.25234	-0.809095
Glu1660Lys	1660	Glu	Lys	77	58	81	72	64	132	42	79.3333	1.10185	-0.533592	0.158201	0.0250276	0.000743892	3.37287	-0.431575
Glu1660Met	1660	Glu	Met	43	38	42	41	45	106	11	54	1.31707	-0.355934	0.174547	0.0304668	0.041432	2.03918	-0.253917
Glu1660Phe	1660	Glu	Phe	57	63	73	64.3333	54	101	29	61.3333	0.953368	-0.677999	0.163719	0.0268038	3.45431e-05	4.14124	-0.575982
Glu1660Pro	1660	Glu	Pro	59	53	79	63.6667	63	83	34	60	0.942408	-0.689528	0.16425	0.0269779	2.69223e-05	4.19805	-0.587511
Glu1660Ser	1660	Glu	Ser	29	36	58	41	50	120	53	74.3333	1.81301	-0.0372005	0.169668	0.0287873	0.826452	0.219255	0.0648165
Glu1660Thr	1660	Glu	Thr	42	46	66	51.3333	58	98	106	87.3333	1.7013	-0.100314	0.162782	0.0264978	0.537731	0.616248	0.00170327
Glu1660Trp	1660	Glu	Trp	51	69	64	61.3333	46	164	95	101.667	1.65761	-0.12607	0.157826	0.0249092	0.424411	0.798792	-0.0240534
Glu1660Tyr	1660	Glu	Tyr	33	30	62	41.6667	51	80	20	50.3333	1.208	-0.442091	0.175455	0.0307846	0.0117463	2.51968	-0.340074
Glu1660Val	1660	Glu	Val	96	94	66	85.3333	65	122	74	87	1.01953	-0.611065	0.154721	0.0239385	7.83248e-05	3.94947	-0.509048
Glu1661Ala	1661	Glu	Ala	56	70	57	61	77	220	80	125.667	2.06011	0.0909851	0.155931	0.0243144	0.559559	0.583497	0.193002
Glu1661Arg	1661	Glu	Arg	60	72	38	56.6667	51	145	99	98.3333	1.73529	-0.0804372	0.159578	0.025465	0.614217	0.504063	0.0215798
Glu1661Asn	1661	Glu	Asn	45	37	54	45.3333	43	132	44	73	1.61029	-0.155343	0.167623	0.0280976	0.354062	0.926739	-0.0533261
Glu1661Asp	1661	Glu	Asp	69	72	71	70.6667	73	197	105	125	1.76887	-0.0610543	0.153573	0.0235848	0.690956	0.397558	0.0409628
Glu1661Cys	1661	Glu	Cys	32	32	50	38	38	71	73	60.6667	1.59649	-0.164195	0.174439	0.0304289	0.346562	0.941278	-0.0621784
Glu1661Gln	1661	Glu	Gln	48	37	67	50.6667	76	183	71	110	2.17105	0.143071	0.16062	0.0257989	0.373068	0.890742	0.245088
Glu1661Gly	1661	Glu	Gly	49	63	91	67.6667	80	131	60	90.3333	1.33498	-0.342075	0.157522	0.0248131	0.0298855	2.1716	-0.240058
Glu1661His	1661	Glu	His	50	42	72	54.6667	50	61	83	64.6667	1.18293	-0.462849	0.165639	0.0274362	0.00520078	2.79433	-0.360832
Glu1661Ile	1661	Glu	Ile	60	44	52	52	79	111	102	97.3333	1.87179	-0.00496212	0.161321	0.0260244	0.975461	0.0307593	0.0970549
Glu1661Leu	1661	Glu	Leu	54	89	90	77.6667	72	137	93	100.667	1.29614	-0.371472	0.154286	0.0238043	0.0160544	2.40768	-0.269455
Glu1661Lys	1661	Glu	Lys	66	72	79	72.3333	67	119	89	91.6667	1.26728	-0.393982	0.156343	0.0244433	0.0117362	2.51998	-0.291965
Glu1661Met	1661	Glu	Met	57	52	64	57.6667	85	127	42	84.6667	1.46821	-0.247248	0.160962	0.0259088	0.124523	1.53606	-0.14523
Glu1661Phe	1661	Glu	Phe	50	35	35	40	56	82	13	50.3333	1.25833	-0.401435	0.176395	0.0311152	0.0228597	2.27577	-0.299418
Glu1661Pro	1661	Glu	Pro	51	47	46	48	26	43	30	33	0.6875	-1.00349	0.182172	0.0331865	3.61898e-08	5.5085	-0.901476
Glu1661Ser	1661	Glu	Ser	45	40	48	44.3333	46	77	81	68	1.53383	-0.203904	0.169105	0.0285964	0.2279	1.20579	-0.101887
Glu1661Thr	1661	Glu	Thr	48	39	59	48.6667	66	182	50	99.3333	2.0411	0.0813737	0.162456	0.0263918	0.616443	0.500898	0.183391
Glu1661Trp	1661	Glu	Trp	56	47	47	50	68	95	91	84.6667	1.69333	-0.105033	0.163675	0.0267896	0.521058	0.641716	-0.00301597
Glu1661Tyr	1661	Glu	Tyr	36	37	55	42.6667	50	120	31	67	1.57031	-0.18051	0.170178	0.0289607	0.288821	1.06071	-0.0784932
Glu1661Val	1661	Glu	Val	77	77	95	83	92	227	88	135.667	1.63454	-0.139789	0.150592	0.0226778	0.353271	0.928264	-0.0377717
Phe1662Ala	1662	Phe	Ala	64	54	43	53.6667	67	189	122	126	2.34783	0.22134	0.158271	0.0250498	0.161967	1.39849	0.323357
Phe1662Arg	1662	Phe	Arg	52	37	44	44.3333	47	159	62	89.3333	2.01504	0.0683787	0.165623	0.0274308	0.67971	0.412858	0.170396
Phe1662Asn	1662	Phe	Asn	31	40	45	38.6667	64	36	94	64.6667	1.67241	-0.11783	0.173034	0.0299409	0.495895	0.680962	-0.0158128
Phe1662Asp	1662	Phe	Asp	55	21	38	38	56	36	28	40	1.05263	-0.579296	0.182341	0.0332482	0.0014881	3.17699	-0.477279
Phe1662Cys	1662	Phe	Cys	31	46	46	41	57	117	19	64.3333	1.56911	-0.181334	0.1717	0.0294809	0.290917	1.05611	-0.0793174
Phe1662Gln	1662	Phe	Gln	51	48	54	51	55	168	97	106.667	2.0915	0.105811	0.160781	0.0258506	0.510471	0.658105	0.207828
Phe1662Glu	1662	Phe	Glu	42	24	17	27.6667	27	48	49	41.3333	1.49398	-0.230912	0.190326	0.036224	0.225037	1.21324	-0.128895
Phe1662Gly	1662	Phe	Gly	36	32	58	42	47	120	42	69.6667	1.65873	-0.125889	0.169983	0.0288942	0.458936	0.7406	-0.0238723
Phe1662His	1662	Phe	His	37	23	26	28.6667	43	37	8	29.3333	1.02326	-0.607513	0.197676	0.0390759	0.00211727	3.07327	-0.505496
Phe1662Ile	1662	Phe	Ile	45	57	61	54.3333	46	139	51	78.6667	1.44785	-0.261236	0.162973	0.0265604	0.108949	1.60293	-0.159218
Phe1662Leu	1662	Phe	Leu	89	78	59	75.3333	77	149	88	104.667	1.38938	-0.302132	0.154306	0.0238105	0.0502303	1.958	-0.200115
Phe1662Lys	1662	Phe	Lys	26	28	33	29	45	72	12	43	1.48276	-0.238329	0.18806	0.0353664	0.205046	1.2673	-0.136312
Phe1662Met	1662	Phe	Met	25	15	46	28.6667	26	31	38	31.6667	1.10465	-0.531389	0.19557	0.0382477	0.00658515	2.71713	-0.429372
Phe1662Pro	1662	Phe	Pro	41	50	52	47.6667	16	31	11	19.3333	0.405594	-1.52768	0.200695	0.0402785	2.70002e-14	7.61194	-1.42566
Phe1662Ser	1662	Phe	Ser	84	64	109	85.6667	98	162	111	123.667	1.44358	-0.263842	0.150967	0.0227911	0.0805203	1.74768	-0.161825
Phe1662Thr	1662	Phe	Thr	41	42	36	39.6667	62	75	25	54	1.36134	-0.323009	0.175322	0.0307379	0.0654203	1.84237	-0.220992
Phe1662Trp	1662	Phe	Trp	45	57	43	48.3333	32	37	37	35.3333	0.731034	-0.942402	0.180217	0.0324783	1.70201e-07	5.22925	-0.840385
Phe1662Tyr	1662	Phe	Tyr	63	60	62	61.6667	67	169	57	97.6667	1.58378	-0.171548	0.158158	0.0250138	0.27807	1.08467	-0.069531
Phe1662Val	1662	Phe	Val	45	35	21	33.6667	27	54	59	46.6667	1.38614	-0.305222	0.182169	0.0331855	0.093838	1.67549	-0.203205
Met1663Ala	1663	Met	Ala	39	31	56	42	40	45	52	45.6667	1.0873	-0.546989	0.177183	0.0313937	0.00202086	3.08715	-0.444972
Met1663Arg	1663	Met	Arg	49	38	47	44.6667	73	148	130	117	2.6194	0.330275	0.162775	0.0264957	0.0424557	2.02903	0.432292
Met1663Asn	1663	Met	Asn	40	49	32	40.3333	35	80	33	49.3333	1.22314	-0.4297	0.176579	0.0311803	0.014955	2.43347	-0.327683
Met1663Asp	1663	Met	Asp	55	55	67	59	42	83	51	58.6667	0.99435	-0.636021	0.165877	0.0275153	0.000125933	3.83428	-0.534003
Met1663Cys	1663	Met	Cys	61	71	59	63.6667	90	135	104	109.667	1.72251	-0.0876822	0.156437	0.0244726	0.575142	0.560494	0.0143348
Met1663Gln	1663	Met	Gln	49	57	74	60	38	89	35	54	0.9	-0.735424	0.167062	0.0279098	1.07213e-05	4.40209	-0.633406
Met1663Glu	1663	Met	Glu	49	36	55	46.6667	40	18	46	34.6667	0.742857	-0.926391	0.181391	0.0329026	3.27044e-07	5.10716	-0.824374
Met1663Gly	1663	Met	Gly	42	49	85	58.6667	63	111	44	72.6667	1.23864	-0.416906	0.16266	0.0264582	0.0103756	2.56305	-0.314889
Met1663His	1663	Met	His	52	76	55	61	51	131	123	101.667	1.66667	-0.120636	0.15792	0.0249387	0.444925	0.763904	-0.0186186
Met1663Ile	1663	Met	Ile	104	103	93	100	101	237	152	163.333	1.63333	-0.140393	0.146909	0.0215823	0.339251	0.955646	-0.0383762
Met1663Leu	1663	Met	Leu	70	70	81	73.6667	53	153	67	91	1.23529	-0.419492	0.156163	0.0243868	0.00722595	2.68625	-0.317475
Met1663Lys	1663	Met	Lys	48	72	78	66	80	119	142	113.667	1.72222	-0.0878122	0.155505	0.0241819	0.572285	0.56469	0.0142049
Met1663Phe	1663	Met	Phe	37	50	40	42.3333	37	78	53	56	1.32283	-0.351551	0.173187	0.0299937	0.042367	2.0299	-0.249534
Met1663Pro	1663	Met	Pro	36	33	33	34	47	72	33	50.6667	1.4902	-0.233069	0.180359	0.0325293	0.19627	1.29225	-0.131052
Met1663Ser	1663	Met	Ser	55	37	66	52.6667	57	92	23	57.3333	1.08861	-0.545728	0.168292	0.0283221	0.00118381	3.24275	-0.443711
Met1663Thr	1663	Met	Thr	61	51	58	56.6667	85	101	104	96.6667	1.70588	-0.0975025	0.15976	0.0255233	0.541659	0.610306	0.00451456
Met1663Trp	1663	Met	Trp	25	34	47	35.3333	43	84	68	65	1.83962	-0.0229554	0.175273	0.0307206	0.8958	0.130969	0.0790617
Met1663Tyr	1663	Met	Tyr	49	46	45	46.6667	55	95	26	58.6667	1.25714	-0.402257	0.170291	0.028999	0.0181679	2.36218	-0.30024
Met1663Val	1663	Met	Val	69	66	100	78.3333	84	167	111	120.667	1.54043	-0.199057	0.152383	0.0232207	0.191453	1.30629	-0.0970402
Leu1664Ala	1664	Leu	Ala	51	45	40	45.3333	21	132	43	65.3333	1.44118	-0.266033	0.169207	0.0286309	0.115896	1.57224	-0.164016
Leu1664Arg	1664	Leu	Arg	56	57	39	50.6667	36	137	19	64	1.26316	-0.397439	0.167236	0.027968	0.0174772	2.37651	-0.295422
Leu1664Asn	1664	Leu	Asn	49	74	47	56.6667	54	89	44	62.3333	1.1	-0.535327	0.165572	0.0274142	0.00122416	3.23319	-0.43331
Leu1664Asp	1664	Leu	Asp	38	37	26	33.6667	32	40	27	33	0.980198	-0.650272	0.190048	0.0361183	0.000622498	3.42162	-0.548255
Leu1664Cys	1664	Leu	Cys	63	62	84	69.6667	73	179	88	113.333	1.62679	-0.144679	0.15468	0.0239259	0.34961	0.935346	-0.0426623
Leu1664Gln	1664	Leu	Gln	61	51	44	52	48	80	84	70.6667	1.35897	-0.324485	0.165262	0.0273115	0.0495929	1.96346	-0.222468
Leu1664Glu	1664	Leu	Glu	47	39	64	50	32	59	60	50.3333	1.00667	-0.623748	0.171642	0.029461	0.000279054	3.63401	-0.521731
Leu1664Gly	1664	Leu	Gly	49	51	67	55.6667	58	116	45	73	1.31138	-0.360002	0.163529	0.0267418	0.0277039	2.20145	-0.257985
Leu1664His	1664	Leu	His	67	83	83	77.6667	89	144	103	112	1.44206	-0.264955	0.1532	0.0234702	0.0837251	1.72947	-0.162938
Leu1664Ile	1664	Leu	Ile	67	86	87	80	90	223	96	136.333	1.70417	-0.098154	0.151049	0.0228158	0.515812	0.649815	0.0038631
Leu1664Lys	1664	Leu	Lys	48	68	65	60.3333	70	96	50	72	1.19337	-0.454036	0.16231	0.0263444	0.00515244	2.79735	-0.352019
Leu1664Met	1664	Leu	Met	53	25	57	45	42	62	25	43	0.955556	-0.675662	0.176969	0.0313179	0.000134552	3.81797	-0.573644
Leu1664Phe	1664	Leu	Phe	133	150	173	152	141	389	218	249.333	1.64035	-0.135888	0.140508	0.0197424	0.333482	0.967124	-0.0338712
Leu1664Pro	1664	Leu	Pro	92	77	79	82.6667	79	202	92	124.333	1.50403	-0.222896	0.151385	0.0229173	0.140919	1.47238	-0.120879
Leu1664Ser	1664	Leu	Ser	34	57	45	45.3333	44	82	77	67.6667	1.49265	-0.231029	0.168689	0.0284558	0.170824	1.36956	-0.129012
Leu1664Thr	1664	Leu	Thr	46	44	53	47.6667	73	157	85	105	2.2028	0.157453	0.162339	0.026354	0.332096	0.9699	0.25947
Leu1664Trp	1664	Leu	Trp	72	72	56	66.6667	86	192	108	128.667	1.93	0.0259468	0.154242	0.0237907	0.866409	0.168221	0.127964
Leu1664Tyr	1664	Leu	Tyr	47	36	31	38	45	71	30	48.6667	1.2807	-0.38392	0.178256	0.0317754	0.0312597	2.15375	-0.281903
Leu1664Val	1664	Leu	Val	46	61	55	54	59	128	59	82	1.51852	-0.213687	0.162562	0.0264265	0.18868	1.31449	-0.11167
Val1665Ala	1665	Val	Ala	93	91	108	97.3333	100	194	81	125	1.28425	-0.380577	0.149324	0.0222977	0.0108137	2.54866	-0.27856
Val1665Arg	1665	Val	Arg	40	30	17	29	9	30	11	16.6667	0.574713	-1.18004	0.217822	0.0474464	6.04594e-08	5.41744	-1.07802
Val1665Asn	1665	Val	Asn	54	50	62	55.3333	70	81	59	70	1.26506	-0.39588	0.164233	0.0269724	0.0159314	2.41048	-0.293863
Val1665Asp	1665	Val	Asp	86	65	44	65	35	63	16	38	0.584615	-1.16536	0.173391	0.0300645	1.80527e-11	6.72096	-1.06334
Val1665Cys	1665	Val	Cys	87	59	53	66.3333	63	120	65	82.6667	1.24623	-0.410742	0.15891	0.0252525	0.00974519	2.58474	-0.308725
Val1665Gln	1665	Val	Gln	54	50	64	56	52	100	80	77.3333	1.38095	-0.308416	0.162639	0.0264516	0.0579179	1.89632	-0.206399
Val1665Glu	1665	Val	Glu	46	40	39	41.6667	30	33	30	31	0.744	-0.924715	0.18676	0.0348791	7.36939e-07	4.95137	-0.822698
Val1665Gly	1665	Val	Gly	48	54	83	61.6667	59	103	40	67.3333	1.09189	-0.542686	0.162926	0.0265449	0.000865749	3.33087	-0.440669
Val1665His	1665	Val	His	34	37	36	35.6667	43	77	1	40.3333	1.13084	-0.507947	0.183708	0.0337486	0.00569275	2.76497	-0.40593
Val1665Ile	1665	Val	Ile	64	75	71	70	79	197	77	117.667	1.68095	-0.111973	0.154257	0.0237953	0.467909	0.725885	-0.00995589
Val1665Leu	1665	Val	Leu	78	100	70	82.6667	92	64	61	72.3333	0.875	-0.763615	0.1576	0.0248377	1.26432e-06	4.84528	-0.661598
Val1665Lys	1665	Val	Lys	37	39	40	38.6667	12	3	4	6.33333	0.163793	-2.41785	0.275829	0.0760816	1.85532e-18	8.76575	-2.31583
Val1665Met	1665	Val	Met	120	130	140	130	167	364	160	230.333	1.77179	-0.0589356	0.142207	0.0202228	0.678555	0.414436	0.0430815
Val1665Phe	1665	Val	Phe	49	49	68	55.3333	39	56	25	40	0.722892	-0.953716	0.174701	0.0305206	4.78493e-08	5.45912	-0.851699
Val1665Pro	1665	Val	Pro	48	56	39	47.6667	62	105	60	75.6667	1.58741	-0.169556	0.166072	0.0275801	0.307267	1.02097	-0.0675385
Val1665Ser	1665	Val	Ser	41	57	61	53	78	174	65	105.667	1.99371	0.0580631	0.160109	0.025635	0.716869	0.362647	0.16008
Val1665Thr	1665	Val	Thr	54	48	54	52	30	139	78	82.3333	1.58333	-0.172016	0.163236	0.026646	0.29198	1.05379	-0.0699991
Val1665Trp	1665	Val	Trp	75	56	47	59.3333	8	16	5	9.66667	0.162921	-2.43057	0.236043	0.0557164	7.25875e-25	10.2971	-2.32855
Val1665Tyr	1665	Val	Tyr	54	31	45	43.3333	17	65	25	35.6667	0.823077	-0.824253	0.182156	0.033181	6.0403e-06	4.52497	-0.722236
Tyr1666Ala	1666	Tyr	Ala	65	42	59	55.3333	50	146	61	85.6667	1.54819	-0.194346	0.161571	0.0261053	0.229034	1.20285	-0.0923293
Tyr1666Arg	1666	Tyr	Arg	52	57	67	58.6667	41	87	25	51	0.869318	-0.769991	0.168512	0.0283962	4.8921e-06	4.56936	-0.667974
Tyr1666Asn	1666	Tyr	Asn	51	63	60	58	51	86	54	63.6667	1.0977	-0.537408	0.164828	0.0271684	0.00111252	3.26041	-0.435391
Tyr1666Asp	1666	Tyr	Asp	37	41	60	46	28	54	70	50.6667	1.10145	-0.534077	0.173186	0.0299934	0.00204354	3.08383	-0.432059
Tyr1666Cys	1666	Tyr	Cys	86	79	97	87.3333	112	167	82	120.333	1.37786	-0.31036	0.150969	0.0227916	0.039803	2.05579	-0.208343
Tyr1666Gln	1666	Tyr	Gln	66	73	73	70.6667	41	106	14	53.6667	0.759434	-0.904808	0.164662	0.0271136	3.90862e-08	5.49493	-0.802791
Tyr1666Glu	1666	Tyr	Glu	48	45	48	47	38	66	22	42	0.893617	-0.742428	0.176601	0.0311881	2.62269e-05	4.20397	-0.640411
Tyr1666Gly	1666	Tyr	Gly	31	40	23	31.3333	15	58	39	37.3333	1.19149	-0.456017	0.188909	0.0356867	0.0157807	2.41395	-0.354
Tyr1666His	1666	Tyr	His	76	69	87	77.3333	72	139	87	99.3333	1.28448	-0.380491	0.154489	0.023867	0.013782	2.46289	-0.278474
Tyr1666Ile	1666	Tyr	Ile	35	32	27	31.3333	37	45	23	35	1.11702	-0.52026	0.190464	0.0362765	0.00630392	2.73154	-0.418243
Tyr1666Leu	1666	Tyr	Leu	48	38	42	42.6667	54	53	52	53	1.24219	-0.414256	0.173976	0.0302675	0.0172604	2.38111	-0.312239
Tyr1666Lys	1666	Tyr	Lys	69	54	42	55	24	57	54	45	0.818182	-0.83037	0.172157	0.0296382	1.41189e-06	4.82332	-0.728353
Tyr1666Met	1666	Tyr	Met	55	59	46	53.3333	50	125	59	78	1.4625	-0.251209	0.163434	0.0267107	0.124277	1.53707	-0.149192
Tyr1666Phe	1666	Tyr	Phe	70	75	65	70	76	207	78	120.333	1.71905	-0.0895944	0.154054	0.0237327	0.560851	0.581578	0.0124227
Tyr1666Pro	1666	Tyr	Pro	70	64	63	65.6667	74	89	31	64.6667	0.984772	-0.645677	0.162544	0.0264205	7.11739e-05	3.97233	-0.54366
Tyr1666Ser	1666	Tyr	Ser	49	46	46	47	53	33	36	40.6667	0.865248	-0.774559	0.177331	0.0314462	1.25459e-05	4.36788	-0.672542
Tyr1666Thr	1666	Tyr	Thr	52	48	43	47.6667	42	119	42	67.6667	1.41958	-0.28104	0.167626	0.0280985	0.0936229	1.67659	-0.179023
Tyr1666Trp	1666	Tyr	Trp	54	48	39	47	63	66	36	55	1.17021	-0.473699	0.171246	0.0293252	0.00567156	2.76619	-0.371682
Tyr1666Val	1666	Tyr	Val	33	34	52	39.6667	48	104	48	66.6667	1.68067	-0.112873	0.171964	0.0295715	0.511582	0.656376	-0.0108558
Lys1667Ala	1667	Lys	Ala	43	41	78	54	22	38	30	30	0.555556	-1.2157	0.18281	0.0334194	2.92935e-11	6.65008	-1.11368
Lys1667Arg	1667	Lys	Arg	101	93	104	99.3333	72	202	117	130.333	1.31208	-0.359155	0.148729	0.0221202	0.0157422	2.41484	-0.257138
Lys1667Asn	1667	Lys	Asn	29	43	46	39.3333	51	145	61	85.6667	2.17797	0.145736	0.168932	0.0285381	0.388309	0.862689	0.247753
Lys1667Asp	1667	Lys	Asp	46	45	45	45.3333	50	187	66	101	2.22794	0.168686	0.163819	0.0268367	0.303146	1.02971	0.270703
Lys1667Cys	1667	Lys	Cys	36	50	43	43	20	54	26	33.3333	0.775194	-0.883894	0.184087	0.0338881	1.57483e-06	4.8015	-0.781877
Lys1667Gln	1667	Lys	Gln	40	32	32	34.6667	31	53	48	44	1.26923	-0.392975	0.182572	0.0333324	0.0313623	2.15245	-0.290958
Lys1667Glu	1667	Lys	Glu	82	79	64	75	74	131	83	96	1.28	-0.383996	0.155295	0.0241166	0.0134103	2.47268	-0.281979
Lys1667Gly	1667	Lys	Gly	52	44	37	44.3333	21	52	21	31.3333	0.706767	-0.975872	0.185171	0.0342885	1.36348e-07	5.2701	-0.873855
Lys1667His	1667	Lys	His	45	29	43	39	34	69	39	47.3333	1.21368	-0.437467	0.178168	0.031744	0.0140745	2.45536	-0.33545
Lys1667Ile	1667	Lys	Ile	50	42	59	50.3333	39	90	41	56.6667	1.12583	-0.512221	0.169356	0.0286816	0.00249031	3.02452	-0.410204
Lys1667Leu	1667	Lys	Leu	57	55	70	60.6667	13	37	10	20	0.32967	-1.73448	0.19551	0.0382242	7.21343e-19	8.87155	-1.63246
Lys1667Met	1667	Lys	Met	64	70	58	64	58	110	63	77	1.20312	-0.445887	0.160407	0.0257303	0.00544041	2.77973	-0.34387
Lys1667Phe	1667	Lys	Phe	37	44	39	40	13	36	0	16.3333	0.408333	-1.52005	0.211463	0.0447166	6.5629e-13	7.18825	-1.41803
Lys1667Pro	1667	Lys	Pro	53	55	53	53.6667	59	94	86	79.6667	1.48447	-0.236323	0.163043	0.0265831	0.147213	1.44945	-0.134305
Lys1667Ser	1667	Lys	Ser	48	64	60	57.3333	66	91	87	81.3333	1.4186	-0.281553	0.161564	0.0261029	0.0813911	1.74267	-0.179536
Lys1667Thr	1667	Lys	Thr	106	89	109	101.333	115	221	131	155.667	1.53618	-0.201643	0.147102	0.0216389	0.170447	1.37077	-0.0996255
Lys1667Trp	1667	Lys	Trp	54	63	68	61.6667	54	70	17	47	0.762162	-0.901126	0.169333	0.0286738	1.02853e-07	5.32161	-0.799109
Lys1667Tyr	1667	Lys	Tyr	34	46	49	43	27	58	29	38	0.883721	-0.753477	0.180752	0.0326714	3.06534e-05	4.16856	-0.65146
Lys1667Val	1667	Lys	Val	35	44	35	38	36	29	25	30	0.789474	-0.865596	0.189734	0.0359992	5.06341e-06	4.56214	-0.763579
Phe1668Ala	1668	Phe	Ala	31	47	37	38.3333	0	0	0	0	0	N/A *					#VALUE!
Phe1668Arg	1668	Phe	Arg	54	33	42	43	2	0	1	1	0.0232558	-4.24129	0.556464	0.309652	2.50051e-14	7.62186	-4.13927
Phe1668Asn	1668	Phe	Asn	28	31	38	32.3333	0	0	0	0	0	N/A *					#VALUE!
Phe1668Asp	1668	Phe	Asp	33	28	22	27.6667	0	0	0	0	0	N/A *					#VALUE!
Phe1668Cys	1668	Phe	Cys	56	83	42	60.3333	14	33	7	18	0.298343	-1.83343	0.200185	0.0400741	5.25497e-20	9.15865	-1.73141
Phe1668Gln	1668	Phe	Gln	27	42	34	34.3333	0	0	0	0	0	N/A *					#VALUE!
Phe1668Glu	1668	Phe	Glu	32	23	43	32.6667	0	0	0	0	0	N/A *					#VALUE!
Phe1668Gly	1668	Phe	Gly	39	40	26	35	0	0	0	0	0	N/A *					#VALUE!
Phe1668His	1668	Phe	His	36	40	47	41	1	4	11	5.33333	0.130081	-2.64325	0.291409	0.084919	1.18365e-19	9.0706	-2.54123
Phe1668Ile	1668	Phe	Ile	39	41	27	35.6667	13	27	9	16.3333	0.457944	-1.40589	0.213823	0.0457202	4.86463e-11	6.57502	-1.30387
Phe1668Leu	1668	Phe	Leu	92	94	81	89	54	137	70	87	0.977528	-0.653056	0.154202	0.0237782	2.28479e-05	4.23507	-0.551039
Phe1668Lys	1668	Phe	Lys	37	23	25	28.3333	0	0	0	0	0	N/A *					#VALUE!
Phe1668Met	1668	Phe	Met	36	57	55	49.3333	14	47	7	22.6667	0.459459	-1.40412	0.193774	0.0375484	4.28678e-13	7.24618	-1.3021
Phe1668Pro	1668	Phe	Pro	37	19	20	25.3333	1	0	0	0.333333	0.0131579	-4.5622	0.834239	0.695954	4.53365e-08	5.46869	-4.46018
Phe1668Ser	1668	Phe	Ser	53	50	48	50.3333	25	50	41	38.6667	0.768212	-0.893065	0.177201	0.0314002	4.65909e-07	5.03984	-0.791048
Phe1668Thr	1668	Phe	Thr	30	25	42	32.3333	0	0	0	0	0	N/A *					#VALUE!
Phe1668Trp	1668	Phe	Trp	46	56	79	60.3333	72	150	123	115	1.90608	0.0133662	0.156907	0.0246198	0.932114	0.0851856	0.115383
Phe1668Tyr	1668	Phe	Tyr	43	45	63	50.3333	34	77	54	55	1.09272	-0.541985	0.169879	0.0288588	0.00142064	3.19042	-0.439968
Phe1668Val	1668	Phe	Val	42	48	27	39	17	29	12	19.3333	0.495726	-1.32778	0.204501	0.0418205	8.4252e-11	6.49281	-1.22577
Ala1669Arg	1669	Ala	Arg	47	43	42	44	62	100	52	71.3333	1.62121	-0.148644	0.168597	0.028425	0.377966	0.88165	-0.0466266
Ala1669Asn	1669	Ala	Asn	48	23	34	35	44	30	25	33	0.942857	-0.688924	0.189063	0.0357447	0.000268548	3.64389	-0.586907
Ala1669Asp	1669	Ala	Asp	80	59	71	70	89	136	58	94.3333	1.34762	-0.332644	0.156505	0.0244937	0.0335484	2.12546	-0.230627
Ala1669Cys	1669	Ala	Cys	58	34	33	41.6667	37	58	33	42.6667	1.024	-0.606748	0.17879	0.031966	0.000689745	3.39362	-0.504731
Ala1669Gln	1669	Ala	Gln	55	21	60	45.3333	37	83	38	52.6667	1.16176	-0.480941	0.172774	0.029851	0.00537534	2.78364	-0.378924
Ala1669Glu	1669	Ala	Glu	52	69	30	50.3333	32	60	34	42	0.834437	-0.810714	0.175276	0.0307216	3.73945e-06	4.62536	-0.708697
Ala1669Gly	1669	Ala	Gly	44	29	42	38.3333	49	87	32	56	1.46087	-0.252706	0.175524	0.0308085	0.149946	1.43972	-0.150688
Ala1669His	1669	Ala	His	65	69	59	64.3333	80	159	108	115.667	1.79793	-0.0448836	0.155761	0.0242615	0.773226	0.288157	0.0571334
Ala1669Ile	1669	Ala	Ile	55	55	79	63	55	101	62	72.6667	1.15344	-0.487974	0.161461	0.0260695	0.00250905	3.02225	-0.385957
Ala1669Leu	1669	Ala	Leu	60	59	56	58.3333	59	91	59	69.6667	1.19429	-0.453286	0.163362	0.0266871	0.00552464	2.77474	-0.351269
Ala1669Lys	1669	Ala	Lys	44	49	47	46.6667	56	100	74	76.6667	1.64286	-0.135327	0.166348	0.0276716	0.41592	0.81352	-0.0333103
Ala1669Met	1669	Ala	Met	71	74	59	68	48	132	41	73.6667	1.08333	-0.550516	0.160064	0.0256205	0.000583109	3.43935	-0.448499
Ala1669Phe	1669	Ala	Phe	49	40	51	46.6667	66	102	28	65.3333	1.4	-0.294916	0.168589	0.0284223	0.0802363	1.74932	-0.192899
Ala1669Pro	1669	Ala	Pro	38	38	40	38.6667	35	79	13	42.3333	1.09483	-0.540146	0.180673	0.0326426	0.0027931	2.98964	-0.438129
Ala1669Ser	1669	Ala	Ser	78	85	67	76.6667	47	128	92	89	1.16087	-0.481502	0.155861	0.0242925	0.0020062	3.08931	-0.379485
Ala1669Thr	1669	Ala	Thr	90	111	140	113.667	109	226	157	164	1.44282	-0.264224	0.145515	0.0211745	0.0694027	1.81579	-0.162207
Ala1669Trp	1669	Ala	Trp	32	41	50	41	22	52	41	38.3333	0.934959	-0.697341	0.181579	0.032971	0.000122821	3.84043	-0.595324
Ala1669Tyr	1669	Ala	Tyr	83	63	81	75.6667	86	131	52	89.6667	1.18502	-0.460953	0.155955	0.024322	0.00311985	2.95568	-0.358936
Ala1669Val	1669	Ala	Val	220	231	230	227	234	643	347	408	1.79736	-0.0443791	0.136014	0.0184998	0.74421	0.326284	0.0576379
Arg1670Ala	1670	Arg	Ala	65	66	83	71.3333	61	143	108	104	1.45794	-0.254076	0.15517	0.0240778	0.101547	1.6374	-0.152059
Arg1670Asn	1670	Arg	Asn	33	32	59	41.3333	32	26	6	21.3333	0.516129	-1.28801	0.199379	0.0397518	1.04614e-10	6.46013	-1.18599
Arg1670Asp	1670	Arg	Asp	47	54	46	49	37	150	41	76	1.55102	-0.192663	0.165444	0.0273718	0.244215	1.16452	-0.0906457
Arg1670Cys	1670	Arg	Cys	37	34	43	38	48	65	51	54.6667	1.4386	-0.268035	0.176149	0.0310285	0.1281	1.52164	-0.166018
Arg1670Gln	1670	Arg	Gln	40	79	39	52.6667	38	137	62	79	1.5	-0.225958	0.16351	0.0267355	0.166996	1.38192	-0.123941
Arg1670Glu	1670	Arg	Glu	34	40	58	44	53	59	13	41.6667	0.94697	-0.684648	0.178132	0.0317311	0.000121302	3.84348	-0.582631
Arg1670Gly	1670	Arg	Gly	51	65	92	69.3333	73	214	83	123.333	1.77885	-0.0554564	0.153984	0.023711	0.718739	0.360144	0.0465607
Arg1670His	1670	Arg	His	46	34	49	43	53	137	36	75.3333	1.75194	-0.0713067	0.168383	0.0283528	0.671946	0.423479	0.0307103
Arg1670Ile	1670	Arg	Ile	53	45	54	50.6667	71	152	79	100.667	1.98684	0.0545459	0.16149	0.026079	0.735539	0.337767	0.156563
Arg1670Leu	1670	Arg	Leu	34	25	34	31	30	107	27	54.6667	1.76344	-0.0654216	0.181632	0.03299	0.718706	0.360189	0.0365954
Arg1670Lys	1670	Arg	Lys	98	65	102	88.3333	90	185	131	135.333	1.53208	-0.204402	0.149808	0.0224423	0.172433	1.36443	-0.102385
Arg1670Met	1670	Arg	Met	53	52	62	55.6667	56	108	101	88.3333	1.58683	-0.169739	0.161098	0.0259524	0.292047	1.05364	-0.0677222
Arg1670Phe	1670	Arg	Phe	49	21	46	38.6667	58	77	41	58.6667	1.51724	-0.214941	0.174543	0.0304652	0.218154	1.23145	-0.112924
Arg1670Pro	1670	Arg	Pro	50	67	57	58	57	170	61	96	1.65517	-0.1276	0.159414	0.0254127	0.423458	0.800437	-0.0255834
Arg1670Ser	1670	Arg	Ser	65	65	40	56.6667	63	121	79	87.6667	1.54706	-0.195053	0.16086	0.025876	0.225298	1.21256	-0.0930356
Arg1670Thr	1670	Arg	Thr	47	42	30	39.6667	38	59	73	56.6667	1.42857	-0.274952	0.174497	0.0304491	0.115099	1.57568	-0.172935
Arg1670Trp	1670	Arg	Trp	51	31	45	42.3333	63	75	55	64.3333	1.51969	-0.21321	0.170959	0.0292269	0.212346	1.24714	-0.111193
Arg1670Tyr	1670	Arg	Tyr	74	55	72	67	99	115	106	106.667	1.59204	-0.166278	0.15588	0.0242987	0.286107	1.0667	-0.0642608
Arg1670Val	1670	Arg	Val	45	38	51	44.6667	40	137	59	78.6667	1.76119	-0.0659868	0.16697	0.0278791	0.692695	0.395201	0.0360303
Lys1671Ala	1671	Lys	Ala	40	38	38	38.6667	44	123	63	76.6667	1.98276	0.0519888	0.170698	0.0291379	0.760697	0.304566	0.154006
Lys1671Arg	1671	Lys	Arg	84	69	86	79.6667	74	126	86	95.3333	1.19665	-0.451186	0.154537	0.0238816	0.00350478	2.9196	-0.349169
Lys1671Asn	1671	Lys	Asn	74	56	63	64.3333	66	155	80	100.333	1.55959	-0.186878	0.157164	0.0247005	0.234414	1.18907	-0.0848612
Lys1671Asp	1671	Lys	Asp	58	33	41	44	67	115	53	78.3333	1.7803	-0.0552425	0.16736	0.0280093	0.741338	0.330082	0.0467746
Lys1671Cys	1671	Lys	Cys	56	62	41	53	66	102	128	98.6667	1.86164	-0.0103675	0.160804	0.0258581	0.948594	0.0644726	0.0916496
Lys1671Gln	1671	Lys	Gln	72	72	78	74	70	145	81	98.6667	1.33333	-0.343251	0.155187	0.0240829	0.0269765	2.21186	-0.241234
Lys1671Glu	1671	Lys	Glu	81	80	60	73.6667	74	140	80	98	1.33032	-0.345514	0.155326	0.0241261	0.0261181	2.22445	-0.243497
Lys1671Gly	1671	Lys	Gly	48	41	62	50.3333	56	93	62	70.3333	1.39735	-0.296731	0.165966	0.0275446	0.0737908	1.78791	-0.194714
Lys1671His	1671	Lys	His	44	50	43	45.6667	58	169	70	99	2.16788	0.14142	0.163859	0.0268499	0.388108	0.863054	0.243437
Lys1671Ile	1671	Lys	Ile	46	51	61	52.6667	56	168	105	109.667	2.08228	0.101451	0.159875	0.0255599	0.525711	0.634566	0.203468
Lys1671Leu	1671	Lys	Leu	44	47	60	50.3333	64	52	68	61.3333	1.21854	-0.433307	0.168037	0.0282365	0.00991913	2.57864	-0.33129
Lys1671Met	1671	Lys	Met	40	32	38	36.6667	37	123	41	67	1.82727	-0.0295969	0.173863	0.0302284	0.864828	0.170231	0.0724201
Lys1671Phe	1671	Lys	Phe	30	28	44	34	45	88	50	61	1.79412	-0.0480189	0.177261	0.0314215	0.786473	0.270894	0.0539982
Lys1671Pro	1671	Lys	Pro	56	62	64	60.6667	47	79	45	57	0.93956	-0.692538	0.16591	0.0275262	2.99069e-05	4.17417	-0.590521
Lys1671Ser	1671	Lys	Ser	53	43	48	48	53	214	69	112	2.33333	0.214948	0.16158	0.026108	0.183423	1.33029	0.316965
Lys1671Thr	1671	Lys	Thr	38	47	49	44.6667	46	98	48	64	1.43284	-0.271839	0.16984	0.0288456	0.109474	1.60056	-0.169822
Lys1671Trp	1671	Lys	Trp	47	48	48	47.6667	57	90	43	63.3333	1.32867	-0.347054	0.168623	0.0284338	0.0395748	2.05816	-0.245037
Lys1671Tyr	1671	Lys	Tyr	46	57	51	51.3333	65	152	77	98	1.90909	0.0147141	0.161505	0.0260839	0.927408	0.0911063	0.116731
Lys1671Val	1671	Lys	Val	54	63	55	57.3333	85	152	98	111.667	1.94767	0.0348539	0.158093	0.0249935	0.82551	0.220464	0.136871
His1672Ala	1672	His	Ala	47	56	52	51.6667	79	86	68	77.6667	1.50323	-0.223834	0.164102	0.0269293	0.172568	1.364	-0.121817
His1672Arg	1672	His	Arg	83	61	86	76.6667	72	195	108	125	1.63043	-0.142363	0.152372	0.0232173	0.350143	0.934311	-0.0403461
His1672Asn	1672	His	Asn	65	65	74	68	69	110	95	91.3333	1.34314	-0.335987	0.157317	0.0247488	0.0327015	2.13573	-0.23397
His1672Asp	1672	His	Asp	60	57	47	54.6667	65	113	33	70.3333	1.28659	-0.379056	0.164387	0.027023	0.0211172	2.30588	-0.277039
His1672Cys	1672	His	Cys	56	57	86	66.3333	56	138	146	113.333	1.70854	-0.0957699	0.155452	0.0241652	0.537845	0.616075	0.00624717
His1672Gln	1672	His	Gln	59	57	49	55	42	149	99	96.6667	1.75758	-0.0677384	0.160314	0.0257005	0.672633	0.422537	0.0342787
His1672Glu	1672	His	Glu	62	45	59	55.3333	32	134	56	74	1.33735	-0.340439	0.163451	0.0267162	0.0372676	2.08282	-0.238422
His1672Gly	1672	His	Gly	36	46	60	47.3333	39	104	30	57.6667	1.21831	-0.433535	0.170285	0.028997	0.0108985	2.54594	-0.331518
His1672Ile	1672	His	Ile	84	63	72	73	68	62	60	63.3333	0.86758	-0.772071	0.16131	0.026021	1.69926e-06	4.78625	-0.670054
His1672Leu	1672	His	Leu	69	70	87	75.3333	83	190	68	113.667	1.50885	-0.219768	0.15349	0.0235591	0.152198	1.43181	-0.117751
His1672Lys	1672	His	Lys	51	40	85	58.6667	72	93	66	77	1.3125	-0.359112	0.161868	0.0262012	0.0265174	2.21855	-0.257095
His1672Met	1672	His	Met	47	45	87	59.6667	42	107	107	85.3333	1.43017	-0.273417	0.160267	0.0256855	0.0880058	1.70601	-0.1714
His1672Phe	1672	His	Phe	57	54	54	55	38	148	59	81.6667	1.48485	-0.236045	0.16227	0.0263314	0.145767	1.45465	-0.134028
His1672Pro	1672	His	Pro	55	50	73	59.3333	64	71	61	65.3333	1.10112	-0.534297	0.164034	0.0269071	0.00112503	3.25724	-0.43228
His1672Ser	1672	His	Ser	44	39	38	40.3333	67	166	31	88	2.18182	0.147556	0.168009	0.028227	0.3798	0.878264	0.249573
His1672Thr	1672	His	Thr	68	69	87	74.6667	74	205	85	121.333	1.625	-0.14572	0.153015	0.0234136	0.340933	0.952323	-0.0437029
His1672Trp	1672	His	Trp	58	48	72	59.3333	62	113	96	90.3333	1.52247	-0.210997	0.159691	0.0255013	0.186407	1.32128	-0.10898
His1672Tyr	1672	His	Tyr	67	96	94	85.6667	80	162	101	114.333	1.33463	-0.342203	0.151692	0.0230105	0.0240765	2.25591	-0.240186
His1672Val	1672	His	Val	31	27	37	31.6667	36	88	17	47	1.48421	-0.237197	0.183723	0.0337542	0.196683	1.29106	-0.13518
His1673Ala	1673	His	Ala	80	46	78	68	56	148	106	103.333	1.51961	-0.212755	0.155969	0.0243264	0.172542	1.36408	-0.110738
His1673Arg	1673	His	Arg	64	54	69	62.3333	47	139	50	78.6667	1.26203	-0.398201	0.160554	0.0257775	0.0131317	2.48018	-0.296184
His1673Asn	1673	His	Asn	48	64	63	58.3333	76	102	73	83.6667	1.43429	-0.270567	0.160904	0.02589	0.0926568	1.68155	-0.16855
His1673Asp	1673	His	Asp	78	66	69	71	67	206	152	141.667	1.99531	0.0592573	0.152479	0.0232498	0.697553	0.388626	0.161274
His1673Cys	1673	His	Cys	33	44	44	40.3333	64	152	29	81.6667	2.02479	0.0730119	0.168877	0.0285196	0.665497	0.432337	0.175029
His1673Gln	1673	His	Gln	57	60	80	65.6667	60	199	98	119	1.81218	-0.036974	0.155165	0.0240763	0.811658	0.238288	0.0650431
His1673Glu	1673	His	Glu	65	50	50	55	65	129	60	84.6667	1.53939	-0.200041	0.161825	0.0261874	0.216401	1.23616	-0.0980241
His1673Gly	1673	His	Gly	50	46	58	51.3333	42	73	52	55.6667	1.08442	-0.549582	0.169288	0.0286585	0.00116863	3.24643	-0.447564
His1673Ile	1673	His	Ile	33	23	49	35	47	64	47	52.6667	1.50476	-0.223327	0.178896	0.0320036	0.211897	1.24837	-0.12131
His1673Leu	1673	His	Leu	62	81	83	75.3333	81	125	121	109	1.4469	-0.261628	0.153897	0.0236843	0.0891274	1.70002	-0.159611
His1673Lys	1673	His	Lys	43	54	63	53.3333	40	92	22	51.3333	0.9625	-0.668471	0.170055	0.0289188	8.46287e-05	3.9309	-0.566454
His1673Met	1673	His	Met	37	28	27	30.6667	25	63	52	46.6667	1.52174	-0.212372	0.184781	0.0341441	0.250426	1.14932	-0.110355
His1673Phe	1673	His	Phe	36	29	24	29.6667	21	73	12	35.3333	1.19101	-0.456464	0.191778	0.0367787	0.0173044	2.38018	-0.354447
His1673Pro	1673	His	Pro	50	54	56	53.3333	53	127	98	92.6667	1.7375	-0.0792467	0.16136	0.026037	0.623343	0.491118	0.0227704
His1673Ser	1673	His	Ser	32	52	33	39	40	68	39	49	1.25641	-0.402981	0.1775	0.0315061	0.0231882	2.27032	-0.300964
His1673Thr	1673	His	Thr	45	50	69	54.6667	46	70	38	51.3333	0.939024	-0.693087	0.169609	0.0287673	4.38167e-05	4.08637	-0.59107
His1673Trp	1673	His	Trp	64	68	50	60.6667	61	88	38	62.3333	1.02747	-0.603342	0.164404	0.0270286	0.000242664	3.66988	-0.501325
His1673Tyr	1673	His	Tyr	84	87	116	95.6667	111	295	104	170	1.777	-0.056203	0.147149	0.0216529	0.702502	0.381945	0.0458141
His1673Val	1673	His	Val	66	45	42	51	51	108	40	66.3333	1.30065	-0.368257	0.166562	0.027743	0.0270409	2.21093	-0.26624
Ile1674Ala	1674	Ile	Ala	38	24	40	34	37	72	25	44.6667	1.31373	-0.358669	0.182775	0.0334069	0.0497217	1.96235	-0.256652
Ile1674Arg	1674	Ile	Arg	31	21	50	34	33	50	82	55	1.61765	-0.151262	0.178925	0.0320142	0.39789	0.845395	-0.0492453
Ile1674Asn	1674	Ile	Asn	57	58	68	61	61	147	39	82.3333	1.34973	-0.331175	0.16033	0.0257058	0.0388683	2.06558	-0.229158
Ile1674Asp	1674	Ile	Asp	67	47	79	64.3333	33	33	1	22.3333	0.34715	-1.68352	0.190259	0.0361986	8.8655e-19	8.84856	-1.5815
Ile1674Cys	1674	Ile	Cys	42	26	41	36.3333	54	88	25	55.6667	1.53211	-0.205312	0.17697	0.0313184	0.245987	1.16015	-0.103295
Ile1674Gln	1674	Ile	Gln	104	74	132	103.333	112	149	107	122.667	1.1871	-0.459114	0.148829	0.0221501	0.00203663	3.08484	-0.357097
Ile1674Glu	1674	Ile	Glu	36	33	35	34.6667	27	46	5	26	0.75	-0.916459	0.196275	0.038524	3.023e-06	4.66925	-0.814442
Ile1674Gly	1674	Ile	Gly	56	39	48	47.6667	24	110	75	69.6667	1.46154	-0.251982	0.167206	0.0279577	0.131806	1.50702	-0.149965
Ile1674His	1674	Ile	His	72	69	62	67.6667	86	137	87	103.333	1.52709	-0.207853	0.156046	0.0243504	0.182862	1.332	-0.105836
Ile1674Leu	1674	Ile	Leu	64	59	92	71.6667	63	179	88	110	1.53488	-0.202725	0.154538	0.0238819	0.189582	1.31182	-0.100708
Ile1674Lys	1674	Ile	Lys	46	51	40	45.6667	69	106	63	79.3333	1.73723	-0.0796254	0.166377	0.0276814	0.632235	0.478583	0.0223917
Ile1674Met	1674	Ile	Met	30	40	41	37	49	62	62	57.6667	1.55856	-0.188218	0.175921	0.0309481	0.284664	1.0699	-0.0862007
Ile1674Phe	1674	Ile	Phe	58	54	57	56.3333	55	100	62	72.3333	1.28402	-0.381025	0.163442	0.0267132	0.0197398	2.33126	-0.279008
Ile1674Pro	1674	Ile	Pro	49	43	48	46.6667	49	34	59	47.3333	1.01429	-0.616236	0.174215	0.0303508	0.000404361	3.53722	-0.514219
Ile1674Ser	1674	Ile	Ser	49	49	54	50.6667	55	100	55	70	1.38158	-0.30805	0.165903	0.0275238	0.0633386	1.85681	-0.206033
Ile1674Thr	1674	Ile	Thr	70	79	94	81	68	92	124	94.6667	1.16872	-0.474754	0.154394	0.0238375	0.00210536	3.07495	-0.372737
Ile1674Trp	1674	Ile	Trp	73	65	58	65.3333	84	132	82	99.3333	1.52041	-0.212263	0.157019	0.024655	0.176429	1.35183	-0.110246
Ile1674Tyr	1674	Ile	Tyr	42	60	61	54.3333	59	100	28	62.3333	1.14724	-0.493405	0.166329	0.0276654	0.00301271	2.96644	-0.391388
Ile1674Val	1674	Ile	Val	86	59	67	70.6667	85	195	85	121.667	1.7217	-0.0880465	0.153811	0.0236577	0.567027	0.572435	0.0139706
Thr1675Ala	1675	Thr	Ala	60	77	47	61.3333	56	133	65	84.6667	1.38043	-0.308719	0.159891	0.0255651	0.0535064	1.93081	-0.206702
Thr1675Arg	1675	Thr	Arg	71	58	71	66.6667	71	84	37	64	0.96	-0.671089	0.162475	0.0263981	3.62115e-05	4.13041	-0.569072
Thr1675Asn	1675	Thr	Asn	38	41	40	39.6667	31	71	43	48.3333	1.21849	-0.433511	0.177361	0.0314569	0.0145161	2.44423	-0.331494
Thr1675Asp	1675	Thr	Asp	30	28	32	30	48	57	36	47	1.56667	-0.183421	0.185291	0.0343327	0.322219	0.989908	-0.0814039
Thr1675Cys	1675	Thr	Cys	50	40	47	45.6667	49	103	38	63.3333	1.38686	-0.304342	0.169523	0.0287379	0.0726071	1.79529	-0.202325
Thr1675Gln	1675	Thr	Gln	29	26	35	30	20	30	8	19.3333	0.644444	-1.06669	0.210617	0.0443596	4.09232e-07	5.06461	-0.964677
Thr1675Glu	1675	Thr	Glu	56	37	40	44.3333	41	78	81	66.6667	1.50376	-0.223658	0.169393	0.028694	0.186718	1.32035	-0.121641
Thr1675Gly	1675	Thr	Gly	48	56	39	47.6667	32	97	60	63	1.32168	-0.352317	0.168705	0.0284615	0.0367658	2.08836	-0.2503
Thr1675His	1675	Thr	His	58	47	46	50.3333	47	126	29	67.3333	1.33775	-0.340217	0.166598	0.0277547	0.0411371	2.04215	-0.238199
Thr1675Ile	1675	Thr	Ile	89	81	88	86	71	184	101	118.667	1.37984	-0.308932	0.151292	0.0228893	0.0411558	2.04196	-0.206915
Thr1675Leu	1675	Thr	Leu	51	44	50	48.3333	35	61	39	45	0.931034	-0.701575	0.174553	0.0304687	5.83792e-05	4.01927	-0.599558
Thr1675Lys	1675	Thr	Lys	50	41	51	47.3333	72	123	73	89.3333	1.88732	0.00313814	0.164188	0.0269578	0.984751	0.0191131	0.105155
Thr1675Met	1675	Thr	Met	49	34	27	36.6667	43	85	27	51.6667	1.40909	-0.288741	0.178035	0.0316965	0.104842	1.62182	-0.186724
Thr1675Phe	1675	Thr	Phe	43	29	25	32.3333	45	35	47	42.3333	1.30928	-0.362107	0.185244	0.0343154	0.050612	1.95476	-0.26009
Thr1675Pro	1675	Thr	Pro	65	73	56	64.6667	51	121	61	77.6667	1.20103	-0.447621	0.160125	0.0256399	0.00518267	2.79546	-0.345604
Thr1675Ser	1675	Thr	Ser	63	64	69	65.3333	87	170	77	111.333	1.70408	-0.0983963	0.155867	0.0242944	0.527854	0.631285	0.00362073
Thr1675Trp	1675	Thr	Trp	32	48	78	52.6667	62	134	85	93.6667	1.77848	-0.0559929	0.161485	0.0260774	0.728788	0.346738	0.0460241
Thr1675Tyr	1675	Thr	Tyr	48	51	52	50.3333	39	134	38	70.3333	1.39735	-0.296731	0.165966	0.0275446	0.0737908	1.78791	-0.194714
Thr1675Val	1675	Thr	Val	54	57	44	51.6667	62	74	82	72.6667	1.40645	-0.29023	0.164995	0.0272233	0.078573	1.75903	-0.188213
Leu1676Ala	1676	Leu	Ala	60	63	59	60.6667	45	73	59	59	0.972527	-0.65815	0.165315	0.0273291	6.85717e-05	3.98119	-0.556133
Leu1676Arg	1676	Leu	Arg	49	49	51	49.6667	45	62	56	54.3333	1.09396	-0.540854	0.170355	0.029021	0.00149911	3.17486	-0.438837
Leu1676Asn	1676	Leu	Asn	61	31	34	42	31	127	54	70.6667	1.68254	-0.111671	0.169785	0.0288268	0.510717	0.657722	-0.00965404
Leu1676Asp	1676	Leu	Asp	31	32	32	31.6667	18	43	19	26.6667	0.842105	-0.80124	0.197761	0.0391094	5.08777e-05	4.05156	-0.699223
Leu1676Cys	1676	Leu	Cys	35	58	56	49.6667	39	69	21	43	0.865772	-0.773986	0.175005	0.0306268	9.74976e-06	4.42265	-0.671969
Leu1676Gln	1676	Leu	Gln	27	27	30	28	36	33	36	35	1.25	-0.408411	0.193724	0.0375288	0.0350122	2.10822	-0.306394
Leu1676Glu	1676	Leu	Glu	35	39	39	37.6667	56	78	37	57	1.51327	-0.21759	0.175662	0.0308573	0.215462	1.23868	-0.115573
Leu1676Gly	1676	Leu	Gly	44	50	32	42	35	50	45	43.3333	1.03175	-0.59924	0.17828	0.0317838	0.00077597	3.36123	-0.497223
Leu1676His	1676	Leu	His	46	24	40	36.6667	53	71	36	53.3333	1.45455	-0.257092	0.177471	0.0314961	0.147438	1.44864	-0.155075
Leu1676Ile	1676	Leu	Ile	56	65	68	63	44	122	70	78.6667	1.24868	-0.408812	0.160378	0.0257212	0.0108018	2.54905	-0.306795
Leu1676Lys	1676	Leu	Lys	60	35	59	51.3333	41	53	69	54.3333	1.05844	-0.573752	0.169719	0.0288045	0.000723276	3.3806	-0.471735
Leu1676Met	1676	Leu	Met	76	39	59	58	35	95	39	56.3333	0.971264	-0.659443	0.166872	0.0278462	7.75678e-05	3.95179	-0.557426
Leu1676Phe	1676	Leu	Phe	73	70	91	78	76	172	93	113.667	1.45726	-0.254479	0.152998	0.0234085	0.0962567	1.66328	-0.152462
Leu1676Pro	1676	Leu	Pro	39	49	30	39.3333	43	53	41	45.6667	1.16102	-0.48166	0.178682	0.0319274	0.00702574	2.69562	-0.379643
Leu1676Ser	1676	Leu	Ser	77	66	79	74	80	178	55	104.333	1.40991	-0.287499	0.154596	0.0239	0.0629317	1.85967	-0.185481
Leu1676Thr	1676	Leu	Thr	28	34	34	32	40	65	32	45.6667	1.42708	-0.27629	0.183987	0.0338512	0.13318	1.50168	-0.174273
Leu1676Trp	1676	Leu	Trp	54	78	53	61.6667	45	122	64	77	1.24865	-0.408846	0.161016	0.0259263	0.0111121	2.53916	-0.306829
Leu1676Tyr	1676	Leu	Tyr	38	27	56	40.3333	61	116	74	83.6667	2.07438	0.097158	0.168589	0.0284224	0.564413	0.576299	0.199175
Leu1676Val	1676	Leu	Val	45	34	43	40.6667	40	88	41	56.3333	1.38525	-0.305629	0.174008	0.0302788	0.0790189	1.75641	-0.203612
Thr1677Ala	1677	Thr	Ala	61	71	60	64	74	136	64	91.3333	1.42708	-0.275516	0.158283	0.0250536	0.0817451	1.74065	-0.173499
Thr1677Arg	1677	Thr	Arg	38	54	48	46.6667	33	58	39	43.3333	0.928571	-0.704205	0.176057	0.0309961	6.33777e-05	3.99987	-0.602188
Thr1677Asn	1677	Thr	Asn	37	76	52	55	42	150	59	83.6667	1.52121	-0.211899	0.16197	0.0262343	0.190785	1.30826	-0.109882
Thr1677Asp	1677	Thr	Asp	50	56	90	65.3333	37	109	36	60.6667	0.928571	-0.704283	0.163659	0.0267843	1.68233e-05	4.30335	-0.602266
Thr1677Cys	1677	Thr	Cys	49	63	40	50.6667	42	105	15	54	1.06579	-0.566857	0.17008	0.028927	0.000859469	3.3329	-0.46484
Thr1677Gln	1677	Thr	Gln	40	51	52	47.6667	28	65	48	47	0.986014	-0.644406	0.17393	0.0302516	0.00021141	3.70498	-0.542389
Thr1677Glu	1677	Thr	Glu	52	53	50	51.6667	38	89	41	56	1.08387	-0.550081	0.16906	0.0285814	0.00113891	3.25375	-0.448064
Thr1677Gly	1677	Thr	Gly	52	44	65	53.6667	49	162	48	86.3333	1.6087	-0.156119	0.162053	0.0262613	0.335356	0.963381	-0.0541022
Thr1677His	1677	Thr	His	39	47	45	43.6667	43	135	84	87.3333	2	0.0608735	0.166222	0.0276299	0.714203	0.366217	0.162891
Thr1677Ile	1677	Thr	Ile	86	57	65	69.3333	78	208	49	111.667	1.61058	-0.154688	0.154895	0.0239926	0.31796	0.99866	-0.0526708
Thr1677Leu	1677	Thr	Leu	54	28	38	40	57	70	68	65	1.625	-0.14646	0.172133	0.0296297	0.394849	0.850856	-0.0444431
Thr1677Lys	1677	Thr	Lys	28	45	28	33.6667	32	93	54	59.6667	1.77228	-0.0602544	0.177874	0.0316391	0.7348	0.338748	0.0417627
Thr1677Met	1677	Thr	Met	72	58	54	61.3333	46	146	59	83.6667	1.36413	-0.320577	0.160038	0.025612	0.0451625	2.00314	-0.21856
Thr1677Phe	1677	Thr	Phe	33	60	56	49.6667	72	122	68	87.3333	1.75839	-0.0674161	0.163445	0.0267143	0.679995	0.412469	0.034601
Thr1677Pro	1677	Thr	Pro	31	28	36	31.6667	36	138	26	66.6667	2.10526	0.111317	0.177973	0.0316745	0.531662	0.625471	0.213334
Thr1677Ser	1677	Thr	Ser	61	60	78	66.3333	74	222	72	122.667	1.84925	-0.0167443	0.154732	0.023942	0.913825	0.108215	0.0852728
Thr1677Trp	1677	Thr	Trp	48	57	83	62.6667	130	156	100	128.667	2.05319	0.0876631	0.155268	0.0241082	0.572351	0.564592	0.18968
Thr1677Tyr	1677	Thr	Tyr	39	32	29	33.3333	49	172	76	99	2.97	0.454886	0.171835	0.0295274	0.00811571	2.64722	0.556903
Thr1677Val	1677	Thr	Val	48	51	35	44.6667	71	89	53	71	1.58955	-0.168298	0.168329	0.0283346	0.317399	0.999818	-0.0662811
Asn1678Ala	1678	Asn	Ala	50	41	36	42.3333	46	19	40	35	0.826772	-0.819776	0.183133	0.0335376	7.59112e-06	4.4764	-0.717759
Asn1678Arg	1678	Asn	Arg	43	16	67	42	36	60	24	40	0.952381	-0.678963	0.180055	0.0324197	0.000162678	3.77087	-0.576946
Asn1678Asp	1678	Asn	Asp	41	45	67	51	55	139	96	96.6667	1.89542	0.00753223	0.16178	0.0261728	0.962865	0.0465585	0.109549
Asn1678Cys	1678	Asn	Cys	42	38	50	43.3333	72	112	40	74.6667	1.72308	-0.0878683	0.168324	0.028333	0.601657	0.522019	0.0141488
Asn1678Gln	1678	Asn	Gln	41	23	33	32.3333	38	91	58	62.3333	1.92784	0.0235557	0.178341	0.0318056	0.894919	0.132082	0.125573
Asn1678Glu	1678	Asn	Glu	33	35	48	38.6667	39	30	62	43.6667	1.12931	-0.509255	0.180011	0.0324041	0.00466911	2.82902	-0.407238
Asn1678Gly	1678	Asn	Gly	44	35	36	38.3333	33	77	32	47.3333	1.23478	-0.420299	0.178582	0.0318914	0.0185955	2.35354	-0.318282
Asn1678His	1678	Asn	His	37	47	61	48.3333	68	85	83	78.6667	1.62759	-0.144599	0.165279	0.027317	0.38164	0.874879	-0.0425816
Asn1678Ile	1678	Asn	Ile	50	50	44	48	70	132	37	79.6667	1.65972	-0.125097	0.165262	0.0273116	0.449074	0.75696	-0.0230798
Asn1678Leu	1678	Asn	Leu	31	32	34	32.3333	51	55	30	45.3333	1.40206	-0.293899	0.183843	0.0337982	0.109901	1.59864	-0.191881
Asn1678Lys	1678	Asn	Lys	48	40	60	49.3333	55	130	61	82	1.66216	-0.123594	0.164337	0.0270066	0.452006	0.752075	-0.0215767
Asn1678Met	1678	Asn	Met	30	34	46	36.6667	49	71	53	57.6667	1.57273	-0.179209	0.176151	0.0310293	0.308984	1.01736	-0.0771916
Asn1678Phe	1678	Asn	Phe	40	48	49	45.6667	36	117	55	69.3333	1.51825	-0.214056	0.168181	0.0282847	0.203099	1.27277	-0.112039
Asn1678Pro	1678	Asn	Pro	54	17	40	37	36	59	18	37.6667	1.01802	-0.612593	0.184377	0.033995	0.000892166	3.32249	-0.510575
Asn1678Ser	1678	Asn	Ser	49	57	49	51.6667	65	91	46	67.3333	1.30323	-0.366277	0.166087	0.027585	0.0274311	2.20533	-0.26426
Asn1678Thr	1678	Asn	Thr	41	46	57	48	79	131	64	91.3333	1.90278	0.011301	0.163644	0.0267792	0.944943	0.0690585	0.113318
Asn1678Trp	1678	Asn	Trp	52	35	61	49.3333	56	73	66	65	1.31757	-0.355395	0.167526	0.0280649	0.0338851	2.12144	-0.253378
Asn1678Tyr	1678	Asn	Tyr	54	41	37	44	40	139	78	85.6667	1.94697	0.0340663	0.166272	0.0276465	0.837664	0.204883	0.136083
Asn1678Val	1678	Asn	Val	39	35	42	38.6667	67	122	59	82.6667	2.13793	0.127181	0.169775	0.0288236	0.453789	0.749113	0.229198
Leu1679Ala	1679	Leu	Ala	38	36	56	43.3333	50	74	57	60.3333	1.39231	-0.300488	0.17143	0.0293883	0.0796307	1.75283	-0.198471
Leu1679Arg	1679	Leu	Arg	49	59	27	45	53	106	55	71.3333	1.58519	-0.171033	0.168101	0.0282579	0.308944	1.01744	-0.0690156
Leu1679Asn	1679	Leu	Asn	33	37	33	34.3333	33	109	40	60.6667	1.76699	-0.0631922	0.177079	0.0313571	0.721198	0.356858	0.0388248
Leu1679Asp	1679	Leu	Asp	50	53	38	47	34	34	81	49.6667	1.05674	-0.575374	0.173124	0.0299719	0.000889018	3.32348	-0.473357
Leu1679Cys	1679	Leu	Cys	62	53	72	62.3333	50	121	105	92	1.47594	-0.241939	0.158637	0.0251658	0.127232	1.52511	-0.139922
Leu1679Gln	1679	Leu	Gln	62	63	30	51.6667	50	127	106	94.3333	1.82581	-0.0298044	0.161784	0.026174	0.853838	0.184223	0.0722127
Leu1679Glu	1679	Leu	Glu	52	47	81	60	54	66	37	52.3333	0.872222	-0.766676	0.167646	0.0281052	4.80368e-06	4.57318	-0.664659
Leu1679Gly	1679	Leu	Gly	69	76	83	76	74	137	58	89.6667	1.17982	-0.465339	0.155893	0.0243028	0.00283598	2.98498	-0.363322
Leu1679His	1679	Leu	His	46	37	58	47	49	82	43	58	1.23404	-0.420746	0.170334	0.0290136	0.0135066	2.47012	-0.318729
Leu1679Ile	1679	Leu	Ile	67	49	47	54.3333	50	101	101	84	1.54601	-0.195773	0.162149	0.0262924	0.227294	1.20736	-0.0937555
Leu1679Lys	1679	Leu	Lys	49	46	46	47	38	67	21	42	0.893617	-0.742428	0.176601	0.0311881	2.62269e-05	4.20397	-0.640411
Leu1679Met	1679	Leu	Met	35	47	44	42	61	108	43	70.6667	1.68254	-0.111671	0.169785	0.0288268	0.510717	0.657722	-0.00965404
Leu1679Phe	1679	Leu	Phe	58	47	59	54.6667	62	116	37	71.6667	1.31098	-0.36032	0.16412	0.0269352	0.0281295	2.19548	-0.258303
Leu1679Pro	1679	Leu	Pro	88	72	60	73.3333	97	210	91	132.667	1.80909	-0.038561	0.152514	0.0232604	0.800395	0.252836	0.0634561
Leu1679Ser	1679	Leu	Ser	44	35	36	38.3333	20	27	69	38.6667	1.0087	-0.62175	0.182914	0.0334575	0.000675982	3.39914	-0.519733
Leu1679Thr	1679	Leu	Thr	30	36	49	38.3333	23	90	49	54	1.4087	-0.288963	0.176147	0.0310277	0.100908	1.64047	-0.186946
Leu1679Trp	1679	Leu	Trp	43	45	51	46.3333	37	79	72	62.6667	1.35252	-0.329337	0.169379	0.0286893	0.0518498	1.94438	-0.22732
Leu1679Tyr	1679	Leu	Tyr	45	41	57	47.6667	48	125	70	81	1.6993	-0.101589	0.165201	0.0272912	0.538593	0.614943	0.00042819
Leu1679Val	1679	Leu	Val	43	49	39	43.6667	47	97	23	55.6667	1.27481	-0.388394	0.172599	0.0297905	0.0244321	2.25027	-0.286377
Ile1680Ala	1680	Ile	Ala	44	65	63	57.3333	60	150	54	88	1.53488	-0.202927	0.160604	0.0257936	0.206401	1.26352	-0.10091
Ile1680Arg	1680	Ile	Arg	53	45	48	48.6667	57	81	38	58.6667	1.20548	-0.444075	0.169433	0.0287075	0.00876845	2.62095	-0.342058
Ile1680Asn	1680	Ile	Asn	72	55	68	65	71	147	50	89.3333	1.37436	-0.31308	0.158289	0.0250553	0.0479392	1.97791	-0.211063
Ile1680Asp	1680	Ile	Asp	61	48	24	44.3333	45	103	65	71	1.6015	-0.160835	0.168494	0.0283903	0.339807	0.954546	-0.0588184
Ile1680Cys	1680	Ile	Cys	56	72	108	78.6667	89	209	70	122.667	1.55932	-0.186878	0.152177	0.0231578	0.219435	1.22803	-0.0848612
Ile1680Gln	1680	Ile	Gln	46	52	26	41.3333	57	79	33	56.3333	1.3629	-0.321824	0.173631	0.0301476	0.0638116	1.85349	-0.219807
Ile1680Glu	1680	Ile	Glu	64	51	67	60.6667	76	196	65	112.333	1.85165	-0.0155554	0.157029	0.0246582	0.92109	0.0990607	0.0864616
Ile1680Gly	1680	Ile	Gly	62	54	66	60.6667	72	159	108	113	1.86264	-0.009647	0.156974	0.0246408	0.950996	0.0614561	0.0923701
Ile1680His	1680	Ile	His	29	67	43	46.3333	44	161	88	97.6667	2.10791	0.113442	0.163681	0.0267914	0.488266	0.69307	0.215459
Ile1680Leu	1680	Ile	Leu	35	36	41	37.3333	65	103	44	70.6667	1.89286	0.00561799	0.172657	0.0298106	0.974043	0.0325384	0.107635
Ile1680Lys	1680	Ile	Lys	74	60	50	61.3333	72	208	139	139.667	2.27717	0.191043	0.154983	0.0240197	0.217697	1.23267	0.29306
Ile1680Met	1680	Ile	Met	42	42	47	43.6667	58	94	80	77.3333	1.77099	-0.0604874	0.167695	0.0281215	0.718324	0.3607	0.0415297
Ile1680Phe	1680	Ile	Phe	58	64	51	57.6667	50	91	50	63.6667	1.10405	-0.531661	0.164929	0.0272014	0.00126599	3.22358	-0.429644
Ile1680Pro	1680	Ile	Pro	48	55	53	52	73	64	34	57	1.09615	-0.538844	0.168631	0.0284365	0.00139639	3.1954	-0.436826
Ile1680Ser	1680	Ile	Ser	69	66	55	63.3333	105	177	60	114	1.8	-0.0437513	0.156157	0.0243849	0.779342	0.280176	0.0582657
Ile1680Thr	1680	Ile	Thr	59	69	76	68	96	204	123	141	2.07353	0.0976148	0.15319	0.0234671	0.523985	0.637215	0.199632
Ile1680Trp	1680	Ile	Trp	53	49	38	46.6667	51	111	22	61.3333	1.31429	-0.357929	0.169568	0.0287533	0.0347871	2.11083	-0.255912
Ile1680Tyr	1680	Ile	Tyr	35	35	50	40	40	83	11	44.6667	1.11667	-0.520456	0.178744	0.0319495	0.00359425	2.91174	-0.418439
Ile1680Val	1680	Ile	Val	67	77	49	64.3333	67	165	79	103.667	1.6114	-0.154249	0.156825	0.024594	0.325325	0.983574	-0.0522319
Thr1681Ala	1681	Thr	Ala	40	33	46	39.6667	47	79	68	64.6667	1.63025	-0.143255	0.172411	0.0297254	0.406033	0.830894	-0.0412379
Thr1681Arg	1681	Thr	Arg	41	48	47	45.3333	71	92	84	82.3333	1.81618	-0.0352848	0.166079	0.0275822	0.83175	0.212458	0.0667322
Thr1681Asn	1681	Thr	Asn	48	99	89	78.6667	78	240	61	126.333	1.60593	-0.157464	0.151918	0.0230792	0.299966	1.03651	-0.0554473
Thr1681Asp	1681	Thr	Asp	53	41	41	45	69	122	58	83	1.84444	-0.0198835	0.166144	0.0276039	0.90474	0.119676	0.0821336
Thr1681Cys	1681	Thr	Cys	55	36	48	46.3333	78	142	97	105.667	2.28058	0.192042	0.162892	0.0265339	0.238417	1.17895	0.294059
Thr1681Gln	1681	Thr	Gln	33	30	41	34.6667	43	78	60	60.3333	1.74038	-0.0783022	0.176903	0.0312948	0.658036	0.442627	0.0237149
Thr1681Glu	1681	Thr	Glu	56	34	55	48.3333	56	75	44	58.3333	1.2069	-0.442908	0.169666	0.0287867	0.00904196	2.61046	-0.340891
Thr1681Gly	1681	Thr	Gly	50	59	61	56.6667	53	111	59	74.3333	1.31176	-0.359695	0.162958	0.0265552	0.0272938	2.20729	-0.257678
Thr1681His	1681	Thr	His	34	25	25	28	48	103	87	79.3333	2.83333	0.407247	0.179563	0.032243	0.0233301	2.26798	0.509264
Thr1681Ile	1681	Thr	Ile	90	88	99	92.3333	106	286	106	166	1.79783	-0.0445881	0.147734	0.0218254	0.762795	0.301813	0.0574289
Thr1681Leu	1681	Thr	Leu	62	48	49	53	100	170	150	140	2.64151	0.33903	0.157682	0.0248635	0.0315482	2.15009	0.441047
Thr1681Lys	1681	Thr	Lys	42	36	45	41	41	100	9	50	1.21951	-0.432649	0.175947	0.0309575	0.0139338	2.45897	-0.330632
Thr1681Met	1681	Thr	Met	43	44	52	46.3333	88	169	56	104.333	2.2518	0.179364	0.163016	0.0265741	0.271207	1.10029	0.281381
Thr1681Phe	1681	Thr	Phe	35	38	32	35	65	141	40	82	2.34286	0.21828	0.172486	0.0297513	0.205693	1.2655	0.320297
Thr1681Pro	1681	Thr	Pro	39	35	28	34	14	17	3	11.3333	0.333333	-1.71927	0.23443	0.0549574	2.23634e-13	7.33385	-1.61726
Thr1681Ser	1681	Thr	Ser	73	73	64	70	63	188	101	117.333	1.67619	-0.114806	0.154283	0.0238033	0.456801	0.744124	-0.0127887
Thr1681Trp	1681	Thr	Trp	46	42	62	50	152	264	247	221	4.42	0.853195	0.156101	0.0243675	4.61178e-08	5.46566	0.955212
Thr1681Tyr	1681	Thr	Tyr	51	97	72	73.3333	186	290	256	244	3.32727	0.570195	0.148715	0.0221161	0.000126002	3.83415	0.672212
Thr1681Val	1681	Thr	Val	43	55	63	53.6667	69	150	82	100.333	1.86957	-0.0061059	0.160389	0.0257245	0.969632	0.0380694	0.0959112
Glu1682Ala	1682	Glu	Ala	85	76	101	87.3333	70	233	95	132.667	1.51908	-0.212914	0.150116	0.0225347	0.156093	1.41833	-0.110897
Glu1682Arg	1682	Glu	Arg	62	53	60	58.3333	64	72	58	64.6667	1.10857	-0.527578	0.164485	0.0270552	0.00133914	3.20746	-0.425561
Glu1682Asn	1682	Glu	Asn	49	34	57	46.6667	72	96	125	97.6667	2.09286	0.106299	0.163525	0.0267404	0.51566	0.65005	0.208316
Glu1682Asp	1682	Glu	Asp	83	75	90	82.6667	95	182	116	131	1.58468	-0.170733	0.150935	0.0227813	0.257984	1.13117	-0.0687155
Glu1682Cys	1682	Glu	Cys	35	30	67	44	42	166	71	93	2.11364	0.116049	0.165351	0.0273408	0.482782	0.701835	0.218066
Glu1682Gln	1682	Glu	Gln	35	54	57	48.6667	51	187	10	82.6667	1.69863	-0.101953	0.164517	0.0270659	0.535447	0.619713	6.36997e-05
Glu1682Gly	1682	Glu	Gly	83	85	74	80.6667	73	186	79	112.667	1.39669	-0.296848	0.152623	0.0232937	0.0517774	1.94498	-0.194831
Glu1682His	1682	Glu	His	34	38	49	40.3333	43	85	43	57	1.41322	-0.285702	0.174003	0.0302772	0.100604	1.64193	-0.183685
Glu1682Ile	1682	Glu	Ile	68	62	55	61.6667	77	150	103	110	1.78378	-0.052819	0.156947	0.0246324	0.736463	0.33654	0.0491981
Glu1682Leu	1682	Glu	Leu	52	58	74	61.3333	82	90	90	87.3333	1.42391	-0.277769	0.159516	0.0254454	0.0816269	1.74132	-0.175752
Glu1682Lys	1682	Glu	Lys	82	81	96	86.3333	121	275	161	185.667	2.15058	0.134335	0.147862	0.0218631	0.363605	0.908518	0.236352
Glu1682Met	1682	Glu	Met	44	61	86	63.6667	89	164	78	110.333	1.73298	-0.0816308	0.156379	0.0244543	0.601666	0.522007	0.0203863
Glu1682Phe	1682	Glu	Phe	60	35	58	51	79	199	53	110.333	2.1634	0.139556	0.160459	0.0257471	0.384446	0.869733	0.241574
Glu1682Pro	1682	Glu	Pro	51	44	50	48.3333	79	101	74	84.6667	1.75172	-0.071246	0.164371	0.0270179	0.664691	0.433446	0.030771
Glu1682Ser	1682	Glu	Ser	55	55	66	58.6667	76	164	41	93.6667	1.59659	-0.163559	0.15948	0.0254339	0.305091	1.02558	-0.0615421
Glu1682Thr	1682	Glu	Thr	51	24	46	40.3333	50	125	89	88	2.18182	0.147556	0.168009	0.028227	0.3798	0.878264	0.249573
Glu1682Trp	1682	Glu	Trp	44	42	69	51.6667	83	152	78	104.333	2.01935	0.0707829	0.160737	0.0258365	0.659674	0.440364	0.1728
Glu1682Tyr	1682	Glu	Tyr	29	55	49	44.3333	79	183	98	120	2.70677	0.36302	0.162728	0.0264804	0.0256918	2.23084	0.465037
Glu1682Val	1682	Glu	Val	81	70	91	80.6667	100	178	94	124	1.53719	-0.201135	0.151737	0.0230241	0.184988	1.32555	-0.0991184
Glu1683Ala	1683	Glu	Ala	70	87	126	94.3333	75	127	109	103.667	1.09894	-0.536184	0.151504	0.0229534	0.000401532	3.53907	-0.434167
Glu1683Arg	1683	Glu	Arg	31	26	24	27	24	122	20	55.3333	2.04938	0.0840215	0.18572	0.0344918	0.650973	0.452411	0.186039
Glu1683Asn	1683	Glu	Asn	39	25	20	28	30	79	51	53.3333	1.90476	0.0111716	0.18515	0.0342807	0.951886	0.0603382	0.113189
Glu1683Asp	1683	Glu	Asp	84	111	106	100.333	77	264	110	150.333	1.49834	-0.226565	0.14747	0.0217474	0.124453	1.53635	-0.124548
Glu1683Cys	1683	Glu	Cys	52	38	42	44	56	98	48	67.3333	1.5303	-0.206214	0.169414	0.0287013	0.223523	1.21721	-0.104196
Glu1683Gln	1683	Glu	Gln	64	71	68	67.6667	58	139	62	86.3333	1.27586	-0.38728	0.158061	0.0249834	0.0142781	2.45019	-0.285263
Glu1683Gly	1683	Glu	Gly	73	101	79	84.3333	78	210	134	140.667	1.66798	-0.119545	0.150091	0.0225275	0.425752	0.796482	-0.0175281
Glu1683His	1683	Glu	His	46	32	35	37.6667	57	120	32	69.6667	1.84956	-0.0174499	0.172626	0.0297997	0.919483	0.101085	0.0845672
Glu1683Ile	1683	Glu	Ile	43	63	35	47	53	104	51	69.3333	1.47518	-0.242731	0.167568	0.0280791	0.147462	1.44855	-0.140714
Glu1683Leu	1683	Glu	Leu	74	63	79	72	75	114	70	86.3333	1.19907	-0.449205	0.157125	0.0246883	0.00425117	2.8589	-0.347188
Glu1683Lys	1683	Glu	Lys	73	74	88	78.3333	81	138	112	110.333	1.40851	-0.288454	0.153228	0.0234787	0.0597655	1.88252	-0.186437
Glu1683Met	1683	Glu	Met	41	60	61	54	57	83	122	87.3333	1.61728	-0.150798	0.1618	0.0261792	0.351336	0.932002	-0.0487806
Glu1683Phe	1683	Glu	Phe	68	76	107	83.6667	80	162	162	134.667	1.60956	-0.155162	0.150546	0.0226641	0.3027	1.03066	-0.053145
Glu1683Pro	1683	Glu	Pro	41	33	44	39.3333	44	68	19	43.6667	1.11017	-0.526277	0.179608	0.0322592	0.00338815	2.93013	-0.42426
Glu1683Ser	1683	Glu	Ser	57	39	49	48.3333	69	95	86	83.3333	1.72414	-0.0870879	0.164562	0.0270807	0.59666	0.52921	0.0149291
Glu1683Thr	1683	Glu	Thr	31	23	31	28.3333	33	40	10	27.6667	0.976471	-0.654041	0.199719	0.0398878	0.00105737	3.2748	-0.552023
Glu1683Trp	1683	Glu	Trp	36	51	47	44.6667	57	123	80	86.6667	1.9403	0.0306679	0.1658	0.0274895	0.853253	0.18497	0.132685
Glu1683Tyr	1683	Glu	Tyr	68	48	61	59	66	199	78	114.333	1.93785	0.0298457	0.157356	0.0247608	0.849567	0.18967	0.131863
Glu1683Val	1683	Glu	Val	80	76	84	80	60	202	101	121	1.5125	-0.217312	0.152069	0.0231248	0.152994	1.42904	-0.115295
Thr1684Ala	1684	Thr	Ala	58	63	62	61	65	81	61	69	1.13115	-0.507454	0.162741	0.0264847	0.0018198	3.11817	-0.405437
Thr1684Arg	1684	Thr	Arg	26	22	24	24	6	12	1	6.33333	0.263889	-1.94354	0.285116	0.081291	9.31678e-12	6.81668	-1.84153
Thr1684Asn	1684	Thr	Asn	53	46	52	50.3333	71	157	27	85	1.68874	-0.107734	0.163494	0.0267304	0.50993	0.658947	-0.00571693
Thr1684Asp	1684	Thr	Asp	48	37	26	37	37	42	69	49.3333	1.33333	-0.34381	0.178657	0.0319184	0.0543028	1.92441	-0.241793
Thr1684Cys	1684	Thr	Cys	30	36	41	35.6667	40	72	37	49.6667	1.39252	-0.300565	0.179463	0.0322071	0.0939735	1.6748	-0.198548
Thr1684Gln	1684	Thr	Gln	25	35	16	25.3333	28	39	34	33.6667	1.32895	-0.347603	0.197838	0.0391399	0.0789168	1.75701	-0.245586
Thr1684Glu	1684	Thr	Glu	64	51	23	46	63	135	16	71.3333	1.55072	-0.192931	0.167625	0.028098	0.249744	1.15097	-0.0909143
Thr1684Gly	1684	Thr	Gly	45	39	49	44.3333	51	98	91	80	1.80451	-0.0417522	0.166926	0.0278645	0.802492	0.250123	0.0602649
Thr1684His	1684	Thr	His	60	54	62	58.6667	66	213	31	103.333	1.76136	-0.0655077	0.158437	0.0251021	0.679267	0.413464	0.0365093
Thr1684Ile	1684	Thr	Ile	63	56	62	60.3333	59	183	56	99.3333	1.64641	-0.132856	0.158353	0.0250755	0.401474	0.838992	-0.0308394
Thr1684Leu	1684	Thr	Leu	57	37	37	43.6667	46	111	22	59.6667	1.36641	-0.319202	0.171439	0.0293914	0.0626174	1.8619	-0.217185
Thr1684Lys	1684	Thr	Lys	51	35	24	36.6667	1	6	5	4	0.109091	-2.80966	0.324447	0.105266	4.724e-18	8.65985	-2.70764
Thr1684Met	1684	Thr	Met	24	23	11	19.3333	34	21	11	22	1.13793	-0.502196	0.21988	0.0483474	0.0223746	2.28395	-0.400179
Thr1684Phe	1684	Thr	Phe	52	38	47	45.6667	54	62	111	75.6667	1.65693	-0.126844	0.166985	0.0278841	0.447486	0.759614	-0.0248274
Thr1684Pro	1684	Thr	Pro	33	39	34	35.3333	39	102	31	57.3333	1.62264	-0.148119	0.177208	0.0314026	0.403241	0.835847	-0.0461015
Thr1684Ser	1684	Thr	Ser	83	92	62	79	79	204	96	126.333	1.59916	-0.161684	0.15186	0.0230614	0.287016	1.06469	-0.0596667
Thr1684Trp	1684	Thr	Trp	41	39	33	37.6667	40	147	87	91.3333	2.42478	0.252778	0.16932	0.0286694	0.135464	1.4929	0.354795
Thr1684Tyr	1684	Thr	Tyr	40	49	20	36.3333	54	167	39	86.6667	2.38532	0.236308	0.170842	0.029187	0.166606	1.38319	0.338325
Thr1684Val	1684	Thr	Val	48	64	56	56	61	121	52	78	1.39286	-0.299851	0.162527	0.0264149	0.0650472	1.84493	-0.197834
Thr1685Ala	1685	Thr	Ala	53	32	55	46.6667	70	56	54	60	1.28571	-0.379847	0.169922	0.0288734	0.0253894	2.23543	-0.27783
Thr1685Arg	1685	Thr	Arg	32	25	22	26.3333	27	43	6	25.3333	0.962025	-0.668837	0.204613	0.0418663	0.00108006	3.2688	-0.56682
Thr1685Asn	1685	Thr	Asn	19	35	45	33	41	87	28	52	1.57576	-0.177472	0.180709	0.0326558	0.326056	0.982088	-0.0754554
Thr1685Asp	1685	Thr	Asp	46	35	69	50	51	146	109	102	2.04	0.0808839	0.161626	0.026123	0.616766	0.500439	0.182901
Thr1685Cys	1685	Thr	Cys	40	42	41	41	26	77	21	41.3333	1.00813	-0.622306	0.179847	0.0323451	0.000539796	3.46019	-0.520289
Thr1685Gln	1685	Thr	Gln	48	53	26	42.3333	42	78	23	47.6667	1.12598	-0.512152	0.176147	0.0310276	0.0036429	2.90753	-0.410135
Thr1685Glu	1685	Thr	Glu	43	38	38	39.6667	46	30	5	27	0.680672	-1.01308	0.191974	0.036854	1.31173e-07	5.2772	-0.911067
Thr1685Gly	1685	Thr	Gly	32	32	22	28.6667	42	106	15	54.3333	1.89535	0.0062978	0.1841	0.0338927	0.972711	0.0342086	0.108315
Thr1685His	1685	Thr	His	36	18	5	19.6667	12	3	28	14.3333	0.728814	-0.943586	0.236667	0.056011	6.69179e-05	3.98699	-0.841569
Thr1685Ile	1685	Thr	Ile	62	52	38	50.6667	29	44	31	34.6667	0.684211	-1.00835	0.17984	0.0323426	2.05975e-08	5.60691	-0.906331
Thr1685Leu	1685	Thr	Leu	37	18	24	26.3333	14	48	5	22.3333	0.848101	-0.794	0.208828	0.0436092	0.000143435	3.80217	-0.691983
Thr1685Lys	1685	Thr	Lys	50	29	37	38.6667	51	32	35	39.3333	1.01724	-0.613349	0.182314	0.0332383	0.000767522	3.36425	-0.511332
Thr1685Met	1685	Thr	Met	41	32	46	39.6667	22	62	20	34.6667	0.87395	-0.7645	0.184806	0.0341534	3.5224e-05	4.13676	-0.662483
Thr1685Phe	1685	Thr	Phe	37	27	20	28	5	6	0	3.66667	0.130952	-2.62478	0.339126	0.115007	9.95607e-15	7.73982	-2.52276
Thr1685Pro	1685	Thr	Pro	32	22	27	27	17	18	10	15	0.555556	-1.21326	0.224641	0.0504638	6.63147e-08	5.40088	-1.11124
Thr1685Ser	1685	Thr	Ser	69	57	75	67	53	105	75	77.6667	1.1592	-0.482978	0.159566	0.0254612	0.00247135	3.02683	-0.380961
Thr1685Trp	1685	Thr	Trp	37	28	18	27.6667	0	10	3	4.33333	0.156627	-2.45253	0.31979	0.102266	1.73111e-14	7.66917	-2.35051
Thr1685Tyr	1685	Thr	Tyr	59	33	61	51	16	18	11	15	0.294118	-1.84636	0.211444	0.0447085	2.49879e-18	8.73215	-1.74434
Thr1685Val	1685	Thr	Val	38	36	50	41.3333	30	23	30	27.6667	0.669355	-1.02983	0.190326	0.036224	6.27183e-08	5.41087	-0.927813
His1686Ala	1686	His	Ala	55	36	35	42	50	116	31	65.6667	1.56349	-0.184874	0.170834	0.0291842	0.279169	1.08219	-0.0828574
His1686Arg	1686	His	Arg	61	66	52	59.6667	53	70	47	56.6667	0.949721	-0.681811	0.166289	0.0276519	4.12862e-05	4.10016	-0.579794
His1686Asn	1686	His	Asn	75	71	77	74.3333	90	147	69	102	1.3722	-0.314564	0.154767	0.0239527	0.0421023	2.03251	-0.212547
His1686Asp	1686	His	Asp	22	36	41	33	20	44	15	26.3333	0.79798	-0.854771	0.197091	0.0388447	1.44475e-05	4.33695	-0.752754
His1686Cys	1686	His	Cys	57	62	41	53.3333	58	109	48	71.6667	1.34375	-0.335704	0.16458	0.0270867	0.0413747	2.03976	-0.233687
His1686Gln	1686	His	Gln	54	31	34	39.6667	39	57	29	41.6667	1.05042	-0.581381	0.180422	0.0325521	0.00127148	3.22234	-0.479364
His1686Glu	1686	His	Glu	35	30	34	33	2	0	3	1.66667	0.0505051	-3.52578	0.456163	0.208084	1.08208e-14	7.72922	-3.42376
His1686Gly	1686	His	Gly	71	62	49	60.6667	26	17	16	19.6667	0.324176	-1.75114	0.196219	0.038502	4.48004e-19	8.92443	-1.64913
His1686Ile	1686	His	Ile	66	59	90	71.6667	65	118	62	81.6667	1.13953	-0.500035	0.157891	0.0249295	0.00154039	3.16697	-0.398018
His1686Leu	1686	His	Leu	56	61	59	58.6667	54	148	62	88	1.5	-0.22585	0.160194	0.0256623	0.158583	1.40985	-0.123833
His1686Lys	1686	His	Lys	25	13	12	16.6667	7	0	7	4.66667	0.28	-1.8782	0.324011	0.104983	6.76334e-09	5.7967	-1.77618
His1686Met	1686	His	Met	60	31	60	50.3333	45	99	52	65.3333	1.29801	-0.370294	0.167049	0.0279055	0.0266455	2.21667	-0.268277
His1686Phe	1686	His	Phe	43	42	87	57.3333	54	110	161	108.333	1.88953	0.00459445	0.158383	0.0250851	0.976858	0.0290085	0.106612
His1686Pro	1686	His	Pro	20	8	25	17.6667	9	11	6	8.66667	0.490566	-1.33291	0.269524	0.0726433	7.59832e-07	4.94541	-1.23089
His1686Ser	1686	His	Ser	30	17	20	22.3333	22	36	1	19.6667	0.880597	-0.756522	0.218718	0.0478374	0.000542386	3.4589	-0.654505
His1686Thr	1686	His	Thr	26	38	61	41.6667	26	75	40	47	1.128	-0.510377	0.17678	0.0312511	0.00388839	2.88708	-0.40836
His1686Trp	1686	His	Trp	59	75	52	62	51	116	84	83.6667	1.34946	-0.331359	0.159856	0.0255539	0.0381852	2.07286	-0.229342
His1686Tyr	1686	His	Tyr	69	66	69	68	72	146	115	111	1.63235	-0.141296	0.155256	0.0241043	0.362777	0.910086	-0.0392788
His1686Val	1686	His	Val	55	68	54	59	64	198	103	121.667	2.06215	0.0919249	0.156798	0.0245856	0.557699	0.586263	0.193942
Val1687Ala	1687	Val	Ala	78	55	79	70.6667	76	253	179	169.333	2.39623	0.242152	0.151289	0.0228883	0.109466	1.6006	0.34417
Val1687Arg	1687	Val	Arg	25	27	41	31	4	0	2	2	0.0645161	-3.29653	0.425155	0.180757	8.92493e-15	7.75371	-3.19451
Val1687Asn	1687	Val	Asn	38	33	27	32.6667	5	3	0	2.66667	0.0816327	-3.08036	0.379493	0.144015	4.77702e-16	8.11704	-2.97834
Val1687Asp	1687	Val	Asp	30	47	20	32.3333	19	41	29	29.6667	0.917526	-0.715985	0.194024	0.0376454	0.000224095	3.69018	-0.613967
Val1687Cys	1687	Val	Cys	55	62	56	57.6667	84	174	37	98.3333	1.7052	-0.0978795	0.15926	0.0253636	0.538825	0.614591	0.00413752
Val1687Gln	1687	Val	Gln	31	38	26	31.6667	8	0	0	2.66667	0.0842105	-3.04943	0.379913	0.144334	1.0017e-15	8.02665	-2.94741
Val1687Glu	1687	Val	Glu	50	19	30	33	4	1	1	2	0.0606061	-3.35873	0.424396	0.180112	2.48994e-15	7.91413	-3.25671
Val1687Gly	1687	Val	Gly	35	32	33	33.3333	6	5	11	7.33333	0.22	-2.12701	0.265726	0.0706105	1.1993e-15	8.00452	-2.025
Val1687His	1687	Val	His	51	42	36	43	68	105	75	82.6667	1.92248	0.0213912	0.167218	0.027962	0.898209	0.127924	0.123408
Val1687Ile	1687	Val	Ile	52	64	63	59.6667	66	177	99	114	1.91061	0.0157257	0.157183	0.0247066	0.920307	0.100047	0.117743
Val1687Leu	1687	Val	Leu	72	66	70	69.3333	71	139	42	84	1.21154	-0.438899	0.158026	0.0249724	0.00548002	2.77737	-0.336882
Val1687Lys	1687	Val	Lys	41	22	24	29	5	1	0	2	0.0689655	-3.23021	0.426017	0.181491	3.3937e-14	7.58234	-3.12819
Val1687Met	1687	Val	Met	48	54	50	50.6667	41	105	116	87.3333	1.72368	-0.0872843	0.163042	0.0265827	0.592409	0.535348	0.0147328
Val1687Phe	1687	Val	Phe	76	82	80	79.3333	69	152	115	112	1.41176	-0.286142	0.152907	0.0233805	0.0612966	1.87135	-0.184125
Val1687Pro	1687	Val	Pro	9	16	22	15.6667	4	1	0	1.66667	0.106383	-2.78635	0.468067	0.219087	2.63443e-09	5.95289	-2.68434
Val1687Ser	1687	Val	Ser	50	53	37	46.6667	30	57	51	46	0.985714	-0.644708	0.174796	0.0305535	0.000225708	3.68836	-0.542691
Val1687Thr	1687	Val	Thr	51	29	45	41.6667	57	59	62	59.3333	1.424	-0.278088	0.172587	0.0297862	0.107116	1.61129	-0.176071
Val1687Trp	1687	Val	Trp	30	11	17	19.3333	1	0	0	0.333333	0.0172414	-4.29393	0.836646	0.699976	2.86197e-07	5.13232	-4.19192
Val1687Tyr	1687	Val	Tyr	38	43	40	40.3333	38	86	51	58.3333	1.44628	-0.262646	0.173621	0.0301443	0.130342	1.51275	-0.160629
Val1688Ala	1688	Val	Ala	68	64	76	69.3333	86	294	128	169.333	2.44231	0.261155	0.151587	0.0229785	0.0849226	1.72281	0.363172
Val1688Arg	1688	Val	Arg	34	17	30	27	3	0	0	1	0.037037	-3.77821	0.560535	0.3142	1.57995e-11	6.74036	-3.67619
Val1688Asn	1688	Val	Asn	29	18	24	23.6667	18	4	0	7.33333	0.309859	-1.78655	0.273215	0.0746463	6.19285e-11	6.53901	-1.68454
Val1688Asp	1688	Val	Asp	43	32	39	38	17	42	24	27.6667	0.72807	-0.946099	0.19216	0.0369255	8.50123e-07	4.92349	-0.844082
Val1688Cys	1688	Val	Cys	51	59	62	57.3333	72	129	106	102.333	1.78488	-0.0522929	0.15895	0.0252649	0.742163	0.328991	0.0497241
Val1688Gln	1688	Val	Gln	30	8	25	21	1	1	0	0.666667	0.031746	-3.86512	0.65724	0.431964	4.08192e-09	5.88084	-3.7631
Val1688Glu	1688	Val	Glu	34	21	27	27.3333	5	0	0	1.66667	0.0609756	-3.33842	0.458427	0.210155	3.28076e-13	7.28234	-3.2364
Val1688Gly	1688	Val	Gly	90	54	92	78.6667	40	59	34	44.3333	0.563559	-1.20222	0.167137	0.0279348	6.33802e-13	7.19301	-1.1002
Val1688His	1688	Val	His	25	24	20	23	1	2	0	1	0.0434783	-3.61893	0.562422	0.316319	1.23837e-10	6.43455	-3.51692
Val1688Ile	1688	Val	Ile	69	66	89	74.6667	71	164	106	113.667	1.52232	-0.210899	0.153618	0.0235984	0.16979	1.37288	-0.108882
Val1688Leu	1688	Val	Leu	55	58	89	67.3333	49	146	75	90	1.33663	-0.340839	0.157642	0.0248509	0.0306099	2.16211	-0.238822
Val1688Lys	1688	Val	Lys	42	34	26	34	2	10	0	4	0.117647	-2.7345	0.325533	0.105972	4.46182e-17	8.40008	-2.63249
Val1688Met	1688	Val	Met	48	50	58	52	37	96	79	70.6667	1.35897	-0.324485	0.165262	0.0273115	0.0495929	1.96346	-0.222468
Val1688Phe	1688	Val	Phe	71	84	82	79	83	176	96	118.333	1.49789	-0.227013	0.152444	0.0232393	0.136447	1.48915	-0.124996
Val1688Pro	1688	Val	Pro	23	17	25	21.6667	2	0	0	0.666667	0.0307692	-3.89613	0.656874	0.431483	3.00502e-09	5.93132	-3.79411
Val1688Ser	1688	Val	Ser	33	26	32	30.3333	21	60	0	27	0.89011	-0.746107	0.198531	0.0394147	0.000171188	3.75813	-0.64409
Val1688Thr	1688	Val	Thr	39	35	45	39.6667	24	88	57	56.3333	1.42017	-0.280834	0.174596	0.0304837	0.10773	1.60848	-0.178817
Val1688Trp	1688	Val	Trp	21	25	23	23	2	8	0	3.33333	0.144928	-2.52032	0.354743	0.125842	1.20629e-12	7.10465	-2.41831
Val1688Tyr	1688	Val	Tyr	26	31	18	25	5	0	12	5.66667	0.226667	-2.0923	0.294285	0.0866037	1.16227e-12	7.10978	-1.99029
Met1689Ala	1689	Met	Ala	55	61	44	53.3333	51	58	46	51.6667	0.96875	-0.662019	0.169933	0.0288772	9.7889e-05	3.89577	-0.560002
Met1689Arg	1689	Met	Arg	38	16	35	29.6667	14	18	0	10.6667	0.359551	-1.64337	0.24116	0.0581582	9.46377e-12	6.81443	-1.54135
Met1689Asn	1689	Met	Asn	48	42	79	56.3333	50	139	77	88.6667	1.57396	-0.177849	0.160835	0.0258679	0.268818	1.10579	-0.0758324
Met1689Asp	1689	Met	Asp	30	24	28	27.3333	3	0	9	4	0.146341	-2.51744	0.329146	0.108337	2.03491e-14	7.6484	-2.41542
Met1689Cys	1689	Met	Cys	39	69	39	49	68	134	30	77.3333	1.57823	-0.175309	0.165217	0.0272965	0.288652	1.06108	-0.0732917
Met1689Gln	1689	Met	Gln	47	39	21	35.6667	40	105	35	60	1.68224	-0.112131	0.176234	0.0310583	0.524605	0.636262	-0.0101138
Met1689Glu	1689	Met	Glu	29	44	52	41.6667	5	39	18	20.6667	0.496	-1.32751	0.200459	0.0401839	3.53555e-11	6.62234	-1.22549
Met1689Gly	1689	Met	Gly	51	62	43	52	28	30	24	27.3333	0.525641	-1.27063	0.186351	0.0347268	9.20226e-12	6.81846	-1.16861
Met1689His	1689	Met	His	41	34	30	35	21	41	8	23.3333	0.666667	-1.03347	0.199697	0.0398789	2.27684e-07	5.17519	-0.931452
Met1689Ile	1689	Met	Ile	66	88	82	78.6667	87	215	155	152.333	1.93644	0.0294579	0.150432	0.0226299	0.84475	0.195821	0.131475
Met1689Leu	1689	Met	Leu	69	58	66	64.3333	48	112	88	82.6667	1.28497	-0.380205	0.159399	0.0254079	0.0170675	2.38525	-0.278188
Met1689Lys	1689	Met	Lys	55	55	44	51.3333	58	119	42	73	1.42208	-0.279213	0.165058	0.0272441	0.0907215	1.6916	-0.177196
Met1689Phe	1689	Met	Phe	46	47	46	46.3333	41	110	36	62.3333	1.34532	-0.334657	0.169463	0.0287176	0.0482898	1.97481	-0.232639
Met1689Pro	1689	Met	Pro	41	39	25	35	11	3	0	4.66667	0.133333	-2.61493	0.307669	0.09466	1.90925e-17	8.49919	-2.51292
Met1689Ser	1689	Met	Ser	59	39	38	45.3333	36	106	51	64.3333	1.41912	-0.281418	0.16944	0.0287098	0.0967387	1.66087	-0.179401
Met1689Thr	1689	Met	Thr	66	75	47	62.6667	68	188	139	131.667	2.10106	0.110682	0.155078	0.0240493	0.475402	0.713717	0.212699
Met1689Trp	1689	Met	Trp	36	31	32	33	2	0	0	0.666667	0.020202	-4.31424	0.652891	0.426266	3.89801e-11	6.6079	-4.21222
Met1689Tyr	1689	Met	Tyr	39	39	35	37.6667	4	6	8	6	0.159292	-2.4444	0.281212	0.0790804	3.54953e-18	8.69237	-2.34239
Met1689Val	1689	Met	Val	62	85	84	77	86	119	99	101.333	1.31602	-0.35628	0.154336	0.0238195	0.020973	2.30847	-0.254263
Lys1690Ala	1690	Lys	Ala	36	30	48	38	35	72	47	51.3333	1.35088	-0.330752	0.177262	0.0314219	0.0620571	1.86589	-0.228734
Lys1690Arg	1690	Lys	Arg	52	56	111	73	61	135	73	89.6667	1.22831	-0.425155	0.156468	0.0244822	0.00658367	2.7172	-0.323138
Lys1690Asn	1690	Lys	Asn	40	57	75	57.3333	42	146	52	80	1.39535	-0.298048	0.161774	0.0261709	0.0654212	1.84237	-0.196031
Lys1690Asp	1690	Lys	Asp	36	32	59	42.3333	42	116	80	79.3333	1.87402	-0.00411783	0.168083	0.0282518	0.980455	0.0244988	0.0978992
Lys1690Cys	1690	Lys	Cys	34	34	24	30.6667	38	94	51	61	1.98913	0.0546352	0.180212	0.0324762	0.761758	0.303173	0.156652
Lys1690Gln	1690	Lys	Gln	43	53	34	43.3333	57	96	71	74.6667	1.72308	-0.0878683	0.168324	0.028333	0.601657	0.522019	0.0141488
Lys1690Glu	1690	Lys	Glu	68	72	77	72.3333	105	123	98	108.667	1.5023	-0.22414	0.15452	0.0238763	0.146903	1.45056	-0.122123
Lys1690Gly	1690	Lys	Gly	68	72	81	73.6667	101	168	102	123.667	1.67873	-0.113244	0.153043	0.0234223	0.45933	0.73995	-0.0112274
Lys1690His	1690	Lys	His	34	39	39	37.3333	32	75	54	53.6667	1.4375	-0.268819	0.176909	0.0312967	0.128628	1.51954	-0.166802
Lys1690Ile	1690	Lys	Ile	36	45	39	40	63	175	42	93.3333	2.33333	0.214553	0.16757	0.0280796	0.200411	1.28038	0.31657
Lys1690Leu	1690	Lys	Leu	56	72	34	54	67	100	48	71.6667	1.32716	-0.348088	0.164347	0.02701	0.0341749	2.118	-0.246071
Lys1690Met	1690	Lys	Met	51	50	52	51	75	150	154	126.333	2.47712	0.274783	0.159266	0.0253655	0.0844707	1.72532	0.3768
Lys1690Phe	1690	Lys	Phe	48	29	38	38.3333	124	177	208	169.667	4.42609	0.853789	0.163819	0.0268365	1.87024e-07	5.21179	0.955806
Lys1690Pro	1690	Lys	Pro	52	48	74	58	38	53	37	42.6667	0.735632	-0.936367	0.17242	0.0297286	5.61214e-08	5.43074	-0.83435
Lys1690Ser	1690	Lys	Ser	34	40	40	38	36	30	53	39.6667	1.04386	-0.587629	0.182531	0.0333176	0.00128488	3.21934	-0.485612
Lys1690Thr	1690	Lys	Thr	42	38	55	45	48	87	39	58	1.28889	-0.377418	0.17125	0.0293265	0.0275314	2.2039	-0.275401
Lys1690Trp	1690	Lys	Trp	44	49	46	46.3333	137	224	205	188.667	4.07194	0.771042	0.158586	0.0251495	1.16217e-06	4.86198	0.873059
Lys1690Tyr	1690	Lys	Tyr	28	44	54	42	66	178	101	115	2.7381	0.37438	0.164363	0.0270153	0.0227411	2.27776	0.476397
Lys1690Val	1690	Lys	Val	59	42	60	53.6667	47	144	27	72.6667	1.35404	-0.32809	0.164269	0.0269844	0.0457961	1.99727	-0.226073
Thr1691Ala	1691	Thr	Ala	49	44	68	53.6667	65	75	69	69.6667	1.29814	-0.370152	0.164867	0.027181	0.0247579	2.24516	-0.268135
Thr1691Arg	1691	Thr	Arg	34	34	25	31	3	4	1	2.66667	0.0860215	-3.02827	0.380208	0.144558	1.6554e-15	7.96476	-2.92625
Thr1691Asn	1691	Thr	Asn	14	16	12	14	4	1	1	2	0.142857	-2.50807	0.43999	0.193591	1.19602e-08	5.70029	-2.40606
Thr1691Asp	1691	Thr	Asp	34	23	13	23.3333	2	6	0	2.66667	0.114286	-2.74592	0.384769	0.148047	9.57146e-13	7.13653	-2.6439
Thr1691Cys	1691	Thr	Cys	28	44	27	33	20	51	31	34	1.0303	-0.600666	0.189795	0.0360222	0.00155183	3.16481	-0.498649
Thr1691Gln	1691	Thr	Gln	25	20	20	21.6667	3	0	0	1	0.0461538	-3.55966	0.563203	0.317197	2.60912e-10	6.32039	-3.45764
Thr1691Glu	1691	Thr	Glu	29	20	12	20.3333	2	0	0	0.666667	0.0327869	-3.83312	0.657629	0.432476	5.58635e-09	5.82869	-3.7311
Thr1691Gly	1691	Thr	Gly	58	43	50	50.3333	10	9	17	12	0.238411	-2.05364	0.224084	0.0502137	4.9727e-20	9.16461	-1.95163
Thr1691His	1691	Thr	His	22	20	15	19	5	0	0	1.66667	0.0877193	-2.97741	0.464139	0.215425	1.40915e-10	6.4149	-2.87539
Thr1691Ile	1691	Thr	Ile	46	38	36	40	29	49	26	34.6667	0.866667	-0.772833	0.184618	0.0340839	2.83772e-05	4.18611	-0.670816
Thr1691Leu	1691	Thr	Leu	38	15	19	24	5	1	0	2	0.0833333	-3.04216	0.428783	0.183855	1.29487e-12	7.09486	-2.94014
Thr1691Lys	1691	Thr	Lys	42	22	30	31.3333	8	7	4	6.33333	0.202128	-2.20856	0.279428	0.0780799	2.70411e-15	7.90385	-2.10654
Thr1691Met	1691	Thr	Met	18	16	24	19.3333	0	0	0	0	0	N/A *					#VALUE!
Thr1691Phe	1691	Thr	Phe	22	20	16	19.3333	6	1	0	2.33333	0.12069	-2.68449	0.40822	0.166643	4.8293e-11	6.57611	-2.58248
Thr1691Pro	1691	Thr	Pro	40	21	31	30.6667	20	44	24	29.3333	0.956522	-0.674577	0.19577	0.0383261	0.000569467	3.44575	-0.57256
Thr1691Ser	1691	Thr	Ser	53	63	47	54.3333	34	95	65	64.6667	1.19018	-0.456752	0.165751	0.0274734	0.00585759	2.75565	-0.354735
Thr1691Trp	1691	Thr	Trp	23	29	36	29.3333	2	9	0	3.66667	0.125	-2.67103	0.338337	0.114472	2.91297e-15	7.89458	-2.56901
Thr1691Tyr	1691	Thr	Tyr	19	12	14	15	0	0	0	0	0	N/A *					#VALUE!
Thr1691Val	1691	Thr	Val	63	47	41	50.3333	42	54	24	40	0.794702	-0.859307	0.176395	0.0311152	1.10761e-06	4.87149	-0.75729
Asp1692Ala	1692	Asp	Ala	44	43	23	36.6667	54	84	59	65.6667	1.79091	-0.0496477	0.174152	0.0303289	0.775581	0.285083	0.0523693
Asp1692Arg	1692	Asp	Arg	47	38	54	46.3333	72	132	117	107	2.30935	0.204562	0.162772	0.0264947	0.208847	1.25674	0.306579
Asp1692Asn	1692	Asp	Asn	77	83	119	93	59	293	170	174	1.87097	-0.00474808	0.147335	0.0217075	0.974291	0.0322265	0.097269
Asp1692Cys	1692	Asp	Cys	78	78	68	74.6667	74	88	145	102.333	1.37054	-0.315771	0.154668	0.0239222	0.0411904	2.04161	-0.213754
Asp1692Gln	1692	Asp	Gln	50	52	37	46.3333	50	80	41	57	1.23022	-0.423852	0.170924	0.0292152	0.013147	2.47976	-0.321835
Asp1692Glu	1692	Asp	Glu	59	60	62	60.3333	72	121	83	92	1.52486	-0.209416	0.159192	0.0253421	0.188345	1.31549	-0.107399
Asp1692Gly	1692	Asp	Gly	66	53	77	65.3333	113	199	54	122	1.86735	-0.00703468	0.155027	0.0240334	0.963807	0.0453771	0.0949824
Asp1692His	1692	Asp	His	56	56	65	59	91	147	82	106.667	1.80791	-0.0394591	0.158018	0.0249697	0.80281	0.249712	0.062558
Asp1692Ile	1692	Asp	Ile	38	42	63	47.6667	55	98	82	78.3333	1.64336	-0.134995	0.165622	0.0274307	0.415028	0.815077	-0.0329778
Asp1692Leu	1692	Asp	Leu	48	42	65	51.6667	74	184	47	101.667	1.96774	0.0449333	0.160997	0.02592	0.780173	0.279094	0.14695
Asp1692Lys	1692	Asp	Lys	46	40	52	46	34	75	50	53	1.15217	-0.489197	0.172353	0.0297056	0.00453487	2.83834	-0.38718
Asp1692Met	1692	Asp	Met	51	53	57	53.6667	78	234	87	133	2.47826	0.275338	0.157832	0.0249109	0.0810717	1.7445	0.377355
Asp1692Phe	1692	Asp	Phe	51	55	38	48	66	150	50	88.6667	1.84722	-0.018276	0.163977	0.0268886	0.911256	0.111455	0.083741
Asp1692Pro	1692	Asp	Pro	31	52	35	39.3333	34	80	39	51	1.29661	-0.371583	0.176548	0.0311693	0.0353164	2.10471	-0.269566
Asp1692Ser	1692	Asp	Ser	26	36	28	30	59	85	97	80.3333	2.67778	0.351149	0.177218	0.0314063	0.047541	1.98145	0.453166
Asp1692Thr	1692	Asp	Thr	37	37	63	45.6667	37	43	39	39.6667	0.868613	-0.770678	0.178485	0.0318567	1.57522e-05	4.3179	-0.668661
Asp1692Trp	1692	Asp	Trp	57	42	62	53.6667	99	171	116	128.667	2.39752	0.242256	0.158098	0.0249951	0.125446	1.53231	0.344273
Asp1692Tyr	1692	Asp	Tyr	56	50	65	57	113	241	111	155	2.7193	0.368158	0.155547	0.0241949	0.0179399	2.36686	0.470175
Asp1692Val	1692	Asp	Val	70	77	65	70.6667	128	138	70	112	1.58491	-0.170715	0.154575	0.0238935	0.269414	1.10441	-0.0686976
Ala1693Arg	1693	Ala	Arg	28	24	39	30.3333	68	90	53	70.3333	2.31868	0.207515	0.17853	0.0318729	0.245091	1.16236	0.309532
Ala1693Asn	1693	Ala	Asn	58	54	90	67.3333	58	207	67	110.667	1.64356	-0.134471	0.15544	0.0241616	0.386985	0.865098	-0.0324537
Ala1693Asp	1693	Ala	Asp	38	30	43	37	38	55	21	38	1.02703	-0.603821	0.184169	0.033918	0.00104312	3.27863	-0.501803
Ala1693Cys	1693	Ala	Cys	39	39	46	41.3333	55	78	77	70	1.69355	-0.105191	0.17029	0.0289985	0.536762	0.617717	-0.00317378
Ala1693Gln	1693	Ala	Gln	51	20	49	40	57	76	28	53.6667	1.34167	-0.337515	0.175233	0.0307065	0.0540922	1.9261	-0.235498
Ala1693Glu	1693	Ala	Glu	57	45	41	47.6667	37	119	62	72.6667	1.52448	-0.20992	0.166617	0.0277611	0.207707	1.2599	-0.107903
Ala1693Gly	1693	Ala	Gly	43	44	41	42.6667	41	102	84	75.6667	1.77344	-0.0591494	0.168504	0.0283935	0.725568	0.351027	0.0428676
Ala1693His	1693	Ala	His	31	34	22	29	58	101	82	80.3333	2.77011	0.38486	0.178284	0.0317852	0.0308742	2.15869	0.486877
Ala1693Ile	1693	Ala	Ile	38	44	43	41.6667	63	77	44	61.3333	1.472	-0.245027	0.172058	0.029604	0.154419	1.42409	-0.14301
Ala1693Leu	1693	Ala	Leu	53	49	42	48	67	124	67	86	1.79167	-0.0487546	0.164331	0.0270047	0.766707	0.296685	0.0532625
Ala1693Lys	1693	Ala	Lys	55	46	46	49	37	50	50	45.6667	0.931973	-0.700575	0.173978	0.0302682	5.65382e-05	4.02681	-0.598558
Ala1693Met	1693	Ala	Met	47	39	28	38	70	133	56	86.3333	2.27193	0.187811	0.169714	0.028803	0.268454	1.10663	0.289828
Ala1693Phe	1693	Ala	Phe	44	56	48	49.3333	64	117	85	88.6667	1.7973	-0.0455815	0.163408	0.0267022	0.780289	0.278943	0.0564356
Ala1693Pro	1693	Ala	Pro	53	60	57	56.6667	66	122	78	88.6667	1.56471	-0.183732	0.160727	0.0258333	0.252986	1.14313	-0.0817148
Ala1693Ser	1693	Ala	Ser	67	72	60	66.3333	101	143	122	122	1.8392	-0.0221865	0.15478	0.0239569	0.88602	0.143342	0.0798306
Ala1693Thr	1693	Ala	Thr	74	81	70	75	97	191	113	133.667	1.78222	-0.0534834	0.152122	0.0231411	0.725151	0.351583	0.0485337
Ala1693Trp	1693	Ala	Trp	67	54	88	69.6667	73	194	168	145	2.08134	0.1014	0.152595	0.0232853	0.506367	0.664505	0.203417
Ala1693Tyr	1693	Ala	Tyr	38	65	37	46.6667	56	137	34	75.6667	1.62143	-0.148428	0.16652	0.0277289	0.37274	0.891353	-0.046411
Ala1693Val	1693	Ala	Val	91	103	126	106.667	128	262	200	196.667	1.84375	-0.0192834	0.145015	0.0210294	0.894213	0.132975	0.0827336
Glu1694Ala	1694	Glu	Ala	83	65	66	71.3333	72	108	84	88	1.23364	-0.420839	0.15703	0.0246585	0.00736251	2.67999	-0.318822
Glu1694Arg	1694	Glu	Arg	52	68	49	56.3333	81	166	45	97.3333	1.72781	-0.084759	0.159795	0.0255343	0.595817	0.530425	0.017258
Glu1694Asn	1694	Glu	Asn	51	44	53	49.3333	57	100	51	69.3333	1.40541	-0.291017	0.166571	0.027746	0.0806199	1.7471	-0.189
Glu1694Asp	1694	Glu	Asp	52	53	78	61	93	181	68	114	1.86885	-0.00631378	0.156796	0.0245851	0.96788	0.0402674	0.0957033
Glu1694Cys	1694	Glu	Cys	50	31	79	53.3333	66	101	114	93.6667	1.75625	-0.0685323	0.161241	0.0259987	0.670815	0.425029	0.0334848
Glu1694Gln	1694	Glu	Gln	41	42	59	47.3333	69	87	113	89.6667	1.89437	0.00685562	0.164146	0.0269439	0.966686	0.0417653	0.108873
Glu1694Gly	1694	Glu	Gly	65	62	100	75.6667	65	143	130	112.667	1.48899	-0.232997	0.153511	0.0235656	0.129068	1.51779	-0.13098
Glu1694His	1694	Glu	His	53	51	62	55.3333	71	209	60	113.333	2.04819	0.085049	0.158615	0.0251587	0.591821	0.536198	0.187066
Glu1694Ile	1694	Glu	Ile	40	39	58	45.6667	69	137	45	83.6667	1.83212	-0.0265517	0.165725	0.0274647	0.872711	0.160216	0.0754654
Glu1694Leu	1694	Glu	Leu	46	46	62	51.3333	59	202	70	110.333	2.14935	0.133063	0.160327	0.0257049	0.40657	0.829945	0.23508
Glu1694Lys	1694	Glu	Lys	85	75	103	87.6667	121	265	110	165.333	1.88593	0.00315934	0.148408	0.022025	0.983016	0.0212882	0.105176
Glu1694Met	1694	Glu	Met	37	37	74	49.3333	59	79	50	62.6667	1.27027	-0.391858	0.168092	0.0282549	0.0197422	2.33121	-0.289841
Glu1694Phe	1694	Glu	Phe	54	61	65	60	82	202	191	158.333	2.63889	0.338265	0.154464	0.023859	0.028529	2.18993	0.440282
Glu1694Pro	1694	Glu	Pro	32	25	31	29.3333	34	71	35	46.6667	1.59091	-0.168166	0.186099	0.0346327	0.366187	0.903638	-0.0661488
Glu1694Ser	1694	Glu	Ser	31	37	44	37.3333	59	114	77	83.3333	2.23214	0.170135	0.170578	0.0290967	0.318568	0.997405	0.272152
Glu1694Thr	1694	Glu	Thr	57	79	88	74.6667	76	195	66	112.333	1.50446	-0.222681	0.153731	0.0236331	0.147473	1.44851	-0.120664
Glu1694Trp	1694	Glu	Trp	62	85	97	81.3333	147	324	164	211.667	2.60246	0.324826	0.147917	0.0218794	0.0280915	2.19601	0.426843
Glu1694Tyr	1694	Glu	Tyr	50	62	50	54	68	178	99	115	2.12963	0.123944	0.158947	0.025264	0.435519	0.779783	0.225961
Glu1694Val	1694	Glu	Val	56	77	64	65.6667	103	209	139	150.333	2.28934	0.196466	0.153277	0.0234939	0.199924	1.28177	0.298483
Phe1695Ala	1695	Phe	Ala	54	40	48	47.3333	50	152	79	93.6667	1.97887	0.0504197	0.163664	0.0267858	0.75803	0.308069	0.152437
Phe1695Arg	1695	Phe	Arg	41	60	64	55	49	107	22	59.3333	1.07879	-0.554753	0.166914	0.0278604	0.000888687	3.32358	-0.452736
Phe1695Asn	1695	Phe	Asn	53	42	54	49.6667	74	82	29	61.6667	1.24161	-0.414612	0.168213	0.0282956	0.0137088	2.46481	-0.312595
Phe1695Asp	1695	Phe	Asp	52	47	39	46	61	139	63	87.6667	1.9058	0.0128123	0.165018	0.0272311	0.938113	0.0776414	0.114829
Phe1695Cys	1695	Phe	Cys	67	63	60	63.3333	82	117	102	100.333	1.58421	-0.171253	0.157423	0.0247819	0.276659	1.08785	-0.0692359
Phe1695Gln	1695	Phe	Gln	38	31	42	37	32	32	33	32.3333	0.873874	-0.764543	0.188257	0.0354408	4.88298e-05	4.06116	-0.662526
Phe1695Glu	1695	Phe	Glu	55	45	38	46	38	91	35	54.6667	1.18841	-0.458331	0.171799	0.0295151	0.00763445	2.66782	-0.356313
Phe1695Gly	1695	Phe	Gly	54	55	62	57	78	153	89	106.667	1.87135	-0.00507176	0.158641	0.0251668	0.974496	0.0319702	0.0969453
Phe1695His	1695	Phe	His	26	24	16	22	42	55	11	36	1.63636	-0.140823	0.201172	0.04047	0.48392	0.700012	-0.0388055
Phe1695Ile	1695	Phe	Ile	57	47	82	62	57	151	82	96.6667	1.55914	-0.187198	0.158177	0.0250201	0.236622	1.18347	-0.0851814
Phe1695Leu	1695	Phe	Leu	68	56	89	71	107	192	52	117	1.64789	-0.131798	0.154093	0.0237446	0.392377	0.855315	-0.0297808
Phe1695Lys	1695	Phe	Lys	37	41	44	40.6667	29	80	28	45.6667	1.12295	-0.514858	0.17791	0.0316518	0.00380452	2.89393	-0.412841
Phe1695Met	1695	Phe	Met	44	53	41	46	52	93	41	62	1.34783	-0.33281	0.1697	0.028798	0.0498592	1.96117	-0.230793
Phe1695Pro	1695	Phe	Pro	37	26	30	31	11	38	0	16.3333	0.526882	-1.26636	0.217055	0.047113	5.40265e-09	5.83427	-1.16434
Phe1695Ser	1695	Phe	Ser	59	55	50	54.6667	64	108	88	86.6667	1.58537	-0.170678	0.161659	0.0261336	0.291062	1.05579	-0.0686614
Phe1695Thr	1695	Phe	Thr	36	33	53	40.6667	49	67	35	50.3333	1.2377	-0.417896	0.176011	0.0309797	0.0175838	2.37427	-0.315879
Phe1695Trp	1695	Phe	Trp	69	67	104	80	88	136	93	105.667	1.32083	-0.352613	0.153373	0.0235234	0.0215022	2.29905	-0.250596
Phe1695Tyr	1695	Phe	Tyr	64	60	81	68.3333	72	68	40	60	0.878049	-0.760086	0.163163	0.0266222	3.18605e-06	4.65845	-0.658069
Phe1695Val	1695	Phe	Val	64	44	62	56.6667	67	140	128	111.667	1.97059	0.0465159	0.158308	0.0250615	0.768887	0.293831	0.148533
Val1696Ala	1696	Val	Ala	64	69	86	73	86	206	119	137	1.87671	-0.00191399	0.152321	0.0232018	0.989974	0.0125655	0.100103
Val1696Arg	1696	Val	Arg	35	40	38	37.6667	41	65	53	53	1.40708	-0.29013	0.176907	0.031296	0.101002	1.64002	-0.188113
Val1696Asn	1696	Val	Asn	23	23	21	22.3333	15	20	13	16	0.716418	-0.960935	0.227265	0.0516492	2.35501e-05	4.22826	-0.858918
Val1696Asp	1696	Val	Asp	43	34	36	37.6667	53	107	44	68	1.80531	-0.0416056	0.172963	0.0299164	0.809907	0.240546	0.0604114
Val1696Cys	1696	Val	Cys	23	14	48	28.3333	13	69	45	42.3333	1.49412	-0.230771	0.18909	0.0357549	0.222301	1.22043	-0.128754
Val1696Gln	1696	Val	Gln	31	32	47	36.6667	38	46	76	53.3333	1.45455	-0.257092	0.177471	0.0314961	0.147438	1.44864	-0.155075
Val1696Glu	1696	Val	Glu	45	39	50	44.6667	62	50	97	69.6667	1.5597	-0.187211	0.168594	0.028424	0.266816	1.11042	-0.0851942
Val1696Gly	1696	Val	Gly	43	28	57	42.6667	58	107	106	90.3333	2.11719	0.117662	0.166377	0.0276812	0.479439	0.707206	0.21968
Val1696His	1696	Val	His	27	26	53	35.3333	39	69	76	61.3333	1.73585	-0.0808663	0.176141	0.0310255	0.646162	0.459101	0.0211508
Val1696Ile	1696	Val	Ile	27	23	23	24.3333	20	82	19	40.3333	1.65753	-0.127742	0.195068	0.0380517	0.51256	0.654857	-0.0257249
Val1696Leu	1696	Val	Leu	39	38	43	40	42	97	54	64.3333	1.60833	-0.156743	0.172286	0.0296825	0.362937	0.909783	-0.054726
Val1696Lys	1696	Val	Lys	18	24	19	20.3333	27	32	22	27	1.32787	-0.348805	0.211532	0.0447459	0.0991591	1.64894	-0.246788
Val1696Met	1696	Val	Met	47	57	52	52	52	150	69	90.3333	1.73718	-0.0794646	0.162138	0.0262888	0.62406	0.490104	0.0225524
Val1696Phe	1696	Val	Phe	13	19	23	18.3333	9	5	1	5	0.272727	-1.90591	0.314245	0.09875	1.31908e-09	6.06506	-1.8039
Val1696Pro	1696	Val	Pro	21	19	24	21.3333	2	3	0	1.66667	0.078125	-3.09229	0.462102	0.213538	2.20453e-11	6.69179	-2.99027
Val1696Ser	1696	Val	Ser	5	12	27	14.6667	25	36	11	24	1.63636	-0.142273	0.229087	0.0524808	0.53457	0.621045	-0.0402563
Val1696Thr	1696	Val	Thr	34	25	42	33.6667	53	108	63	74.6667	2.21782	0.163446	0.174707	0.0305224	0.349507	0.935547	0.265463
Val1696Trp	1696	Val	Trp	36	41	29	35.3333	28	96	25	49.6667	1.40566	-0.291219	0.179707	0.0322944	0.105119	1.62053	-0.189202
Val1696Tyr	1696	Val	Tyr	11	14	26	17	11	6	2	6.33333	0.372549	-1.60154	0.294814	0.0869153	5.56116e-08	5.43237	-1.49952
Cys1697Ala	1697	Cys	Ala	40	64	40	48	25	55	22	34	0.708333	-0.973787	0.181362	0.0328923	7.9047e-08	5.36929	-0.87177
Cys1697Arg	1697	Cys	Arg	47	48	42	45.6667	21	47	24	30.6667	0.671533	-1.02679	0.185201	0.0342994	2.95342e-08	5.54418	-0.924769
Cys1697Asn	1697	Cys	Asn	55	31	25	37	58	104	45	69	1.86486	-0.00926403	0.173216	0.0300037	0.957347	0.0534826	0.092753
Cys1697Asp	1697	Cys	Asp	25	17	21	21	0	0	0	0	0	N/A *					#VALUE!
Cys1697Gln	1697	Cys	Gln	26	25	17	22.6667	2	0	8	3.33333	0.147059	-2.50583	0.355039	0.126052	1.69031e-12	7.05791	-2.40381
Cys1697Glu	1697	Cys	Glu	26	32	34	30.6667	0	7	0	2.33333	0.076087	-3.14268	0.40045	0.16036	4.23169e-15	7.84787	-3.04066
Cys1697Gly	1697	Cys	Gly	53	51	32	45.3333	68	111	35	71.3333	1.57353	-0.178386	0.16794	0.0282038	0.288145	1.0622	-0.0763686
Cys1697His	1697	Cys	His	31	14	12	19	0	0	0	0	0	N/A *					#VALUE!
Cys1697Ile	1697	Cys	Ile	68	30	47	48.3333	42	56	36	44.6667	0.924138	-0.708983	0.17471	0.0305236	4.94836e-05	4.05805	-0.606966
Cys1697Leu	1697	Cys	Leu	45	51	41	45.6667	11	4	8	7.66667	0.167883	-2.39699	0.256986	0.0660417	1.08562e-20	9.32734	-2.29498
Cys1697Lys	1697	Cys	Lys	26	11	37	24.6667	1	9	0	3.33333	0.135135	-2.58979	0.353379	0.124877	2.32465e-13	7.32866	-2.48778
Cys1697Met	1697	Cys	Met	23	29	21	24.3333	3	0	5	2.66667	0.109589	-2.78759	0.384016	0.147468	3.8983e-13	7.25905	-2.68557
Cys1697Phe	1697	Cys	Phe	51	49	48	49.3333	26	54	20	33.3333	0.675676	-1.0208	0.181384	0.0329001	1.82485e-08	5.62784	-0.918781
Cys1697Pro	1697	Cys	Pro	50	28	30	36	25	47	29	33.6667	0.935185	-0.697062	0.187842	0.0352846	0.000206527	3.7109	-0.595045
Cys1697Ser	1697	Cys	Ser	57	91	73	73.6667	68	137	69	91.3333	1.23982	-0.415842	0.15612	0.0243735	0.00773084	2.6636	-0.313825
Cys1697Thr	1697	Cys	Thr	56	48	55	53	46	152	47	81.6667	1.54088	-0.199118	0.162968	0.0265587	0.221777	1.22182	-0.0971007
Cys1697Trp	1697	Cys	Trp	54	16	27	32.3333	3	8	4	5	0.154639	-2.46938	0.301643	0.0909884	2.69046e-16	8.18645	-2.36737
Cys1697Tyr	1697	Cys	Tyr	49	46	54	49.6667	33	72	43	49.3333	0.993289	-0.637082	0.172159	0.0296388	0.00021514	3.70054	-0.535065
Cys1697Val	1697	Cys	Val	55	46	68	56.3333	57	125	42	74.6667	1.32544	-0.349348	0.163003	0.0265699	0.0320967	2.1432	-0.247331
Glu1698Ala	1698	Glu	Ala	21	24	23	22.6667	34	30	17	27	1.19118	-0.456601	0.207568	0.0430843	0.027823	2.19977	-0.354584
Glu1698Arg	1698	Glu	Arg	27	16	21	21.3333	11	35	12	19.3333	0.90625	-0.728009	0.220938	0.0488137	0.000983936	3.29508	-0.625992
Glu1698Asn	1698	Glu	Asn	38	55	60	51	30	92	16	46	0.901961	-0.733201	0.173063	0.0299507	2.26908e-05	4.23662	-0.631184
Glu1698Asp	1698	Glu	Asp	1097	1093	1110	1100	1291	2603	1495	1796.33	1.63303	-0.139992	0.129245	0.0167043	0.278742	1.08315	-0.0379751
Glu1698Cys	1698	Glu	Cys	27	57	46	43.3333	52	71	76	66.3333	1.53077	-0.20593	0.169974	0.0288912	0.22569	1.21154	-0.103913
Glu1698Gln	1698	Glu	Gln	42	44	52	46	35	119	4	52.6667	1.14493	-0.495487	0.172468	0.0297452	0.00406697	2.87292	-0.393469
Glu1698Gly	1698	Glu	Gly	78	97	113	96	120	249	142	170.333	1.77431	-0.0577183	0.147095	0.0216371	0.694772	0.392387	0.0442988
Glu1698His	1698	Glu	His	34	27	53	38	16	20	12	16	0.421053	-1.48938	0.213467	0.045568	3.01296e-12	6.97712	-1.38736
Glu1698Ile	1698	Glu	Ile	39	57	40	45.3333	29	23	0	17.3333	0.382353	-1.58588	0.206372	0.0425894	1.53503e-14	7.68458	-1.48387
Glu1698Leu	1698	Glu	Leu	48	60	67	58.3333	33	59	42	44.6667	0.765714	-0.896446	0.171315	0.0293488	1.67017e-07	5.23274	-0.794429
Glu1698Lys	1698	Glu	Lys	84	113	87	94.6667	73	129	52	84.6667	0.894366	-0.741803	0.153818	0.02366	1.417e-06	4.8226	-0.639786
Glu1698Met	1698	Glu	Met	42	34	41	39	38	65	11	38	0.974359	-0.656234	0.182921	0.0334601	0.000333826	3.58753	-0.554217
Glu1698Phe	1698	Glu	Phe	25	42	48	38.3333	59	261	118	146	3.8087	0.703719	0.164786	0.0271543	1.95029e-05	4.27051	0.805736
Glu1698Pro	1698	Glu	Pro	24	45	34	34.3333	30	55	59	48	1.39806	-0.296663	0.181102	0.0327981	0.101402	1.6381	-0.194646
Glu1698Ser	1698	Glu	Ser	45	34	42	40.3333	36	65	34	45	1.1157	-0.521313	0.178399	0.0318263	0.00347601	2.92217	-0.419296
Glu1698Thr	1698	Glu	Thr	47	45	61	51	25	93	20	46	0.901961	-0.733201	0.173063	0.0299507	2.26908e-05	4.23662	-0.631184
Glu1698Trp	1698	Glu	Trp	48	48	74	56.6667	75	182	84	113.667	2.00588	0.0642416	0.158143	0.0250092	0.684577	0.406225	0.166259
Glu1698Tyr	1698	Glu	Tyr	53	63	35	50.3333	90	119	48	85.6667	1.70199	-0.0999367	0.163401	0.0267	0.540801	0.611603	0.00208038
Glu1698Val	1698	Glu	Val	66	79	48	64.3333	66	154	58	92.6667	1.44041	-0.26623	0.158033	0.0249744	0.0920562	1.68465	-0.164213
Arg1699Ala	1699	Arg	Ala	44	32	31	35.6667	0	1	0	0.333333	0.00934579	-4.9024	0.831976	0.692185	3.80464e-09	5.89247	-4.80038
Arg1699Asn	1699	Arg	Asn	57	47	47	50.3333	2	2	0	1.33333	0.0264901	-4.14688	0.495014	0.245039	5.4156e-17	8.3773	-4.04486
Arg1699Asp	1699	Arg	Asp	40	16	25	27	0	6	0	2	0.0740741	-3.15917	0.427003	0.182332	1.37763e-13	7.39847	-3.05715
Arg1699Cys	1699	Arg	Cys	57	30	32	39.6667	0	0	0	0	0	N/A *					#VALUE!
Arg1699Gln	1699	Arg	Gln	80	87	100	89	53	98	63	71.3333	0.801498	-0.851181	0.156895	0.0246161	5.79058e-08	5.42515	-0.749164
Arg1699Glu	1699	Arg	Glu	42	60	49	50.3333	0	0	0	0	0	N/A *					#VALUE!
Arg1699Gly	1699	Arg	Gly	39	39	61	46.3333	5	3	2	3.33333	0.0719424	-3.21706	0.344416	0.118622	9.57682e-21	9.34062	-3.11504
Arg1699His	1699	Arg	His	22	12	29	21	0	0	0	0	0	N/A *					#VALUE!
Arg1699Ile	1699	Arg	Ile	20	32	24	25.3333	2	0	0	0.666667	0.0263158	-4.05137	0.655201	0.429288	6.27331e-10	6.18341	-3.94935
Arg1699Leu	1699	Arg	Leu	59	53	45	52.3333	28	48	36	37.3333	0.713376	-0.966843	0.177352	0.0314539	4.99374e-08	5.45153	-0.864826
Arg1699Lys	1699	Arg	Lys	39	22	28	29.6667	3	28	7	12.6667	0.426966	-1.47395	0.231004	0.053363	1.76373e-10	6.38062	-1.37193
Arg1699Met	1699	Arg	Met	33	21	53	35.6667	1	1	0	0.666667	0.0186916	-4.39157	0.652318	0.425518	1.67048e-11	6.73226	-4.28955
Arg1699Phe	1699	Arg	Phe	34	24	19	25.6667	0	4	0	1.33333	0.0519481	-3.47657	0.501339	0.251341	4.07472e-12	6.93457	-3.37455
Arg1699Pro	1699	Arg	Pro	42	42	35	39.6667	3	7	2	4	0.10084	-2.88796	0.323395	0.104584	4.25468e-19	8.93014	-2.78594
Arg1699Ser	1699	Arg	Ser	32	21	28	27	0	0	0	0	0	N/A *					#VALUE!
Arg1699Thr	1699	Arg	Thr	27	42	21	30	3	2	0	1.66667	0.0555556	-3.43097	0.457257	0.209084	6.21913e-14	7.50338	-3.32896
Arg1699Trp	1699	Arg	Trp	158	158	169	161.667	108	262	136	168.667	1.0433	-0.588026	0.142302	0.0202499	3.59251e-05	4.13224	-0.486009
Arg1699Tyr	1699	Arg	Tyr	54	34	35	41	2	0	1	1	0.0243902	-4.19385	0.556801	0.310027	4.99522e-14	7.53204	-4.09183
Arg1699Val	1699	Arg	Val	20	16	25	20.3333	1	1	0	0.666667	0.0327869	-3.83312	0.657629	0.432476	5.58635e-09	5.82869	-3.7311
Thr1700Ala	1700	Thr	Ala	67	44	52	54.3333	36	56	27	39.6667	0.730061	-0.943867	0.175215	0.0307002	7.16768e-08	5.38692	-0.84185
Thr1700Arg	1700	Thr	Arg	60	25	61	48.6667	18	25	11	18	0.369863	-1.6192	0.203446	0.0413904	1.73664e-15	7.95884	-1.51718
Thr1700Asn	1700	Thr	Asn	33	10	27	23.3333	0	0	0	0	0	N/A *					#VALUE!
Thr1700Asp	1700	Thr	Asp	22	26	26	24.6667	2	1	2	1.66667	0.0675676	-3.23642	0.459844	0.211457	1.94905e-12	7.03808	-3.1344
Thr1700Cys	1700	Thr	Cys	43	25	30	32.6667	6	2	0	2.66667	0.0816327	-3.08036	0.379493	0.144015	4.77702e-16	8.11704	-2.97834
Thr1700Gln	1700	Thr	Gln	26	22	24	24	2	2	0	1.33333	0.0555556	-3.40988	0.502226	0.252231	1.12499e-11	6.78953	-3.30786
Thr1700Glu	1700	Thr	Glu	49	30	47	42	0	0	0	0	0	N/A *					#VALUE!
Thr1700Gly	1700	Thr	Gly	54	40	26	40	0	16	0	5.33333	0.133333	-2.61866	0.291754	0.0851206	2.81905e-19	8.97556	-2.51664
Thr1700His	1700	Thr	His	23	16	22	20.3333	2	3	15	6.66667	0.327869	-1.72898	0.285055	0.0812565	1.31599e-09	6.06543	-1.62697
Thr1700Ile	1700	Thr	Ile	71	65	69	68.3333	29	75	43	49	0.717073	-0.961989	0.166918	0.0278617	8.25157e-09	5.76324	-0.859972
Thr1700Leu	1700	Thr	Leu	15	6	12	11	1	0	0	0.333333	0.030303	-3.73645	0.844235	0.712733	9.60673e-06	4.42584	-3.63443
Thr1700Lys	1700	Thr	Lys	58	42	39	46.3333	18	25	17	20	0.431655	-1.46579	0.199783	0.0399132	2.18557e-13	7.33693	-1.36377
Thr1700Met	1700	Thr	Met	31	32	18	27	2	4	0	2	0.0740741	-3.15917	0.427003	0.182332	1.37763e-13	7.39847	-3.05715
Thr1700Phe	1700	Thr	Phe	52	25	42	39.6667	20	16	0	12	0.302521	-1.81637	0.227994	0.0519813	1.62882e-15	7.96677	-1.71436
Thr1700Pro	1700	Thr	Pro	44	49	22	38.3333	5	58	18	27	0.704348	-0.979038	0.192727	0.0371438	3.77597e-07	5.07992	-0.877021
Thr1700Ser	1700	Thr	Ser	66	75	74	71.6667	93	181	69	114.333	1.59535	-0.164145	0.154167	0.0237674	0.287002	1.06472	-0.0621275
Thr1700Trp	1700	Thr	Trp	42	44	22	36	2	0	7	3	0.0833333	-3.06583	0.361518	0.130696	2.24376e-17	8.48042	-2.96381
Thr1700Tyr	1700	Thr	Tyr	20	23	28	23.6667	17	19	23	19.6667	0.830986	-0.814092	0.216815	0.0470086	0.000173491	3.75478	-0.712075
Thr1700Val	1700	Thr	Val	35	33	39	35.6667	0	2	0	0.666667	0.0186916	-4.39157	0.652318	0.425518	1.67048e-11	6.73226	-4.28955
Leu1701Ala	1701	Leu	Ala	34	45	17	32	39	73	69	60.3333	1.88542	0.00134187	0.179132	0.0320881	0.994023	0.00749098	0.103359
Leu1701Arg	1701	Leu	Arg	28	40	26	31.3333	49	43	32	41.3333	1.31915	-0.354665	0.186628	0.03483	0.0573825	1.90039	-0.252648
Leu1701Asn	1701	Leu	Asn	29	17	10	18.6667	0	16	0	5.33333	0.285714	-1.86125	0.307443	0.094521	1.41312e-09	6.05398	-1.75923
Leu1701Asp	1701	Leu	Asp	23	36	32	30.3333	1	0	0	0.333333	0.010989	-4.74124	0.832953	0.693811	1.25495e-08	5.69209	-4.63923
Leu1701Cys	1701	Leu	Cys	30	27	28	28.3333	37	77	92	68.6667	2.42353	0.251413	0.180982	0.0327543	0.164783	1.38916	0.35343
Leu1701Gln	1701	Leu	Gln	41	42	82	55	39	105	46	63.3333	1.15152	-0.48969	0.165854	0.0275075	0.00315171	2.95254	-0.387673
Leu1701Glu	1701	Leu	Glu	56	32	23	37	21	30	30	27	0.72973	-0.943792	0.193531	0.0374544	1.0788e-06	4.87669	-0.841775
Leu1701Gly	1701	Leu	Gly	68	33	43	48	35	64	30	43	0.895833	-0.739969	0.175665	0.0308582	2.52687e-05	4.21239	-0.637952
Leu1701His	1701	Leu	His	45	49	27	40.3333	24	51	11	28.6667	0.710744	-0.970141	0.189755	0.036007	3.17762e-07	5.1126	-0.868124
Leu1701Ile	1701	Leu	Ile	54	53	64	57	32	95	42	56.3333	0.988304	-0.642101	0.167172	0.0279464	0.000122552	3.84096	-0.540084
Leu1701Lys	1701	Leu	Lys	40	33	53	42	26	38	23	29	0.690476	-0.998974	0.188546	0.0355495	1.16879e-07	5.29831	-0.896957
Leu1701Met	1701	Leu	Met	40	45	42	42.3333	66	133	41	80	1.88976	0.00423295	0.167979	0.028217	0.979896	0.0251993	0.10625
Leu1701Phe	1701	Leu	Phe	40	54	78	57.3333	62	79	44	61.6667	1.07558	-0.557713	0.165541	0.0274038	0.000754311	3.36904	-0.455696
Leu1701Pro	1701	Leu	Pro	81	74	77	77.3333	60	139	78	92.3333	1.19397	-0.45344	0.155308	0.0241205	0.00350455	2.91962	-0.351423
Leu1701Ser	1701	Leu	Ser	24	17	31	24	24	21	11	18.6667	0.777778	-0.879717	0.218422	0.047708	5.63474e-05	4.02761	-0.7777
Leu1701Thr	1701	Leu	Thr	43	34	85	54	45	87	24	52	0.962963	-0.667993	0.169586	0.0287594	8.18355e-05	3.93896	-0.565976
Leu1701Trp	1701	Leu	Trp	57	29	34	40	21	50	52	41	1.025	-0.605779	0.180587	0.0326117	0.000795091	3.3545	-0.503762
Leu1701Tyr	1701	Leu	Tyr	19	18	21	19.3333	14	30	14	19.3333	1	-0.630371	0.224508	0.0504038	0.00498831	2.80779	-0.528354
Leu1701Val	1701	Leu	Val	52	48	75	58.3333	52	159	82	97.6667	1.67429	-0.116132	0.159126	0.025321	0.465504	0.729814	-0.0141151
Lys1702Ala	1702	Lys	Ala	42	25	45	37.3333	5	10	1	5.33333	0.142857	-2.54996	0.292764	0.0857108	3.03974e-18	8.70996	-2.44795
Lys1702Arg	1702	Lys	Arg	61	68	61	63.3333	39	96	47	60.6667	0.957895	-0.673273	0.164148	0.0269446	4.10273e-05	4.10162	-0.571256
Lys1702Asn	1702	Lys	Asn	73	49	54	58.6667	53	101	24	59.3333	1.01136	-0.619103	0.165782	0.0274838	0.000188138	3.73443	-0.517086
Lys1702Asp	1702	Lys	Asp	30	44	31	35	0	0	0	0	0	N/A *					#VALUE!
Lys1702Cys	1702	Lys	Cys	30	28	46	34.6667	2	4	6	4	0.115385	-2.75383	0.325246	0.105785	2.52005e-17	8.4669	-2.65181
Lys1702Gln	1702	Lys	Gln	36	44	20	33.3333	6	10	7	7.66667	0.23	-2.08353	0.262144	0.0687193	1.89483e-15	7.94804	-1.98151
Lys1702Glu	1702	Lys	Glu	44	37	68	49.6667	18	44	20	27.3333	0.550336	-1.22487	0.187152	0.035026	5.9587e-11	6.54477	-1.12285
Lys1702Gly	1702	Lys	Gly	51	32	67	50	11	8	8	9	0.18	-2.33015	0.24336	0.059224	1.01945e-21	9.57491	-2.22813
Lys1702His	1702	Lys	His	38	44	42	41.3333	9	12	12	11	0.266129	-1.94313	0.232591	0.0540987	6.58363e-17	8.35427	-1.84111
Lys1702Ile	1702	Lys	Ile	54	46	41	47	36	57	25	39.3333	0.836879	-0.807758	0.178106	0.0317218	5.75322e-06	4.53526	-0.70574
Lys1702Leu	1702	Lys	Leu	61	59	56	58.6667	9	31	0	13.3333	0.227273	-2.10239	0.215808	0.0465729	1.99654e-22	9.74197	-2.00037
Lys1702Met	1702	Lys	Met	27	34	34	31.6667	3	10	0	4.33333	0.136842	-2.58681	0.317429	0.100761	3.66188e-16	8.14925	-2.48479
Lys1702Phe	1702	Lys	Phe	56	55	34	48.3333	3	1	0	1.33333	0.0275862	-4.10647	0.495289	0.245311	1.12241e-16	8.29106	-4.00445
Lys1702Pro	1702	Lys	Pro	29	19	26	24.6667	1	1	0	0.666667	0.027027	-4.02488	0.655468	0.429639	8.22808e-10	6.14046	-3.92286
Lys1702Ser	1702	Lys	Ser	44	34	29	35.6667	14	44	8	22	0.616822	-1.11066	0.201385	0.0405557	3.48544e-08	5.51512	-1.00864
Lys1702Thr	1702	Lys	Thr	49	31	75	51.6667	26	33	29	29.3333	0.567742	-1.19401	0.184245	0.0339461	9.13664e-11	6.48059	-1.092
Lys1702Trp	1702	Lys	Trp	28	39	33	33.3333	2	1	0	1	0.03	-3.98777	0.558462	0.31188	9.29143e-13	7.14061	-3.88575
Lys1702Tyr	1702	Lys	Tyr	43	68	70	60.3333	5	2	6	4.33333	0.0718232	-3.22894	0.309515	0.0957995	1.76661e-25	10.4322	-3.12692
Lys1702Val	1702	Lys	Val	31	42	41	38	7	11	0	6	0.157895	-2.45317	0.281076	0.0790035	2.59648e-18	8.72781	-2.35116
Tyr1703Ala	1703	Tyr	Ala	33	18	24	25	7	39	1	15.6667	0.626667	-1.09377	0.224752	0.0505135	1.13546e-06	4.86658	-0.991757
Tyr1703Arg	1703	Tyr	Arg	26	17	14	19	0	9	4	4.33333	0.22807	-2.07947	0.328148	0.107681	2.34322e-10	6.33697	-1.97745
Tyr1703Asn	1703	Tyr	Asn	33	26	20	26.3333	13	29	10	17.3333	0.658228	-1.04531	0.218728	0.047842	1.7612e-06	4.77906	-0.943298
Tyr1703Asp	1703	Tyr	Asp	26	24	19	23	2	2	0	1.33333	0.057971	-3.36762	0.502819	0.252827	2.12036e-11	6.69749	-3.2656
Tyr1703Cys	1703	Tyr	Cys	83	55	47	61.6667	39	116	76	77	1.24865	-0.408846	0.161016	0.0259263	0.0111121	2.53916	-0.306829
Tyr1703Gln	1703	Tyr	Gln	44	47	45	45.3333	4	5	0	3	0.0661765	-3.2954	0.358894	0.128805	4.22743e-20	9.18211	-3.19339
Tyr1703Glu	1703	Tyr	Glu	36	18	11	21.6667	4	6	7	5.66667	0.261538	-1.95022	0.297701	0.0886258	5.71772e-11	6.55094	-1.8482
Tyr1703Gly	1703	Tyr	Gly	37	33	33	34.3333	3	12	2	5.66667	0.165049	-2.40774	0.288133	0.0830205	6.46828e-17	8.35636	-2.30572
Tyr1703His	1703	Tyr	His	55	41	41	45.6667	37	92	15	48	1.05109	-0.580715	0.174382	0.030409	0.000868025	3.33014	-0.478698
Tyr1703Ile	1703	Tyr	Ile	13	15	22	16.6667	1	3	0	1.33333	0.08	-3.04827	0.508173	0.25824	1.99173e-09	5.99848	-2.94625
Tyr1703Leu	1703	Tyr	Leu	46	45	34	41.6667	54	60	48	54	1.296	-0.371999	0.174177	0.0303378	0.0327003	2.13574	-0.269981
Tyr1703Lys	1703	Tyr	Lys	17	30	12	19.6667	1	4	0	1.66667	0.0847458	-3.0116	0.463509	0.214841	8.17261e-11	6.49739	-2.90958
Tyr1703Met	1703	Tyr	Met	50	50	28	42.6667	57	75	25	52.3333	1.22656	-0.426874	0.174204	0.0303471	0.0142688	2.45042	-0.324857
Tyr1703Phe	1703	Tyr	Phe	51	41	42	44.6667	50	100	91	80.3333	1.79851	-0.0450655	0.166708	0.0277915	0.786909	0.270326	0.0569516
Tyr1703Pro	1703	Tyr	Pro	19	15	11	15	2	2	3	2.33333	0.155556	-2.43318	0.414158	0.171527	4.22846e-09	5.875	-2.33116
Tyr1703Ser	1703	Tyr	Ser	25	37	35	32.3333	17	16	14	15.6667	0.484536	-1.34949	0.218002	0.0475249	6.0057e-10	6.19028	-1.24748
Tyr1703Thr	1703	Tyr	Thr	34	34	35	34.3333	0	3	0	1	0.0291262	-4.01718	0.558204	0.311592	6.17268e-13	7.19661	-3.91516
Tyr1703Trp	1703	Tyr	Trp	41	41	31	37.6667	34	132	41	69	1.83186	-0.0270423	0.172759	0.0298457	0.875614	0.156532	0.0749748
Tyr1703Val	1703	Tyr	Val	29	24	27	26.6667	1	0	5	2	0.075	-3.14683	0.427182	0.182484	1.75194e-13	7.36648	-3.04481
Phe1704Ala	1704	Phe	Ala	36	32	31	33	3	2	0	1.66667	0.0505051	-3.52578	0.456163	0.208084	1.08208e-14	7.72922	-3.42376
Phe1704Arg	1704	Phe	Arg	26	13	9	16	1	3	0	1.33333	0.0833333	-3.00786	0.508976	0.259057	3.42888e-09	5.90962	-2.90584
Phe1704Asn	1704	Phe	Asn	23	29	32	28	0	0	0	0	0	N/A *					#VALUE!
Phe1704Asp	1704	Phe	Asp	40	17	38	31.6667	1	4	0	1.66667	0.0526316	-3.48475	0.456624	0.208505	2.31939e-14	7.63156	-3.38273
Phe1704Cys	1704	Phe	Cys	40	34	51	41.6667	9	27	10	15.3333	0.368	-1.62322	0.213751	0.0456893	3.10154e-14	7.59401	-1.52121
Phe1704Gln	1704	Phe	Gln	39	41	28	36	5	15	8	9.33333	0.259259	-1.96722	0.246008	0.0605201	1.2796e-15	7.99654	-1.8652
Phe1704Glu	1704	Phe	Glu	19	18	23	20	0	3	10	4.33333	0.216667	-2.13032	0.326831	0.106819	7.11974e-11	6.51811	-2.02831
Phe1704Gly	1704	Phe	Gly	42	30	34	35.3333	1	0	0	0.333333	0.00943396	-4.89305	0.832029	0.692272	4.08126e-09	5.88087	-4.79103
Phe1704His	1704	Phe	His	35	23	30	29.3333	4	2	4	3.33333	0.113636	-2.762	0.350362	0.122753	3.18909e-15	7.88328	-2.65998
Phe1704Ile	1704	Phe	Ile	61	54	51	55.3333	16	28	22	22	0.39759	-1.54816	0.193027	0.0372594	1.05354e-15	8.02045	-1.44615
Phe1704Leu	1704	Phe	Leu	57	65	72	64.6667	48	98	44	63.3333	0.979381	-0.651151	0.163115	0.0266065	6.55266e-05	3.99197	-0.549134
Phe1704Lys	1704	Phe	Lys	24	15	8	15.6667	0	0	0	0	0	N/A *					#VALUE!
Phe1704Met	1704	Phe	Met	46	37	44	42.3333	4	7	2	4.33333	0.102362	-2.8758	0.313262	0.098133	4.30413e-20	9.18017	-2.77378
Phe1704Pro	1704	Phe	Pro	24	18	8	16.6667	1	0	1	0.666667	0.04	-3.63605	0.660316	0.436018	3.65972e-08	5.50653	-3.53404
Phe1704Ser	1704	Phe	Ser	78	76	78	77.3333	25	58	26	36.3333	0.469828	-1.38334	0.17219	0.0296493	9.45061e-16	8.03379	-1.28132
Phe1704Thr	1704	Phe	Thr	32	26	27	28.3333	0	0	6	2	0.0705882	-3.20708	0.426331	0.181758	5.37268e-14	7.52253	-3.10507
Phe1704Trp	1704	Phe	Trp	32	45	56	44.3333	5	0	0	1.66667	0.037594	-3.81972	0.453348	0.205525	3.58952e-17	8.42558	-3.71771
Phe1704Tyr	1704	Phe	Tyr	53	40	50	47.6667	27	27	17	23.6667	0.496503	-1.32701	0.192796	0.0371705	5.86254e-12	6.88295	-1.22499
Phe1704Val	1704	Phe	Val	36	52	28	38.6667	7	11	7	8.33333	0.215517	-2.14958	0.253012	0.0640152	1.96292e-17	8.49597	-2.04757
Leu1705Ala	1705	Leu	Ala	63	58	48	56.3333	62	136	95	97.6667	1.73373	-0.0813461	0.159758	0.0255227	0.610624	0.509182	0.020671
Leu1705Arg	1705	Leu	Arg	58	54	55	55.6667	73	101	69	81	1.45509	-0.256237	0.16215	0.0262927	0.114051	1.58024	-0.15422
Leu1705Asn	1705	Leu	Asn	57	37	62	52	77	100	96	91	1.75	-0.0721252	0.162055	0.0262619	0.656273	0.445065	0.0298919
Leu1705Asp	1705	Leu	Asp	44	35	35	38	48	134	49	77	2.02632	0.0736343	0.171082	0.0292691	0.666902	0.430403	0.175651
Leu1705Cys	1705	Leu	Cys	55	53	70	59.3333	53	183	24	86.6667	1.46067	-0.252357	0.160177	0.0256568	0.115146	1.57548	-0.150339
Leu1705Gln	1705	Leu	Gln	48	40	84	57.3333	33	78	18	43	0.75	-0.917087	0.172438	0.0297349	1.04711e-07	5.31835	-0.81507
Leu1705Glu	1705	Leu	Glu	40	42	63	48.3333	38	128	73	79.6667	1.64828	-0.131993	0.165118	0.027264	0.424066	0.799387	-0.0299764
Leu1705Gly	1705	Leu	Gly	44	63	52	53	41	77	83	67	1.26415	-0.396625	0.165675	0.0274482	0.0166659	2.394	-0.294608
Leu1705His	1705	Leu	His	18	26	38	27.3333	36	56	31	41	1.5	-0.226928	0.190877	0.0364342	0.234492	1.18887	-0.124911
Leu1705Ile	1705	Leu	Ile	36	55	57	49.3333	42	116	54	70.6667	1.43243	-0.272014	0.1663	0.0276557	0.101906	1.63568	-0.169997
Leu1705Lys	1705	Leu	Lys	48	22	24	31.3333	35	46	37	39.3333	1.25532	-0.404058	0.187714	0.0352366	0.0313569	2.15251	-0.302041
Leu1705Met	1705	Leu	Met	47	33	27	35.6667	61	55	35	50.3333	1.41121	-0.287276	0.179217	0.0321188	0.108946	1.60295	-0.185259
Leu1705Phe	1705	Leu	Phe	28	31	14	24.3333	28	42	19	29.6667	1.21918	-0.433418	0.202471	0.0409944	0.0323029	2.14064	-0.3314
Leu1705Pro	1705	Leu	Pro	45	35	40	40	24	59	25	36	0.9	-0.73527	0.18366	0.0337312	6.24327e-05	4.00342	-0.633253
Leu1705Ser	1705	Leu	Ser	44	29	49	40.6667	30	85	36	50.3333	1.2377	-0.417896	0.176011	0.0309797	0.0175838	2.37427	-0.315879
Leu1705Thr	1705	Leu	Thr	28	32	22	27.3333	37	99	41	59	2.15854	0.135802	0.184312	0.0339708	0.461242	0.736803	0.237819
Leu1705Trp	1705	Leu	Trp	39	46	62	49	41	104	70	71.6667	1.46259	-0.251238	0.16624	0.0276358	0.130714	1.51129	-0.149221
Leu1705Tyr	1705	Leu	Tyr	29	47	35	37	43	139	25	69	1.86486	-0.00926403	0.173216	0.0300037	0.957347	0.0534826	0.092753
Leu1705Val	1705	Leu	Val	39	52	57	49.3333	36	117	70	74.3333	1.50676	-0.221544	0.165602	0.0274241	0.180958	1.33781	-0.119527
Gly1706Ala	1706	Gly	Ala	51	57	71	59.6667	53	80	95	76	1.27374	-0.38901	0.16175	0.0261632	0.0161725	2.405	-0.286993
Gly1706Arg	1706	Gly	Arg	49	45	42	45.3333	30	54	21	35	0.772059	-0.887984	0.181715	0.0330205	1.02552e-06	4.88668	-0.785967
Gly1706Asn	1706	Gly	Asn	38	17	25	26.6667	0	13	0	4.33333	0.1625	-2.41594	0.320488	0.102712	4.76055e-14	7.53832	-2.31392
Gly1706Asp	1706	Gly	Asp	32	27	26	28.3333	0	1	0	0.333333	0.0117647	-4.67342	0.833414	0.694578	2.05192e-08	5.60757	-4.5714
Gly1706Cys	1706	Gly	Cys	45	46	43	44.6667	36	76	128	80	1.79104	-0.0492149	0.16676	0.0278088	0.767899	0.295125	0.0528022
Gly1706Gln	1706	Gly	Gln	35	26	25	28.6667	21	18	0	13	0.453488	-1.41421	0.230419	0.053093	8.37907e-10	6.13757	-1.3122
Gly1706Glu	1706	Gly	Glu	53	21	42	38.6667	20	36	16	24	0.62069	-1.10468	0.19645	0.0385926	1.87464e-08	5.62319	-1.00266
Gly1706His	1706	Gly	His	20	19	9	16	0	0	0	0	0	N/A *					#VALUE!
Gly1706Ile	1706	Gly	Ile	21	11	23	18.3333	2	0	4	2	0.109091	-2.77495	0.433682	0.18808	1.56821e-10	6.39859	-2.67293
Gly1706Leu	1706	Gly	Leu	43	26	37	35.3333	1	1	0	0.666667	0.0188679	-4.38223	0.652384	0.425605	1.85195e-11	6.71724	-4.28021
Gly1706Lys	1706	Gly	Lys	26	20	36	27.3333	1	10	7	6	0.219512	-2.1254	0.287038	0.0823911	1.31569e-13	7.40458	-2.02338
Gly1706Met	1706	Gly	Met	61	39	64	54.6667	85	206	149	146.667	2.68293	0.354629	0.156732	0.024565	0.0236577	2.26264	0.456646
Gly1706Phe	1706	Gly	Phe	22	31	17	23.3333	9	0	8	5.66667	0.242857	-2.02378	0.295877	0.0875431	7.92204e-12	6.83995	-1.92177
Gly1706Pro	1706	Gly	Pro	12	8	6	8.66667	0	1	0	0.333333	0.0384615	-3.50205	0.848892	0.720618	3.70035e-05	4.12543	-3.40003
Gly1706Ser	1706	Gly	Ser	55	34	44	44.3333	48	71	99	72.6667	1.6391	-0.137686	0.168176	0.0282831	0.412955	0.818704	-0.0356692
Gly1706Thr	1706	Gly	Thr	34	23	31	29.3333	12	40	13	21.6667	0.738636	-0.931323	0.206839	0.0427824	6.71129e-06	4.50265	-0.829306
Gly1706Trp	1706	Gly	Trp	31	26	29	28.6667	2	18	0	6.66667	0.232558	-2.07009	0.276689	0.076557	7.34004e-14	7.48164	-1.96807
Gly1706Tyr	1706	Gly	Tyr	26	12	24	20.6667	1	0	0	0.333333	0.016129	-4.36007	0.835992	0.698882	1.83374e-07	5.21545	-4.25806
Gly1706Val	1706	Gly	Val	85	73	85	81	82	137	74	97.6667	1.20576	-0.44361	0.154045	0.0237297	0.0039799	2.87975	-0.341593
Ile1707Ala	1707	Ile	Ala	51	49	38	46	70	151	62	94.3333	2.05072	0.085971	0.164205	0.0269634	0.600586	0.523558	0.187988
Ile1707Arg	1707	Ile	Arg	29	27	35	30.3333	17	12	0	9.66667	0.318681	-1.76232	0.247069	0.0610431	9.82726e-13	7.1329	-1.6603
Ile1707Asn	1707	Ile	Asn	60	67	57	61.3333	54	176	69	99.6667	1.625	-0.145906	0.158034	0.0249748	0.355874	0.923256	-0.0438888
Ile1707Asp	1707	Ile	Asp	42	28	30	33.3333	3	13	7	7.66667	0.23	-2.08353	0.262144	0.0687193	1.89483e-15	7.94804	-1.98151
Ile1707Cys	1707	Ile	Cys	48	49	54	50.3333	42	82	49	57.6667	1.1457	-0.494779	0.169057	0.0285802	0.00342575	2.9267	-0.392762
Ile1707Gln	1707	Ile	Gln	40	25	24	29.6667	36	94	52	60.6667	2.04494	0.0821408	0.181297	0.0328684	0.650495	0.453074	0.184158
Ile1707Glu	1707	Ile	Glu	53	42	42	45.6667	38	98	84	73.3333	1.60584	-0.158097	0.167403	0.0280237	0.34496	0.944411	-0.0560799
Ile1707Gly	1707	Ile	Gly	33	18	17	22.6667	18	34	4	18.6667	0.823529	-0.822964	0.220258	0.0485135	0.000186698	3.73637	-0.720947
Ile1707His	1707	Ile	His	37	34	32	34.3333	21	23	0	14.6667	0.427184	-1.47445	0.219885	0.0483496	2.00642e-11	6.70556	-1.37244
Ile1707Leu	1707	Ile	Leu	59	55	75	63	76	131	83	96.6667	1.53439	-0.203156	0.157909	0.0249352	0.198254	1.28654	-0.101139
Ile1707Lys	1707	Ile	Lys	39	36	19	31.3333	11	14	3	9.33333	0.297872	-1.82907	0.248768	0.0618855	1.94537e-13	7.3525	-1.72705
Ile1707Met	1707	Ile	Met	72	59	59	63.3333	52	120	45	72.3333	1.14211	-0.497824	0.16144	0.0260629	0.00204479	3.08365	-0.395807
Ile1707Phe	1707	Ile	Phe	54	40	31	41.6667	15	26	16	19	0.456	-1.41089	0.2039	0.0415752	4.53163e-12	6.91952	-1.30887
Ile1707Pro	1707	Ile	Pro	25	10	26	20.3333	11	5	5	7	0.344262	-1.68136	0.281047	0.0789876	2.1979e-09	5.98246	-1.57934
Ile1707Ser	1707	Ile	Ser	26	26	22	24.6667	36	56	44	45.3333	1.83784	-0.0248453	0.192262	0.0369646	0.897179	0.129226	0.0771718
Ile1707Thr	1707	Ile	Thr	70	92	75	79	76	192	89	119	1.50633	-0.221403	0.152393	0.0232235	0.146267	1.45285	-0.119386
Ile1707Trp	1707	Ile	Trp	20	16	14	16.6667	4	0	0	1.33333	0.08	-3.04827	0.508173	0.25824	1.99173e-09	5.99848	-2.94625
Ile1707Tyr	1707	Ile	Tyr	28	21	20	23	2	2	15	6.33333	0.275362	-1.90128	0.286158	0.0818864	3.04922e-11	6.64417	-1.79927
Ile1707Val	1707	Ile	Val	89	47	68	68	53	193	84	110	1.61765	-0.150332	0.155343	0.0241315	0.333173	0.967742	-0.048315
Ala1708Arg	1708	Ala	Arg	41	23	22	28.6667	3	0	0	1	0.0348837	-3.83775	0.559902	0.313491	7.16513e-12	6.85432	-3.73574
Ala1708Asn	1708	Ala	Asn	61	38	52	50.3333	6	17	1	8	0.15894	-2.45228	0.252255	0.0636328	2.44328e-22	9.72143	-2.35027
Ala1708Asp	1708	Ala	Asp	29	21	30	26.6667	1	10	0	3.66667	0.1375	-2.57628	0.339992	0.115595	3.52357e-14	7.57747	-2.47426
Ala1708Cys	1708	Ala	Cys	58	51	88	65.6667	67	131	33	77	1.17259	-0.471529	0.159996	0.0255988	0.00320738	2.94713	-0.369512
Ala1708Gln	1708	Ala	Gln	44	28	27	33	15	39	2	18.6667	0.565657	-1.19629	0.209679	0.0439652	1.16114e-08	5.70534	-1.09427
Ala1708Glu	1708	Ala	Glu	61	38	48	49	20	27	23	23.3333	0.47619	-1.36859	0.192821	0.0371799	1.26841e-12	7.09771	-1.26657
Ala1708Gly	1708	Ala	Gly	69	58	57	61.3333	63	122	55	80	1.30435	-0.3653	0.160605	0.0257939	0.0229342	2.27453	-0.263283
Ala1708His	1708	Ala	His	23	25	18	22	4	5	0	3	0.136364	-2.57628	0.369481	0.136517	3.10931e-12	6.97269	-2.47426
Ala1708Ile	1708	Ala	Ile	81	70	81	77.3333	81	165	29	91.6667	1.18534	-0.460673	0.155392	0.0241467	0.00303087	2.96459	-0.358656
Ala1708Leu	1708	Ala	Leu	60	37	53	50	55	79	69	67.6667	1.35333	-0.328668	0.166656	0.0277743	0.0485948	1.97213	-0.226651
Ala1708Lys	1708	Ala	Lys	36	20	19	25	7	0	0	2.33333	0.0933333	-2.9396	0.403478	0.162794	3.20101e-13	7.28566	-2.83758
Ala1708Met	1708	Ala	Met	48	37	54	46.3333	69	128	6	67.6667	1.46043	-0.252769	0.168221	0.0282983	0.132941	1.5026	-0.150752
Ala1708Phe	1708	Ala	Phe	39	28	21	29.3333	8	4	13	8.33333	0.284091	-1.87469	0.258323	0.0667309	3.95288e-13	7.25716	-1.77268
Ala1708Pro	1708	Ala	Pro	37	31	23	30.3333	7	9	3	6.33333	0.208791	-2.1763	0.280048	0.0784268	7.77744e-15	7.77115	-2.07428
Ala1708Ser	1708	Ala	Ser	59	78	74	70.3333	58	98	115	90.3333	1.28436	-0.380634	0.156931	0.0246272	0.0152877	2.42549	-0.278617
Ala1708Thr	1708	Ala	Thr	118	80	87	95	108	271	126	168.333	1.77193	-0.0590648	0.147298	0.0216967	0.688429	0.400988	0.0429523
Ala1708Trp	1708	Ala	Trp	19	18	36	24.3333	0	0	2	0.666667	0.0273973	-4.01137	0.655608	0.429821	9.44326e-10	6.11855	-3.90935
Ala1708Tyr	1708	Ala	Tyr	38	40	36	38	0	1	0	0.333333	0.00877193	-4.96548	0.831635	0.691616	2.36169e-09	5.97075	-4.86346
Ala1708Val	1708	Ala	Val	207	241	234	227.333	224	541	270	345	1.5176	-0.213494	0.136553	0.0186467	0.117947	1.56345	-0.111477
Gly1709Ala	1709	Gly	Ala	40	58	41	46.3333	56	155	63	91.3333	1.97122	0.0465159	0.1644	0.0270273	0.77722	0.282944	0.148533
Gly1709Arg	1709	Gly	Arg	93	97	107	99	111	194	147	150.667	1.52189	-0.210997	0.147605	0.0217871	0.152867	1.42948	-0.10898
Gly1709Asn	1709	Gly	Asn	28	38	39	35	28	74	69	57	1.62857	-0.144498	0.177554	0.0315254	0.415743	0.813829	-0.0424814
Gly1709Asp	1709	Gly	Asp	37	50	46	44.3333	35	146	57	79.3333	1.78947	-0.0501029	0.167031	0.0278993	0.764206	0.299962	0.0519141
Gly1709Cys	1709	Gly	Cys	43	62	52	52.3333	57	100	37	64.6667	1.23567	-0.419364	0.166452	0.0277064	0.0117547	2.51942	-0.317347
Gly1709Gln	1709	Gly	Gln	32	39	35	35.3333	28	47	16	30.3333	0.858491	-0.782177	0.19114	0.0365344	4.27355e-05	4.09217	-0.68016
Gly1709Glu	1709	Gly	Glu	83	72	70	75	84	245	92	140.333	1.87111	-0.00487116	0.151733	0.0230229	0.97439	0.0321035	0.0971459
Gly1709His	1709	Gly	His	37	51	40	42.6667	36	90	89	71.6667	1.67969	-0.113339	0.169229	0.0286383	0.503025	0.669738	-0.0113217
Gly1709Ile	1709	Gly	Ile	47	47	65	53	48	154	54	85.3333	1.61006	-0.155286	0.162432	0.026384	0.339068	0.956008	-0.053269
Gly1709Leu	1709	Gly	Leu	35	52	50	45.6667	57	95	58	70	1.53285	-0.204509	0.168045	0.0282391	0.223608	1.21699	-0.102492
Gly1709Lys	1709	Gly	Lys	40	34	40	38	33	104	45	60.6667	1.59649	-0.164195	0.174439	0.0304289	0.346562	0.941278	-0.0621784
Gly1709Met	1709	Gly	Met	51	49	70	56.6667	49	92	53	64.6667	1.14118	-0.498674	0.164992	0.0272223	0.00250766	3.02242	-0.396657
Gly1709Phe	1709	Gly	Phe	67	50	82	66.3333	60	112	70	80.6667	1.21608	-0.435183	0.159223	0.0253521	0.00627292	2.73316	-0.333166
Gly1709Pro	1709	Gly	Pro	36	44	38	39.3333	46	64	37	49	1.24576	-0.411456	0.177297	0.0314343	0.0203024	2.32071	-0.309439
Gly1709Ser	1709	Gly	Ser	36	45	28	36.3333	27	79	31	45.6667	1.25688	-0.402671	0.180613	0.032621	0.0257824	2.22947	-0.300654
Gly1709Thr	1709	Gly	Thr	29	22	11	20.6667	17	45	33	31.6667	1.53226	-0.206411	0.206608	0.042687	0.317773	0.999045	-0.104394
Gly1709Trp	1709	Gly	Trp	58	53	81	64	60	107	51	72.6667	1.13542	-0.503681	0.161206	0.0259873	0.00178131	3.12446	-0.401664
Gly1709Tyr	1709	Gly	Tyr	30	31	55	38.6667	45	99	87	77	1.99138	0.0563178	0.170643	0.0291192	0.741376	0.330032	0.158335
Gly1709Val	1709	Gly	Val	109	97	126	110.667	102	175	112	129.667	1.17169	-0.472147	0.147617	0.0217907	0.00138163	3.19846	-0.37013
Gly1710Ala	1710	Gly	Ala	40	35	53	42.6667	45	60	30	45	1.05469	-0.577328	0.177138	0.031378	0.0011173	3.25919	-0.475311
Gly1710Arg	1710	Gly	Arg	58	55	64	59	61	117	58	78.6667	1.33333	-0.343393	0.161487	0.0260779	0.0334659	2.12645	-0.241376
Gly1710Asn	1710	Gly	Asn	40	44	49	44.3333	43	80	50	57.6667	1.30075	-0.368295	0.171669	0.0294701	0.0319224	2.14538	-0.266278
Gly1710Asp	1710	Gly	Asp	57	38	56	50.3333	69	116	114	99.6667	1.98013	0.051158	0.161726	0.0261554	0.751756	0.316325	0.153175
Gly1710Cys	1710	Gly	Cys	37	42	64	47.6667	52	63	27	47.3333	0.993007	-0.637364	0.173787	0.030202	0.000244938	3.6675	-0.535347
Gly1710Gln	1710	Gly	Gln	66	45	26	45.6667	72	96	51	73	1.59854	-0.162642	0.167464	0.0280443	0.331446	0.971206	-0.0606254
Gly1710Glu	1710	Gly	Glu	64	83	59	68.6667	78	86	63	75.6667	1.10194	-0.533521	0.159543	0.025454	0.000825639	3.34405	-0.431504
Gly1710His	1710	Gly	His	47	45	59	50.3333	39	85	28	50.6667	1.00662	-0.623792	0.171388	0.0293739	0.000273012	3.63965	-0.521775
Gly1710Ile	1710	Gly	Ile	42	51	47	46.6667	68	119	68	85	1.82143	-0.0323559	0.165067	0.0272471	0.844597	0.196016	0.0696612
Gly1710Leu	1710	Gly	Leu	47	47	51	48.3333	94	167	89	116.667	2.41379	0.248814	0.161064	0.0259417	0.122392	1.54481	0.350831
Gly1710Lys	1710	Gly	Lys	47	51	41	46.3333	40	80	53	57.6667	1.2446	-0.412258	0.170728	0.029148	0.0157478	2.41471	-0.310241
Gly1710Met	1710	Gly	Met	43	37	38	39.3333	58	84	68	70	1.77966	-0.0557981	0.17148	0.0294052	0.744884	0.325392	0.046219
Gly1710Phe	1710	Gly	Phe	52	34	37	41	44	128	43	71.6667	1.74797	-0.073651	0.170157	0.0289534	0.66513	0.432842	0.028366
Gly1710Pro	1710	Gly	Pro	55	34	57	48.6667	52	115	87	84.6667	1.73973	-0.0780954	0.164229	0.026971	0.63441	0.475528	0.0239217
Gly1710Ser	1710	Gly	Ser	49	42	56	49	48	126	36	70	1.42857	-0.274713	0.166572	0.0277461	0.0991023	1.64922	-0.172696
Gly1710Thr	1710	Gly	Thr	41	45	38	41.3333	42	81	28	50.3333	1.21774	-0.434091	0.175638	0.0308486	0.0134543	2.47151	-0.332074
Gly1710Trp	1710	Gly	Trp	49	65	58	57.3333	82	165	85	110.667	1.93023	0.0258718	0.158178	0.0250204	0.870077	0.163561	0.127889
Gly1710Tyr	1710	Gly	Tyr	72	50	49	57	58	145	50	84.3333	1.47953	-0.23959	0.161219	0.0259915	0.137248	1.48612	-0.137573
Gly1710Val	1710	Gly	Val	79	64	89	77.3333	102	200	129	143.667	1.85776	-0.0119935	0.151111	0.0228344	0.936739	0.079369	0.0900236
Lys1711Ala	1711	Lys	Ala	31	29	55	38.3333	39	127	55	73.6667	1.92174	0.0207813	0.171431	0.0293885	0.903515	0.121223	0.122798
Lys1711Arg	1711	Lys	Arg	75	103	99	92.3333	87	175	124	128.667	1.3935	-0.29906	0.149689	0.0224067	0.04573	1.99788	-0.197043
Lys1711Asn	1711	Lys	Asn	111	104	109	108	135	278	193	202	1.87037	-0.00495158	0.144728	0.0209463	0.972707	0.0342129	0.0970655
Lys1711Asp	1711	Lys	Asp	51	23	37	37	49	210	47	102	2.75676	0.380822	0.168663	0.0284471	0.0239522	2.25789	0.482839
Lys1711Cys	1711	Lys	Cys	77	83	94	84.6667	66	143	47	85.3333	1.00787	-0.622543	0.15506	0.0240437	5.94856e-05	4.01484	-0.520526
Lys1711Gln	1711	Lys	Gln	77	56	51	61.3333	88	152	75	105	1.71196	-0.0938616	0.157497	0.0248054	0.551205	0.595956	0.0081555
Lys1711Glu	1711	Lys	Glu	63	69	58	63.3333	105	246	110	153.667	2.42632	0.254459	0.153727	0.023632	0.0978706	1.65527	0.356476
Lys1711Gly	1711	Lys	Gly	38	47	37	40.6667	57	143	82	94	2.31148	0.205197	0.16709	0.0279189	0.219423	1.22806	0.307214
Lys1711His	1711	Lys	His	52	47	95	64.6667	40	97	66	67.6667	1.04639	-0.585137	0.162084	0.0262712	0.000306096	3.61009	-0.48312
Lys1711Ile	1711	Lys	Ile	101	87	98	95.3333	107	210	140	152.333	1.5979	-0.162332	0.147959	0.021892	0.27258	1.09714	-0.0603154
Lys1711Leu	1711	Lys	Leu	56	22	50	42.6667	39	102	42	61	1.42969	-0.274085	0.171603	0.0294475	0.11022	1.59721	-0.172068
Lys1711Met	1711	Lys	Met	40	65	49	51.3333	55	142	44	80.3333	1.56494	-0.183695	0.163796	0.0268291	0.262079	1.12149	-0.0816783
Lys1711Phe	1711	Lys	Phe	46	49	68	54.3333	50	62	85	65.6667	1.20859	-0.441445	0.165515	0.0273953	0.00765098	2.6671	-0.339428
Lys1711Pro	1711	Lys	Pro	26	23	28	25.6667	38	57	28	41	1.5974	-0.164408	0.192915	0.0372162	0.394088	0.852228	-0.0623905
Lys1711Ser	1711	Lys	Ser	36	31	36	34.3333	34	53	52	46.3333	1.34951	-0.331878	0.181786	0.0330461	0.0679027	1.82565	-0.229861
Lys1711Thr	1711	Lys	Thr	72	59	73	68	88	125	107	106.667	1.56863	-0.181056	0.155647	0.0242259	0.244727	1.16325	-0.0790394
Lys1711Trp	1711	Lys	Trp	78	54	48	60	89	160	101	116.667	1.94444	0.0332592	0.156873	0.024609	0.832096	0.212014	0.135276
Lys1711Tyr	1711	Lys	Tyr	51	40	52	47.6667	81	65	47	64.3333	1.34965	-0.331428	0.168382	0.0283524	0.0490318	1.96831	-0.229411
Lys1711Val	1711	Lys	Val	51	46	55	50.6667	70	197	51	106	2.09211	0.106087	0.160975	0.0259129	0.509877	0.659029	0.208104
Trp1712Ala	1712	Trp	Ala	37	39	45	40.3333	57	105	96	86	2.13223	0.124611	0.16827	0.0283147	0.458972	0.740541	0.226628
Trp1712Arg	1712	Trp	Arg	79	68	95	80.6667	102	162	79	114.333	1.41736	-0.282185	0.152482	0.0232507	0.0642249	1.85062	-0.180168
Trp1712Asn	1712	Trp	Asn	53	50	58	53.6667	57	95	48	66.6667	1.24224	-0.414062	0.165515	0.0273953	0.0123615	2.50165	-0.312045
Trp1712Asp	1712	Trp	Asp	58	41	32	43.6667	48	92	43	61	1.39695	-0.297163	0.171085	0.02927	0.0823987	1.73693	-0.195146
Trp1712Cys	1712	Trp	Cys	60	71	77	69.3333	67	163	88	106	1.52885	-0.206687	0.155408	0.0241517	0.18353	1.32996	-0.10467
Trp1712Gln	1712	Trp	Gln	50	44	75	56.3333	58	147	17	74	1.31361	-0.358297	0.163125	0.0266099	0.0280598	2.19645	-0.25628
Trp1712Glu	1712	Trp	Glu	39	38	30	35.6667	32	68	14	38	1.06542	-0.567287	0.185072	0.0342518	0.00217512	3.06522	-0.46527
Trp1712Gly	1712	Trp	Gly	76	67	57	66.6667	68	129	34	77	1.155	-0.486605	0.159759	0.025523	0.00232011	3.04587	-0.384588
Trp1712His	1712	Trp	His	29	23	35	29	47	67	26	46.6667	1.6092	-0.156802	0.186445	0.0347618	0.400343	0.841009	-0.054785
Trp1712Ile	1712	Trp	Ile	36	43	50	43	64	100	71	78.3333	1.82171	-0.0323407	0.167881	0.0281841	0.84724	0.192641	0.0696763
Trp1712Leu	1712	Trp	Leu	53	61	77	63.6667	68	147	54	89.6667	1.40838	-0.28869	0.158582	0.0251483	0.0686913	1.82044	-0.186673
Trp1712Lys	1712	Trp	Lys	32	63	63	52.6667	33	78	56	55.6667	1.05696	-0.575142	0.168805	0.0284951	0.000656476	3.40714	-0.473125
Trp1712Met	1712	Trp	Met	49	15	51	38.3333	53	70	76	66.3333	1.73043	-0.0838271	0.172877	0.0298864	0.627751	0.484895	0.01819
Trp1712Phe	1712	Trp	Phe	37	48	56	47	56	63	108	75.6667	1.60993	-0.15552	0.166369	0.0276786	0.349895	0.934793	-0.0535032
Trp1712Pro	1712	Trp	Pro	28	37	31	32	16	13	17	15.3333	0.479167	-1.36046	0.21928	0.0480839	5.49724e-10	6.20421	-1.25844
Trp1712Ser	1712	Trp	Ser	46	24	39	36.3333	27	35	38	33.3333	0.917431	-0.716138	0.187879	0.0352985	0.000138016	3.8117	-0.614121
Trp1712Thr	1712	Trp	Thr	39	45	40	41.3333	43	65	43	50.3333	1.21774	-0.434091	0.175638	0.0308486	0.0134543	2.47151	-0.332074
Trp1712Tyr	1712	Trp	Tyr	52	37	48	45.6667	43	120	33	65.3333	1.43066	-0.273332	0.169049	0.0285776	0.105904	1.61688	-0.171315
Trp1712Val	1712	Trp	Val	40	37	42	39.6667	65	94	45	68	1.71429	-0.0931192	0.17168	0.029474	0.587543	0.5424	0.00889789
Val1713Ala	1713	Val	Ala	60	53	49	54	59	98	74	77	1.42593	-0.276469	0.163369	0.0266893	0.0905886	1.6923	-0.174452
Val1713Arg	1713	Val	Arg	26	27	17	23.3333	0	2	0	0.666667	0.0285714	-3.96969	0.656049	0.4304	1.4403e-09	6.05091	-3.86768
Val1713Asn	1713	Val	Asn	36	29	34	33	47	84	50	60.3333	1.82828	-0.0292728	0.178257	0.0317757	0.869561	0.164216	0.0727443
Val1713Asp	1713	Val	Asp	25	22	22	23	4	6	2	4	0.173913	-2.34597	0.332572	0.110604	1.73831e-12	7.05401	-2.24395
Val1713Cys	1713	Val	Cys	44	54	45	47.6667	44	138	50	77.3333	1.62238	-0.147816	0.165788	0.0274855	0.372609	0.891596	-0.0457985
Val1713Gln	1713	Val	Gln	34	23	16	24.3333	30	23	6	19.6667	0.808219	-0.84168	0.215935	0.046628	9.70558e-05	3.89784	-0.739663
Val1713Glu	1713	Val	Glu	81	63	41	61.6667	90	143	35	89.3333	1.44865	-0.260575	0.159157	0.025331	0.101586	1.63722	-0.158558
Val1713Gly	1713	Val	Gly	63	44	73	60	26	51	34	37	0.616667	-1.11208	0.175284	0.0307246	2.23268e-10	6.34442	-1.01006
Val1713His	1713	Val	His	27	15	23	21.6667	5	0	0	1.66667	0.0769231	-3.10767	0.461845	0.213301	1.71049e-11	6.72882	-3.00566
Val1713Ile	1713	Val	Ile	53	48	79	60	45	88	108	80.3333	1.33889	-0.339232	0.160925	0.0258968	0.0350295	2.10802	-0.237215
Val1713Leu	1713	Val	Leu	131	122	132	128.333	140	243	184	189	1.47273	-0.243671	0.143429	0.020572	0.0893391	1.69889	-0.141654
Val1713Lys	1713	Val	Lys	20	18	18	18.6667	3	10	1	4.66667	0.25	-1.99046	0.32075	0.10288	5.44695e-10	6.20566	-1.88845
Val1713Met	1713	Val	Met	33	33	62	42.6667	42	76	42	53.3333	1.25	-0.408006	0.173863	0.0302284	0.0189403	2.3467	-0.305989
Val1713Phe	1713	Val	Phe	36	28	35	33	21	22	12	18.3333	0.555556	-1.21415	0.210438	0.0442841	7.94526e-09	5.76962	-1.11213
Val1713Pro	1713	Val	Pro	20	14	16	16.6667	5	5	4	4.66667	0.28	-1.8782	0.324011	0.104983	6.76334e-09	5.7967	-1.77618
Val1713Ser	1713	Val	Ser	20	13	21	18	35	44	7	28.6667	1.59259	-0.168427	0.214768	0.0461251	0.432906	0.784229	-0.06641
Val1713Thr	1713	Val	Thr	39	43	38	40	42	97	8	49	1.225	-0.428192	0.176902	0.0312942	0.0154988	2.42051	-0.326175
Val1713Trp	1713	Val	Trp	35	30	19	28	0	0	3	1	0.0357143	-3.81436	0.560147	0.313764	9.78902e-12	6.80957	-3.71234
Val1713Tyr	1713	Val	Tyr	15	15	16	15.3333	0	0	0	0	0	N/A *					#VALUE!
WILD TYPE		_wt	_wt	35	33	26	31.3333	53	92	32	59	1.88298
	* N/A or #VALUE or empty cell happens when the variant count is 0 in the selection plate (variant is completely depleted = no binding). For visualisation purposes, we manually gave these mutants a score of -5 on resulting figures.

## Sheet: BRCT2_ABX
	AA BRCA1	AA WT	AA variant	All_1	All_2	All_3	All_average	Binders_1	Binders_2	Binders_3	Binders_average	Ratio binders/all	ENCRICH2 SCORE = Normalized score	SE standard error	variance	pvalue_raw	z
Lys1711Ala	1711	Lys	Ala	38	30	51	39.6667	30	75	37	47.3333	1.19328	0.0279295	0.181308	0.0328726	0.877575	0.154044
Lys1711Arg	1711	Lys	Arg	78	65	81	74.6667	70	60	79	69.6667	0.933036	-0.217248	0.163446	0.0267145	0.183789	1.32918
Lys1711Asn	1711	Lys	Asn	78	61	107	82	75	69	108	84	1.02439	-0.124047	0.1597	0.025504	0.437306	0.776751
Lys1711Asp	1711	Lys	Asp	45	28	49	40.6667	53	86	44	61	1.5	0.256007	0.176351	0.0310997	0.146587	1.45169
Lys1711Cys	1711	Lys	Cys	79	62	105	82	66	58	29	51	0.621951	-0.621758	0.167506	0.0280583	0.000205749	3.71185
Lys1711Gln	1711	Lys	Gln	52	53	40	48.3333	54	41	62	52.3333	1.08276	-0.0688468	0.17524	0.0307089	0.694414	0.392873
Lys1711Glu	1711	Lys	Glu	69	58	77	68	105	113	71	96.3333	1.41667	0.199491	0.16072	0.025831	0.21452	1.24123
Lys1711Gly	1711	Lys	Gly	56	50	37	47.6667	50	64	80	64.6667	1.35664	0.156001	0.172037	0.0295969	0.36452	0.906785
Lys1711His	1711	Lys	His	58	53	90	67	53	47	67	55.6667	0.830846	-0.332902	0.168582	0.0284198	0.0482995	1.97472
Lys1711Ile	1711	Lys	Ile	64	57	69	63.3333	54	54	65	57.6667	0.910526	-0.241571	0.168819	0.0284999	0.152446	1.43094
Lys1711Leu	1711	Lys	Leu	55	28	61	48	40	34	46	40	0.833333	-0.329726	0.180848	0.032706	0.0682699	1.82322
Lys1711Met	1711	Lys	Met	53	68	60	60.3333	55	77	45	59	0.977901	-0.170381	0.169205	0.0286303	0.313958	1.00695
Lys1711Phe	1711	Lys	Phe	28	44	63	45	27	36	75	46	1.02222	-0.126197	0.179129	0.0320871	0.481117	0.704507
Lys1711Pro	1711	Lys	Pro	40	29	29	32.6667	43	28	22	31	0.94898	-0.200191	0.195791	0.0383343	0.306558	1.02247
Lys1711Ser	1711	Lys	Ser	30	28	41	33	24	18	41	27.6667	0.838384	-0.323407	0.198779	0.0395131	0.103744	1.62697
Lys1711Thr	1711	Lys	Thr	65	37	38	46.6667	81	47	69	65.6667	1.40714	0.192435	0.172243	0.0296676	0.263896	1.11723
Lys1711Trp	1711	Lys	Trp	78	60	65	67.6667	90	72	70	77.3333	1.14286	-0.014872	0.163407	0.0267019	0.927483	0.0910116
Lys1711Tyr	1711	Lys	Tyr	55	36	54	48.3333	80	43	39	54	1.11724	-0.0375943	0.174681	0.0305135	0.829599	0.215216
Lys1711Val	1711	Lys	Val	63	51	61	58.3333	47	71	39	52.3333	0.897143	-0.25631	0.171855	0.029534	0.135848	1.49143
Trp1712Ala	1712	Trp	Ala	38	40	46	41.3333	37	46	89	57.3333	1.3871	0.177995	0.176963	0.0313161	0.314497	1.00583
Trp1712Arg	1712	Trp	Arg	99	50	96	81.6667	85	71	47	67.6667	0.828571	-0.335727	0.162709	0.0264742	0.0390783	2.06336
Trp1712Asn	1712	Trp	Asn	47	68	82	65.6667	59	47	36	47.3333	0.720812	-0.474493	0.171953	0.0295677	0.00579004	2.75944
Trp1712Asp	1712	Trp	Asp	66	36	51	51	38	49	37	41.3333	0.810458	-0.357491	0.178979	0.0320336	0.0457832	1.99739
Trp1712Cys	1712	Trp	Cys	60	76	96	77.3333	77	70	71	72.6667	0.939655	-0.2102	0.162372	0.0263646	0.195471	1.29456
Trp1712Gln	1712	Trp	Gln	43	43	47	44.3333	56	85	17	52.6667	1.18797	0.0235569	0.17688	0.0312866	0.894051	0.13318
Trp1712Glu	1712	Trp	Glu	48	25	48	40.3333	36	36	6	26	0.644628	-0.584912	0.196102	0.0384561	0.00285731	2.98269
Trp1712Gly	1712	Trp	Gly	65	48	47	53.3333	45	38	19	34	0.6375	-0.596527	0.182958	0.0334735	0.00111228	3.26047
Trp1712His	1712	Trp	His	29	30	37	32	27	45	22	31.3333	0.979167	-0.169039	0.19604	0.0384315	0.388538	0.862271
Trp1712Ile	1712	Trp	Ile	50	45	55	50	59	47	52	52.6667	1.05333	-0.0963047	0.174472	0.0304405	0.580964	0.551978
Trp1712Leu	1712	Trp	Leu	53	58	74	61.6667	73	88	36	65.6667	1.06486	-0.0854125	0.167156	0.027941	0.609368	0.510976
Trp1712Lys	1712	Trp	Lys	41	49	78	56	31	38	47	38.6667	0.690476	-0.517141	0.1789	0.0320052	0.00384425	2.89067
Trp1712Met	1712	Trp	Met	47	28	47	40.6667	56	37	52	48.3333	1.18852	0.0239689	0.180341	0.032523	0.894266	0.132909
Trp1712Phe	1712	Trp	Phe	37	56	56	49.6667	30	38	104	57.3333	1.15436	-0.00499533	0.173127	0.0299729	0.976981	0.0288536
Trp1712Pro	1712	Trp	Pro	42	23	27	30.6667	19	6	5	10	0.326087	-1.25758	0.247153	0.0610845	3.61363e-07	5.08826
Trp1712Ser	1712	Trp	Ser	46	27	42	38.3333	31	18	33	27.3333	0.713043	-0.484568	0.195617	0.0382661	0.0132445	2.47713
Trp1712Thr	1712	Trp	Thr	37	26	48	37	49	42	32	41	1.10811	-0.0458796	0.185883	0.0345526	0.805048	0.246819
Trp1712Tyr	1712	Trp	Tyr	55	36	62	51	36	56	32	41.3333	0.810458	-0.357491	0.178979	0.0320336	0.0457832	1.99739
Trp1712Val	1712	Trp	Val	54	29	44	42.3333	46	42	40	42.6667	1.00787	-0.140284	0.181967	0.0331121	0.44075	0.770928
Val1713Ala	1713	Val	Ala	81	58	73	70.6667	90	71	64	75	1.06132	-0.088718	0.163179	0.0266273	0.586658	0.543686
Val1713Arg	1713	Val	Arg	35	22	19	25.3333	1	0	4	1.66667	0.0657895	-2.78064	0.460844	0.212377	1.60148e-09	6.0338
Val1713Asn	1713	Val	Asn	43	23	41	35.6667	42	41	46	43	1.20561	0.0380939	0.185772	0.0345112	0.837527	0.205057
Val1713Asp	1713	Val	Asp	21	30	20	23.6667	13	0	2	5	0.211268	-1.67695	0.309821	0.095989	6.2097e-08	5.41266
Val1713Cys	1713	Val	Cys	57	62	40	53	54	61	43	52.6667	0.993711	-0.154385	0.173394	0.0300656	0.373266	0.890372
Val1713Gln	1713	Val	Gln	46	21	26	31	32	10	12	18	0.580645	-0.687857	0.21571	0.0465306	0.0014286	3.18881
Val1713Glu	1713	Val	Glu	72	46	42	53.3333	49	57	36	47.3333	0.8875	-0.267048	0.175314	0.0307349	0.127694	1.52326
Val1713Gly	1713	Val	Gly	69	43	52	54.6667	8	18	7	11	0.20122	-1.73946	0.23112	0.0534166	5.22324e-14	7.52621
Val1713His	1713	Val	His	39	18	33	30	4	0	0	1.33333	0.0444444	-3.14937	0.500758	0.250759	3.19106e-10	6.2892
Val1713Ile	1713	Val	Ile	66	50	97	71	78	49	68	65	0.915493	-0.236173	0.165184	0.0272858	0.152787	1.42975
Val1713Leu	1713	Val	Leu	79	91	105	91.6667	101	77	115	97.6667	1.06545	-0.0848062	0.156601	0.0245238	0.588133	0.541544
Val1713Lys	1713	Val	Lys	25	9	14	16	4	0	0	1.33333	0.0833333	-2.52558	0.510223	0.260328	7.42298e-07	4.94996
Val1713Met	1713	Val	Met	45	38	62	48.3333	32	34	28	31.3333	0.648276	-0.579672	0.186927	0.0349417	0.00192827	3.10106
Val1713Phe	1713	Val	Phe	44	36	38	39.3333	11	10	9	10	0.254237	-1.50528	0.242307	0.0587125	5.2214e-10	6.2123
Val1713Pro	1713	Val	Pro	20	11	16	15.6667	2	4	4	3.33333	0.212766	-1.65745	0.365756	0.133778	5.85462e-06	4.53157
Val1713Ser	1713	Val	Ser	34	13	28	25	34	21	11	22	0.88	-0.275027	0.213938	0.0457695	0.198602	1.28554
Val1713Thr	1713	Val	Thr	41	38	40	39.6667	30	58	9	32.3333	0.815126	-0.35156	0.19003	0.0361114	0.0643102	1.85002
Val1713Trp	1713	Val	Trp	37	29	17	27.6667	0	0	4	1.33333	0.0481928	-3.06887	0.501682	0.251685	9.52641e-10	6.11715
Val1713Tyr	1713	Val	Tyr	11	5	15	10.3333	0	0	0	0	0	N/A *
Val1714Ala	1714	Val	Ala	61	58	76	65	62	49	42	51	0.784615	-0.389956	0.170636	0.0291166	0.0222946	2.28531
Val1714Arg	1714	Val	Arg	27	21	21	23	0	0	0	0	0	N/A *
Val1714Asn	1714	Val	Asn	52	39	33	41.3333	43	62	26	43.6667	1.05645	-0.093395	0.181999	0.0331235	0.607837	0.513163
Val1714Asp	1714	Val	Asp	88	51	59	66	38	23	18	26.3333	0.39899	-1.06313	0.187359	0.0351032	1.39259e-08	5.6743
Val1714Cys	1714	Val	Cys	28	39	47	38	38	37	5	26.6667	0.701754	-0.500414	0.196578	0.0386428	0.0109081	2.54563
Val1714Gln	1714	Val	Gln	40	27	33	33.3333	20	69	65	51.3333	1.54	0.28194	0.184146	0.0339096	0.125751	1.53107
Val1714Glu	1714	Val	Glu	60	35	42	45.6667	76	75	71	74	1.62044	0.333207	0.171038	0.0292539	0.0513973	1.94815
Val1714Gly	1714	Val	Gly	81	45	59	61.6667	36	25	34	31.6667	0.513514	-0.812025	0.182617	0.0333489	8.72375e-06	4.44661
Val1714His	1714	Val	His	58	32	38	42.6667	9	0	1	3.33333	0.078125	-2.65265	0.347141	0.120507	2.14849e-14	7.64141
Val1714Ile	1714	Val	Ile	79	61	62	67.3333	77	79	38	64.6667	0.960396	-0.188404	0.166032	0.0275665	0.256481	1.13475
Val1714Leu	1714	Val	Leu	44	42	42	42.6667	43	38	16	32.3333	0.757813	-0.424173	0.188482	0.0355253	0.024419	2.25047
Val1714Lys	1714	Val	Lys	24	16	22	20.6667	0	1	0	0.333333	0.016129	-3.8778	0.836752	0.700154	3.58067e-06	4.63435
Val1714Met	1714	Val	Met	68	25	47	46.6667	61	50	95	68.6667	1.47143	0.236997	0.171601	0.0294469	0.167251	1.38109
Val1714Phe	1714	Val	Phe	53	31	52	45.3333	11	18	15	14.6667	0.323529	-1.26893	0.217451	0.0472848	5.36314e-09	5.83549
Val1714Pro	1714	Val	Pro	55	30	28	37.6667	21	19	21	20.3333	0.539823	-0.760862	0.206295	0.0425576	0.000225824	3.68822
Val1714Ser	1714	Val	Ser	59	34	42	45	18	33	39	30	0.666667	-0.551718	0.189517	0.0359166	0.00360065	2.91118
Val1714Thr	1714	Val	Thr	45	31	27	34.3333	44	28	65	45.6667	1.3301	0.135956	0.18553	0.0344214	0.463681	0.732798
Val1714Trp	1714	Val	Trp	32	14	32	26	1	4	2	2.33333	0.0897436	-2.49629	0.404424	0.163559	6.72367e-10	6.17246
Val1714Tyr	1714	Val	Tyr	28	23	37	29.3333	0	0	0	0	0	N/A *
Ser1715Ala	1715	Ser	Ala	46	57	75	59.3333	81	62	71	71.3333	1.20225	0.035625	0.166587	0.0277511	0.830662	0.213853
Ser1715Arg	1715	Ser	Arg	60	37	67	54.6667	28	34	21	27.6667	0.506098	-0.82616	0.188526	0.0355419	1.17478e-05	4.38222
Ser1715Asn	1715	Ser	Asn	55	61	81	65.6667	35	55	55	48.3333	0.736041	-0.453659	0.171531	0.029423	0.00817494	2.64476
Ser1715Asp	1715	Ser	Asp	36	28	37	33.6667	12	8	1	7	0.207921	-1.7001	0.271755	0.0738507	3.94941e-10	6.25601
Ser1715Cys	1715	Ser	Cys	51	48	52	50.3333	80	52	95	75.6667	1.50331	0.258468	0.168769	0.0284831	0.125649	1.53149
Ser1715Gln	1715	Ser	Gln	54	35	36	41.6667	16	16	0	10.6667	0.256	-1.49916	0.237116	0.0562242	2.57412e-10	6.32247
Ser1715Glu	1715	Ser	Glu	41	29	31	33.6667	1	0	0	0.333333	0.00990099	-4.36269	0.83307	0.694006	1.63312e-07	5.23688
Ser1715Gly	1715	Ser	Gly	51	60	122	77.6667	69	73	116	86	1.1073	-0.0463826	0.160119	0.025638	0.772064	0.289676
Ser1715His	1715	Ser	His	28	22	36	28.6667	0	0	1	0.333333	0.0116279	-4.20278	0.834095	0.695714	4.6864e-07	5.03873
Ser1715Ile	1715	Ser	Ile	17	29	28	24.6667	25	19	13	19	0.77027	-0.40711	0.219775	0.048301	0.0639687	1.8524
Ser1715Leu	1715	Ser	Leu	39	23	34	32	5	12	0	5.66667	0.177083	-1.85544	0.291535	0.0849924	1.96073e-10	6.36439
Ser1715Lys	1715	Ser	Lys	38	20	20	26	8	8	3	6.33333	0.24359	-1.54078	0.285496	0.0815077	6.78166e-08	5.39686
Ser1715Met	1715	Ser	Met	34	18	28	26.6667	8	2	0	3.33333	0.125	-2.18498	0.353762	0.125147	6.55741e-10	6.17641
Ser1715Phe	1715	Ser	Phe	6	15	12	11	3	4	1	2.66667	0.242424	-1.51958	0.406183	0.164985	0.000183209	3.74111
Ser1715Pro	1715	Ser	Pro	38	27	45	36.6667	7	17	10	11.3333	0.309091	-1.31215	0.235631	0.0555221	2.56695e-08	5.56867
Ser1715Thr	1715	Ser	Thr	33	27	36	32	37	22	42	33.6667	1.05208	-0.0975804	0.194169	0.0377017	0.615279	0.502553
Ser1715Trp	1715	Ser	Trp	37	25	28	30	3	6	0	3	0.1	-2.40215	0.365786	0.1338	5.13064e-11	6.56709
Ser1715Tyr	1715	Ser	Tyr	22	14	18	18	7	0	0	2.33333	0.12963	-2.13139	0.411301	0.169169	2.19433e-07	5.18207
Ser1715Val	1715	Ser	Val	22	31	26	26.3333	6	1	0	2.33333	0.0886076	-2.50895	0.404226	0.163399	5.4075e-10	6.2068
Tyr1716Ala	1716	Tyr	Ala	50	29	67	48.6667	42	19	38	33	0.678082	-0.534964	0.185373	0.034363	0.00390316	2.88588
Tyr1716Arg	1716	Tyr	Arg	62	37	58	52.3333	42	37	45	41.3333	0.789809	-0.383216	0.178517	0.0318682	0.0318197	2.14667
Tyr1716Asn	1716	Tyr	Asn	51	39	58	49.3333	38	45	23	35.3333	0.716216	-0.480536	0.183332	0.0336105	0.0087639	2.62113
Tyr1716Asp	1716	Tyr	Asp	41	29	44	38	34	28	33	31.6667	0.833333	-0.329545	0.191551	0.0366917	0.0853589	1.7204
Tyr1716Cys	1716	Tyr	Cys	87	74	92	84.3333	63	73	68	68	0.806324	-0.362892	0.162239	0.0263216	0.0253014	2.23677
Tyr1716Gln	1716	Tyr	Gln	37	41	42	40	29	42	42	37.6667	0.941667	-0.207943	0.186	0.0345962	0.263579	1.11797
Tyr1716Glu	1716	Tyr	Glu	36	38	47	40.3333	34	53	26	37.6667	0.933884	-0.216208	0.185817	0.0345279	0.244605	1.16355
Tyr1716Gly	1716	Tyr	Gly	48	40	49	45.6667	56	50	29	45	0.985401	-0.162748	0.179275	0.0321396	0.363977	0.907813
Tyr1716His	1716	Tyr	His	46	39	49	44.6667	30	27	59	38.6667	0.865672	-0.291769	0.183045	0.0335055	0.110942	1.59397
Tyr1716Ile	1716	Tyr	Ile	40	32	53	41.6667	37	27	20	28	0.672	-0.54365	0.193104	0.0372893	0.00487288	2.81532
Tyr1716Leu	1716	Tyr	Leu	73	42	71	62	51	53	30	44.6667	0.72043	-0.474963	0.174022	0.0302837	0.00634639	2.72933
Tyr1716Lys	1716	Tyr	Lys	40	28	39	35.6667	40	47	14	33.6667	0.943925	-0.205528	0.191419	0.0366414	0.282954	1.07371
Tyr1716Met	1716	Tyr	Met	52	54	73	59.6667	50	72	75	65.6667	1.10056	-0.0525328	0.167694	0.0281212	0.754078	0.313266
Tyr1716Phe	1716	Tyr	Phe	69	57	70	65.3333	60	62	96	72.6667	1.11224	-0.0419726	0.16478	0.0271526	0.798941	0.254718
Tyr1716Pro	1716	Tyr	Pro	25	14	31	23.3333	10	12	0	7.33333	0.314286	-1.29019	0.275891	0.0761157	2.91861e-06	4.67647
Tyr1716Ser	1716	Tyr	Ser	86	60	134	93.3333	75	71	63	69.6667	0.746429	-0.439946	0.160702	0.0258252	0.00618799	2.73765
Tyr1716Thr	1716	Tyr	Thr	32	30	41	34.3333	24	31	26	27	0.786408	-0.387065	0.198541	0.0394186	0.0512305	1.94954
Tyr1716Trp	1716	Tyr	Trp	44	36	47	42.3333	56	60	45	53.6667	1.26772	0.0882926	0.177544	0.0315219	0.618978	0.497299
Tyr1716Val	1716	Tyr	Val	36	40	47	41	44	54	45	47.6667	1.1626	0.00199771	0.180424	0.0325526	0.991166	0.0110723
Phe1717Ala	1717	Phe	Ala	55	45	49	49.6667	19	26	35	26.6667	0.536913	-0.767135	0.191306	0.0365982	6.07235e-05	4.00998
Phe1717Arg	1717	Phe	Arg	66	30	36	44	37	21	24	27.3333	0.621212	-0.621881	0.192757	0.0371552	0.00125427	3.22624
Phe1717Asn	1717	Phe	Asn	53	43	56	50.6667	32	34	42	36	0.710526	-0.488511	0.182375	0.0332608	0.0073931	2.6786
Phe1717Asp	1717	Phe	Asp	49	43	47	46.3333	43	38	61	47.3333	1.02158	-0.126819	0.177969	0.0316728	0.476099	0.712591
Phe1717Cys	1717	Phe	Cys	60	51	48	53	28	22	38	29.3333	0.553459	-0.737138	0.187232	0.0350559	8.2498e-05	3.93703
Phe1717Gln	1717	Phe	Gln	78	57	57	64	30	48	23	33.6667	0.526042	-0.788134	0.180371	0.0325339	1.2453e-05	4.3695
Phe1717Glu	1717	Phe	Glu	27	25	46	32.6667	26	6	3	11.6667	0.357143	-1.16862	0.236237	0.0558081	7.54425e-07	4.9468
Phe1717Gly	1717	Phe	Gly	68	32	90	63.3333	32	31	44	35.6667	0.563158	-0.720258	0.178993	0.0320385	5.72321e-05	4.02394
Phe1717His	1717	Phe	His	30	47	27	34.6667	25	26	36	29	0.836538	-0.325644	0.196175	0.0384848	0.0969213	1.65997
Phe1717Ile	1717	Phe	Ile	47	31	53	43.6667	26	14	38	26	0.59542	-0.664004	0.1945	0.0378303	0.000640391	3.4139
Phe1717Leu	1717	Phe	Leu	59	64	69	64	40	68	36	48	0.75	-0.434913	0.172052	0.0296021	0.0114782	2.52779
Phe1717Lys	1717	Phe	Lys	47	28	44	39.6667	29	41	11	27	0.680672	-0.53081	0.195256	0.038125	0.0065573	2.71853
Phe1717Met	1717	Phe	Met	54	38	49	47	42	40	35	39	0.829787	-0.333958	0.181837	0.0330646	0.0662721	1.83658
Phe1717Pro	1717	Phe	Pro	46	27	17	30	13	11	28	17.3333	0.577778	-0.692633	0.218138	0.0475842	0.00149731	3.17521
Phe1717Ser	1717	Phe	Ser	62	40	80	60.6667	54	42	56	50.6667	0.835165	-0.327682	0.171825	0.0295237	0.0565113	1.90707
Phe1717Thr	1717	Phe	Thr	24	33	32	29.6667	6	20	15	13.6667	0.460674	-0.916641	0.229688	0.0527564	6.5846e-05	3.99082
Phe1717Trp	1717	Phe	Trp	48	45	57	50	62	82	64	69.3333	1.38667	0.17788	0.170081	0.0289275	0.295629	1.04585
Phe1717Tyr	1717	Phe	Tyr	60	60	82	67.3333	52	49	86	62.3333	0.925743	-0.225057	0.166609	0.0277584	0.176755	1.35081
Phe1717Val	1717	Phe	Val	87	64	71	74	54	48	30	44	0.594595	-0.666441	0.171838	0.0295284	0.000105188	3.8783
Trp1718Ala	1718	Trp	Ala	36	8	11	18.3333	2	0	0	0.666667	0.0363636	-3.24819	0.659928	0.435505	8.56488e-07	4.92204
Trp1718Arg	1718	Trp	Arg	61	48	60	56.3333	39	34	48	40.3333	0.715976	-0.481035	0.177812	0.031617	0.00682417	2.7053
Trp1718Asn	1718	Trp	Asn	17	11	18	15.3333	4	7	0	3.66667	0.23913	-1.5452	0.354893	0.125949	1.33677e-05	4.354
Trp1718Asp	1718	Trp	Asp	35	14	22	23.6667	2	2	0	1.33333	0.056338	-2.91372	0.503682	0.253695	7.2582e-09	5.78484
Trp1718Cys	1718	Trp	Cys	72	72	74	72.6667	27	34	30	30.3333	0.417431	-1.01854	0.181638	0.0329925	2.05227e-08	5.60754
Trp1718Gln	1718	Trp	Gln	40	17	34	30.3333	4	0	5	3	0.0989011	-2.41314	0.365621	0.133679	4.10835e-11	6.60012
Trp1718Glu	1718	Trp	Glu	43	26	25	31.3333	2	0	3	1.66667	0.0531915	-2.99195	0.458134	0.209887	6.54532e-11	6.53072
Trp1718Gly	1718	Trp	Gly	31	23	25	26.3333	3	1	6	3.33333	0.126582	-2.17248	0.353982	0.125304	8.39631e-10	6.13725
Trp1718His	1718	Trp	His	53	15	26	31.3333	16	11	6	11	0.351064	-1.18515	0.240665	0.0579196	8.4583e-07	4.92448
Trp1718Ile	1718	Trp	Ile	51	43	44	46	37	15	21	24.3333	0.528986	-0.781681	0.195736	0.0383125	6.50907e-05	3.99355
Trp1718Leu	1718	Trp	Leu	77	67	69	71	79	100	59	79.3333	1.11737	-0.0373637	0.162369	0.0263636	0.818001	0.230117
Trp1718Lys	1718	Trp	Lys	17	23	16	18.6667	3	0	11	4.66667	0.25	-1.50819	0.322725	0.104151	2.96411e-06	4.67329
Trp1718Met	1718	Trp	Met	44	23	43	36.6667	25	43	31	33	0.9	-0.252954	0.191277	0.0365869	0.186019	1.32245
Trp1718Phe	1718	Trp	Phe	44	54	36	44.6667	60	64	33	52.3333	1.17164	0.00976509	0.176836	0.031271	0.955962	0.0552211
Trp1718Pro	1718	Trp	Pro	21	30	22	24.3333	4	2	0	2	0.0821918	-2.57358	0.430045	0.184938	2.17127e-09	5.98445
Trp1718Ser	1718	Trp	Ser	36	20	30	28.6667	5	0	3	2.66667	0.0930233	-2.46817	0.383007	0.146695	1.16214e-10	6.4442
Trp1718Thr	1718	Trp	Thr	29	6	19	18	5	1	1	2.33333	0.12963	-2.13139	0.411301	0.169169	2.19433e-07	5.18207
Trp1718Tyr	1718	Trp	Tyr	41	21	25	29	36	26	38	33.3333	1.14943	-0.00957724	0.197144	0.0388657	0.961254	0.04858
Trp1718Val	1718	Trp	Val	36	23	23	27.3333	5	0	0	1.66667	0.0609756	-2.85615	0.459811	0.211426	5.24595e-10	6.21156
Val1719Ala	1719	Val	Ala	52	31	57	46.6667	53	58	24	45	0.964286	-0.184332	0.178842	0.0319843	0.302682	1.0307
Val1719Arg	1719	Val	Arg	32	23	47	34	3	8	0	3.66667	0.107843	-2.33561	0.337934	0.114199	4.79752e-12	6.91144
Val1719Asn	1719	Val	Asn	41	28	22	30.3333	13	6	7	8.66667	0.285714	-1.38729	0.2572	0.0661516	6.89725e-08	5.39383
Val1719Asp	1719	Val	Asp	22	15	17	18	5	3	1	3	0.166667	-1.89501	0.375631	0.141099	4.53857e-07	5.04486
Val1719Cys	1719	Val	Cys	54	40	67	53.6667	39	74	35	49.3333	0.919255	-0.232016	0.174393	0.0304128	0.183378	1.33043
Val1719Gln	1719	Val	Gln	39	50	35	41.3333	6	11	0	5.66667	0.137097	-2.1102	0.28751	0.0826618	2.14262e-13	7.33958
Val1719Glu	1719	Val	Glu	54	37	46	45.6667	5	17	7	9.66667	0.211679	-1.68733	0.242194	0.0586579	3.24102e-12	6.96686
Val1719Gly	1719	Val	Gly	41	28	45	38	24	18	10	17.3333	0.45614	-0.927858	0.212763	0.0452681	1.29473e-05	4.36099
Val1719His	1719	Val	His	44	34	47	41.6667	2	0	9	3.66667	0.088	-2.53805	0.335278	0.112411	3.73235e-14	7.57
Val1719Ile	1719	Val	Ile	37	44	49	43.3333	47	42	53	47.3333	1.09231	-0.0601274	0.179352	0.0321672	0.737438	0.335248
Val1719Leu	1719	Val	Leu	59	56	92	69	72	63	98	77.6667	1.1256	-0.0300454	0.163061	0.0265888	0.85381	0.184259
Val1719Lys	1719	Val	Lys	20	17	29	22	3	1	2	2	0.0909091	-2.4735	0.431707	0.186371	1.00682e-08	5.72958
Val1719Met	1719	Val	Met	95	73	93	87	89	65	77	77	0.885057	-0.269951	0.160096	0.0256306	0.0917603	1.68618
Val1719Phe	1719	Val	Phe	47	39	82	56	7	4	0	3.66667	0.0654762	-2.83268	0.332232	0.110378	1.51199e-17	8.52623
Val1719Pro	1719	Val	Pro	20	11	17	16	16	33	22	23.6667	1.47917	0.240037	0.228235	0.0520914	0.292933	1.05171
Val1719Ser	1719	Val	Ser	26	29	29	28	63	42	57	54	1.92857	0.50583	0.188348	0.035475	0.00723966	2.68561
Val1719Thr	1719	Val	Thr	22	29	40	30.3333	26	24	2	17.3333	0.571429	-0.703622	0.217861	0.0474634	0.00123928	3.22968
Val1719Trp	1719	Val	Trp	36	26	34	32	17	2	2	7	0.21875	-1.64959	0.272692	0.0743612	1.45516e-09	6.04926
Val1719Tyr	1719	Val	Tyr	38	38	54	43.3333	4	0	0	1.33333	0.0307692	-3.51539	0.497365	0.247372	1.57145e-12	7.06803
Thr1720Ala	1720	Thr	Ala	84	59	74	72.3333	71	28	41	46.6667	0.645161	-0.585088	0.170886	0.029202	0.000617407	3.42385
Thr1720Arg	1720	Thr	Arg	63	51	75	63	74	56	64	64.6667	1.02646	-0.122053	0.167049	0.0279053	0.464997	0.730643
Thr1720Asn	1720	Thr	Asn	37	31	49	39	36	38	29	34.3333	0.880342	-0.274963	0.188837	0.0356593	0.145368	1.45609
Thr1720Asp	1720	Thr	Asp	33	31	26	30	15	12	10	12.3333	0.411111	-1.02911	0.234954	0.0552032	1.18661e-05	4.38003
Thr1720Cys	1720	Thr	Cys	74	56	87	72.3333	52	28	53	44.3333	0.612903	-0.636194	0.171974	0.0295752	0.000216151	3.69935
Thr1720Gln	1720	Thr	Gln	40	50	63	51	40	57	38	45	0.882353	-0.272825	0.177148	0.0313816	0.123538	1.54009
Thr1720Glu	1720	Thr	Glu	45	24	32	33.6667	27	23	18	22.6667	0.673267	-0.541321	0.204787	0.0419376	0.00820922	2.64334
Thr1720Gly	1720	Thr	Gly	53	63	67	61	66	59	50	58.3333	0.956284	-0.192672	0.169217	0.0286344	0.254867	1.13861
Thr1720His	1720	Thr	His	42	29	65	45.3333	27	27	21	25	0.551471	-0.740288	0.195084	0.0380579	0.000147817	3.79471
Thr1720Ile	1720	Thr	Ile	98	78	93	89.6667	68	108	98	91.3333	1.01859	-0.129713	0.157608	0.0248404	0.410502	0.82301
Thr1720Leu	1720	Thr	Leu	81	48	55	61.3333	49	53	49	50.3333	0.820652	-0.34516	0.171778	0.0295076	0.0445009	2.00934
Thr1720Lys	1720	Thr	Lys	55	58	63	58.6667	22	27	27	25.3333	0.431818	-0.984126	0.190327	0.0362245	2.3321e-07	5.17071
Thr1720Met	1720	Thr	Met	57	51	53	53.6667	48	36	75	53	0.987578	-0.160557	0.173056	0.0299484	0.353523	0.927777
Thr1720Phe	1720	Thr	Phe	46	39	67	50.6667	42	67	40	49.6667	0.980263	-0.167964	0.175309	0.0307332	0.338009	0.958106
Thr1720Pro	1720	Thr	Pro	33	51	54	46	44	64	55	54.3333	1.18116	0.0178465	0.175566	0.0308233	0.919033	0.101651
Thr1720Ser	1720	Thr	Ser	75	74	116	88.3333	81	64	56	67	0.758491	-0.423922	0.161914	0.0262161	0.00883969	2.61819
Thr1720Trp	1720	Thr	Trp	50	64	58	57.3333	60	34	51	48.3333	0.843023	-0.318317	0.173657	0.0301568	0.0667993	1.83302
Thr1720Tyr	1720	Thr	Tyr	41	20	41	34	31	32	17	26.6667	0.784314	-0.389702	0.199161	0.0396653	0.0503813	1.95671
Thr1720Val	1720	Thr	Val	69	45	60	58	39	58	64	53.6667	0.925287	-0.225516	0.171492	0.0294094	0.188502	1.31502
Gln1721Ala	1721	Gln	Ala	44	48	48	46.6667	46	48	55	49.6667	1.06429	-0.0860073	0.176899	0.0312932	0.626829	0.486194
Gln1721Arg	1721	Gln	Arg	59	56	76	63.6667	69	39	78	62	0.973822	-0.174553	0.167543	0.0280707	0.297487	1.04184
Gln1721Asn	1721	Gln	Asn	35	24	50	36.3333	42	15	36	31	0.853211	-0.306059	0.193169	0.0373144	0.113101	1.58441
Gln1721Asp	1721	Gln	Asp	30	31	37	32.6667	38	31	40	36.3333	1.11224	-0.0422282	0.191759	0.0367715	0.825704	0.220215
Gln1721Cys	1721	Gln	Cys	81	50	83	71.3333	97	126	129	117.333	1.64486	0.348645	0.158069	0.0249857	0.0274083	2.20565
Gln1721Glu	1721	Gln	Glu	50	45	77	57.3333	56	68	47	57	0.994186	-0.15391	0.170631	0.0291148	0.367053	0.902007
Gln1721Gly	1721	Gln	Gly	85	65	82	77.3333	64	59	35	52.6667	0.681034	-0.531232	0.167622	0.0280971	0.00152844	3.16923
Gln1721His	1721	Gln	His	46	43	60	49.6667	50	61	55	55.3333	1.11409	-0.0403973	0.173729	0.0301818	0.816126	0.23253
Gln1721Ile	1721	Gln	Ile	38	25	47	36.6667	62	81	55	66	1.8	0.437677	0.177692	0.0315744	0.0137732	2.46313
Gln1721Leu	1721	Gln	Leu	57	45	83	61.6667	67	78	57	67.3333	1.09189	-0.0604112	0.166781	0.0278159	0.717189	0.362218
Gln1721Lys	1721	Gln	Lys	62	46	65	57.6667	50	48	42	46.6667	0.809249	-0.359066	0.174264	0.030368	0.0393534	2.06047
Gln1721Met	1721	Gln	Met	44	59	69	57.3333	64	79	78	73.6667	1.28488	0.101929	0.166729	0.0277986	0.540971	0.611346
Gln1721Phe	1721	Gln	Phe	41	34	52	42.3333	64	51	43	52.6667	1.24409	0.0695421	0.177874	0.0316391	0.695825	0.390963
Gln1721Pro	1721	Gln	Pro	26	15	31	24	3	5	4	4	0.166667	-1.90595	0.333586	0.11128	1.10661e-08	5.71352
Gln1721Ser	1721	Gln	Ser	39	40	58	45.6667	40	40	30	36.6667	0.80292	-0.366705	0.183873	0.0338093	0.0461155	1.99433
Gln1721Thr	1721	Gln	Thr	42	21	48	37	41	61	63	55	1.48649	0.24685	0.180271	0.0324977	0.170897	1.36933
Gln1721Trp	1721	Gln	Trp	75	46	68	63	89	95	95	93	1.47619	0.240517	0.162301	0.0263417	0.138362	1.48192
Gln1721Tyr	1721	Gln	Tyr	42	40	62	48	55	94	61	70	1.45833	0.22811	0.170757	0.0291578	0.181589	1.33588
Gln1721Val	1721	Gln	Val	44	32	63	46.3333	97	36	66	66.3333	1.43165	0.209653	0.172244	0.0296678	0.223531	1.21719
Ser1722Ala	1722	Ser	Ala	67	33	73	57.6667	49	63	46	52.6667	0.913295	-0.238519	0.171929	0.0295597	0.165347	1.38731
Ser1722Arg	1722	Ser	Arg	39	29	36	34.6667	30	27	7	21.3333	0.615385	-0.630618	0.206301	0.0425601	0.00223724	3.05679
Ser1722Asn	1722	Ser	Asn	32	34	37	34.3333	44	44	48	45.3333	1.32039	0.128657	0.185674	0.0344747	0.48836	0.692919
Ser1722Asp	1722	Ser	Asp	69	39	78	62	50	90	62	67.3333	1.08602	-0.0657875	0.166694	0.027787	0.693094	0.394659
Ser1722Cys	1722	Ser	Cys	105	82	152	113	84	72	92	82.6667	0.731563	-0.460127	0.156386	0.0244565	0.00325827	2.94226
Ser1722Gln	1722	Ser	Gln	46	47	49	47.3333	69	51	49	56.3333	1.19014	0.0254148	0.174368	0.0304041	0.884116	0.145754
Ser1722Glu	1722	Ser	Glu	61	39	65	55	72	53	37	54	0.981818	-0.166389	0.172287	0.029683	0.334161	0.965766
Ser1722Gly	1722	Ser	Gly	83	44	83	70	39	83	27	49.6667	0.709524	-0.490285	0.170078	0.0289264	0.00394263	2.88272
Ser1722His	1722	Ser	His	48	36	46	43.3333	56	19	14	29.6667	0.684615	-0.525231	0.190586	0.0363229	0.00585346	2.75588
Ser1722Ile	1722	Ser	Ile	49	50	49	49.3333	54	63	30	49	0.993243	-0.154853	0.17607	0.0310005	0.379131	0.879499
Ser1722Leu	1722	Ser	Leu	88	63	87	79.3333	103	70	52	75	0.945378	-0.204145	0.161599	0.0261143	0.206488	1.26328
Ser1722Lys	1722	Ser	Lys	20	28	29	25.6667	11	13	2	8.66667	0.337662	-1.22123	0.261009	0.0681259	2.88459e-06	4.67887
Ser1722Met	1722	Ser	Met	61	51	61	57.6667	75	96	65	78.6667	1.36416	0.161674	0.165767	0.0274789	0.329407	0.975309
Ser1722Phe	1722	Ser	Phe	110	81	99	96.6667	126	134	83	114.333	1.18276	0.0194874	0.154403	0.0238404	0.899565	0.126211
Ser1722Pro	1722	Ser	Pro	78	42	82	67.3333	89	65	53	69	1.02475	-0.123705	0.165059	0.0272444	0.453581	0.749459
Ser1722Thr	1722	Ser	Thr	76	68	68	70.6667	76	74	100	83.3333	1.17925	0.0164208	0.161817	0.0261847	0.919172	0.101477
Ser1722Trp	1722	Ser	Trp	85	63	108	85.3333	97	66	76	79.6667	0.933594	-0.216671	0.159878	0.0255608	0.175343	1.35523
Ser1722Tyr	1722	Ser	Tyr	95	63	105	87.6667	89	62	66	72.3333	0.825095	-0.339951	0.160871	0.0258796	0.0345851	2.11318
Ser1722Val	1722	Ser	Val	62	51	81	64.6667	66	66	94	75.3333	1.16495	0.00421661	0.164448	0.0270432	0.979544	0.025641
Ile1723Ala	1723	Ile	Ala	58	45	57	53.3333	43	36	25	34.6667	0.65	-0.577203	0.182447	0.0332867	0.00155786	3.16368
Ile1723Arg	1723	Ile	Arg	54	37	73	54.6667	50	68	59	59	1.07927	-0.0720361	0.170879	0.0291997	0.673345	0.421562
Ile1723Asn	1723	Ile	Asn	46	61	70	59	50	66	37	51	0.864407	-0.293366	0.172149	0.0296353	0.0883548	1.70414
Ile1723Asp	1723	Ile	Asp	72	36	44	50.6667	47	47	26	40	0.789474	-0.383611	0.179842	0.032343	0.0329206	2.13305
Ile1723Cys	1723	Ile	Cys	72	49	69	63.3333	60	34	60	51.3333	0.810526	-0.357554	0.170905	0.0292087	0.036428	2.09212
Ile1723Gln	1723	Ile	Gln	78	59	59	65.3333	45	52	55	50.6667	0.77551	-0.401594	0.170685	0.0291333	0.0186306	2.35284
Ile1723Glu	1723	Ile	Glu	61	56	83	66.6667	58	41	52	50.3333	0.755	-0.428325	0.170514	0.029075	0.0120062	2.51196
Ile1723Gly	1723	Ile	Gly	41	43	70	51.3333	49	53	61	54.3333	1.05844	-0.0914773	0.173423	0.0300755	0.59786	0.527481
Ile1723His	1723	Ile	His	61	45	75	60.3333	41	22	35	32.6667	0.541436	-0.759295	0.182068	0.0331488	3.04074e-05	4.17039
Ile1723Leu	1723	Ile	Leu	50	52	69	57	34	41	69	48	0.842105	-0.3194	0.173891	0.0302382	0.0662424	1.83678
Ile1723Lys	1723	Ile	Lys	55	47	65	55.6667	38	40	34	37.3333	0.670659	-0.546126	0.17985	0.0323459	0.00239285	3.03657
Ile1723Met	1723	Ile	Met	60	40	74	58	36	40	31	35.6667	0.614943	-0.63253	0.180333	0.0325198	0.000452209	3.50758
Ile1723Phe	1723	Ile	Phe	65	60	90	71.6667	69	71	87	75.6667	1.05581	-0.0939068	0.162858	0.0265228	0.564198	0.576617
Ile1723Pro	1723	Ile	Pro	45	28	45	39.3333	35	47	62	48	1.22034	0.0502704	0.181235	0.0328461	0.781491	0.277377
Ile1723Ser	1723	Ile	Ser	55	49	111	71.6667	69	47	59	58.3333	0.813953	-0.353418	0.166809	0.0278252	0.0341158	2.1187
Ile1723Thr	1723	Ile	Thr	92	49	61	67.3333	61	71	61	64.3333	0.955446	-0.193559	0.166112	0.0275931	0.243925	1.16523
Ile1723Trp	1723	Ile	Trp	58	38	53	49.6667	66	63	75	68	1.36913	0.165175	0.170487	0.0290658	0.332622	0.968845
Ile1723Tyr	1723	Ile	Tyr	44	38	32	38	35	61	30	42	1.10526	-0.0484287	0.184731	0.0341256	0.7932	0.262158
Ile1723Val	1723	Ile	Val	89	65	128	94	80	108	122	103.333	1.09929	-0.0535908	0.155715	0.0242473	0.730727	0.344159
Lys1724Ala	1724	Lys	Ala	63	32	91	62	53	79	62	64.6667	1.04301	-0.106095	0.167303	0.0279902	0.525982	0.634152
Lys1724Arg	1724	Lys	Arg	65	58	85	69.3333	48	67	97	70.6667	1.01923	-0.129093	0.164283	0.0269889	0.431986	0.785798
Lys1724Asn	1724	Lys	Asn	48	46	74	56	52	70	96	72.6667	1.29762	0.111754	0.167327	0.0279982	0.50421	0.66788
Lys1724Asp	1724	Lys	Asp	75	52	55	60.6667	43	29	62	44.6667	0.736264	-0.453282	0.174359	0.0304012	0.00933057	2.5997
Lys1724Cys	1724	Lys	Cys	74	55	48	59	82	55	55	64	1.08475	-0.0669706	0.168272	0.0283154	0.690637	0.39799
Lys1724Gln	1724	Lys	Gln	50	36	45	43.6667	54	44	36	44.6667	1.0229	-0.125539	0.180351	0.0325263	0.486377	0.696082
Lys1724Glu	1724	Lys	Glu	80	63	63	68.6667	43	49	75	55.6667	0.81068	-0.357413	0.168225	0.0282996	0.0336187	2.12462
Lys1724Gly	1724	Lys	Gly	66	32	59	52.3333	71	53	78	67.3333	1.28662	0.103218	0.16963	0.0287743	0.542862	0.608491
Lys1724His	1724	Lys	His	54	48	78	60	62	26	83	57	0.95	-0.199244	0.169876	0.0288579	0.240845	1.17288
Lys1724Ile	1724	Lys	Ile	54	42	61	52.3333	80	79	108	89	1.70064	0.381598	0.166055	0.0275744	0.0215608	2.29802
Lys1724Leu	1724	Lys	Leu	56	50	39	48.3333	56	78	49	61	1.26207	0.0839424	0.172654	0.0298093	0.626833	0.48619
Lys1724Met	1724	Lys	Met	60	41	66	55.6667	55	85	130	90	1.61677	0.331193	0.164784	0.0271538	0.0444464	2.00986
Lys1724Phe	1724	Lys	Phe	45	60	49	51.3333	47	89	56	64	1.24675	0.0718059	0.170746	0.0291541	0.674089	0.420543
Lys1724Pro	1724	Lys	Pro	59	27	47	44.3333	65	45	50	53.3333	1.20301	0.0360963	0.176658	0.031208	0.838097	0.204329
Lys1724Ser	1724	Lys	Ser	49	36	32	39	39	35	22	32	0.820513	-0.344991	0.190683	0.0363602	0.0704142	1.80924
Lys1724Thr	1724	Lys	Thr	42	28	79	49.6667	57	17	27	33.6667	0.677852	-0.535334	0.184467	0.034028	0.00370718	2.90206
Lys1724Trp	1724	Lys	Trp	72	66	106	81.3333	132	150	169	150.333	1.84836	0.465264	0.154245	0.0237917	0.00255807	3.01639
Lys1724Tyr	1724	Lys	Tyr	77	68	58	67.6667	93	51	94	79.3333	1.17241	0.0106071	0.163076	0.0265937	0.948139	0.0650442
Lys1724Val	1724	Lys	Val	67	41	67	58.3333	83	76	102	87	1.49143	0.250699	0.164344	0.0270089	0.127146	1.52545
Glu1725Ala	1725	Glu	Ala	71	35	64	56.6667	45	94	41	60	1.05882	-0.0911007	0.169977	0.0288921	0.591986	0.53596
Glu1725Arg	1725	Glu	Arg	58	35	45	46	61	29	48	46	1	-0.148096	0.178682	0.0319273	0.407203	0.828825
Glu1725Asn	1725	Glu	Asn	22	19	30	23.6667	40	22	45	35.6667	1.50704	0.259697	0.201929	0.0407752	0.198414	1.28608
Glu1725Asp	1725	Glu	Asp	55	53	75	61	52	80	71	67.6667	1.10929	-0.0446448	0.166884	0.0278504	0.789069	0.267519
Glu1725Cys	1725	Glu	Cys	64	67	93	74.6667	72	67	128	89	1.19196	0.0271477	0.160248	0.0256795	0.865474	0.16941
Glu1725Gln	1725	Glu	Gln	29	28	29	28.6667	28	61	25	38	1.32558	0.132334	0.194374	0.0377812	0.495983	0.680824
Glu1725Gly	1725	Glu	Gly	67	51	37	51.6667	47	49	61	52.3333	1.0129	-0.135316	0.173974	0.0302669	0.436688	0.777797
Glu1725His	1725	Glu	His	28	21	33	27.3333	30	27	22	26.3333	0.963415	-0.185137	0.205394	0.0421867	0.367388	0.901377
Glu1725Ile	1725	Glu	Ile	49	36	24	36.3333	65	16	29	36.6667	1.00917	-0.139005	0.188862	0.035669	0.461723	0.736013
Glu1725Leu	1725	Glu	Leu	73	41	59	57.6667	76	59	65	66.6667	1.15607	-0.00345952	0.168042	0.0282381	0.983575	0.0205873
Glu1725Lys	1725	Glu	Lys	50	54	72	58.6667	58	48	34	46.6667	0.795455	-0.37621	0.173983	0.03027	0.0305921	2.16234
Glu1725Met	1725	Glu	Met	35	31	30	32	29	27	58	38	1.1875	0.0229356	0.191267	0.0365832	0.904551	0.119914
Glu1725Phe	1725	Glu	Phe	54	43	49	48.6667	52	44	38	44.6667	0.917808	-0.233557	0.178179	0.0317477	0.189924	1.3108
Glu1725Pro	1725	Glu	Pro	44	29	30	34.3333	59	62	60	60.3333	1.75728	0.413588	0.180716	0.0326583	0.0221023	2.28861
Glu1725Ser	1725	Glu	Ser	35	27	20	27.3333	32	25	48	35	1.28049	0.0978165	0.197704	0.0390867	0.620767	0.494763
Glu1725Thr	1725	Glu	Thr	24	26	20	23.3333	35	39	46	40	1.71429	0.387941	0.199925	0.03997	0.0523272	1.94043
Glu1725Trp	1725	Glu	Trp	55	44	45	48	65	118	93	92	1.91667	0.500835	0.167403	0.0280239	0.0027735	2.99179
Glu1725Tyr	1725	Glu	Tyr	28	21	34	27.6667	44	40	39	41	1.48193	0.243298	0.193804	0.0375601	0.20934	1.25538
Glu1725Val	1725	Glu	Val	83	87	100	90	86	84	62	77.3333	0.859259	-0.299478	0.15964	0.0254848	0.0606601	1.87596
Arg1726Ala	1726	Arg	Ala	28	29	38	31.6667	39	43	37	39.6667	1.25263	0.076094	0.190594	0.0363262	0.689712	0.399245
Arg1726Asn	1726	Arg	Asn	26	21	29	25.3333	35	20	22	25.6667	1.01316	-0.135109	0.208475	0.043462	0.516932	0.648081
Arg1726Asp	1726	Arg	Asp	29	15	31	25	20	18	9	15.6667	0.626667	-0.611499	0.227562	0.0517845	0.00720592	2.68717
Arg1726Cys	1726	Arg	Cys	39	53	33	41.6667	26	23	46	31.6667	0.76	-0.421276	0.189542	0.0359262	0.0262429	2.2226
Arg1726Gln	1726	Arg	Gln	35	35	52	40.6667	30	23	21	24.6667	0.606557	-0.645408	0.197669	0.0390729	0.00109426	3.2651
Arg1726Glu	1726	Arg	Glu	39	35	39	37.6667	28	22	25	25	0.663717	-0.555766	0.198853	0.0395424	0.00519217	2.79486
Arg1726Gly	1726	Arg	Gly	43	35	47	41.6667	33	35	32	33.3333	0.8	-0.370244	0.188163	0.0354052	0.0491048	1.96768
Arg1726His	1726	Arg	His	44	20	45	36.3333	42	24	31	32.3333	0.889908	-0.264168	0.19203	0.0368757	0.168927	1.37566
Arg1726Ile	1726	Arg	Ile	38	27	53	39.3333	53	46	86	61.6667	1.5678	0.300046	0.176965	0.0313165	0.0899783	1.69551
Arg1726Leu	1726	Arg	Leu	74	40	77	63.6667	44	46	43	44.3333	0.696335	-0.508883	0.17378	0.0301994	0.00340801	2.92832
Arg1726Lys	1726	Arg	Lys	55	60	65	60	35	64	41	46.6667	0.777778	-0.398619	0.173622	0.0301444	0.021681	2.29591
Arg1726Met	1726	Arg	Met	66	46	45	52.3333	38	25	48	37	0.707006	-0.493497	0.181121	0.0328047	0.00643622	2.72469
Arg1726Phe	1726	Arg	Phe	34	21	21	25.3333	24	17	27	22.6667	0.894737	-0.258553	0.212502	0.0451573	0.223716	1.21671
Arg1726Pro	1726	Arg	Pro	54	47	46	49	47	43	69	53	1.08163	-0.0698804	0.174746	0.0305361	0.689232	0.399898
Arg1726Ser	1726	Arg	Ser	55	52	79	62	55	56	89	66.6667	1.07527	-0.0757132	0.166842	0.0278363	0.649972	0.453801
Arg1726Thr	1726	Arg	Thr	77	58	74	69.6667	48	51	53	50.6667	0.727273	-0.465655	0.169757	0.0288175	0.00608681	2.74307
Arg1726Trp	1726	Arg	Trp	39	29	31	33	42	42	32	38.6667	1.17172	0.00963746	0.190055	0.0361208	0.959558	0.0507089
Arg1726Tyr	1726	Arg	Tyr	39	27	37	34.3333	37	45	42	41.3333	1.20388	0.0366379	0.187565	0.0351808	0.845131	0.195334
Arg1726Val	1726	Arg	Val	28	34	27	29.6667	25	38	36	33	1.11236	-0.0421772	0.196749	0.0387103	0.830258	0.21437
Lys1727Ala	1727	Lys	Ala	63	48	41	50.6667	69	47	56	57.3333	1.13158	-0.0248635	0.172746	0.0298413	0.885555	0.143931
Lys1727Arg	1727	Lys	Arg	61	42	58	53.6667	90	87	42	73	1.36025	0.158751	0.168032	0.0282346	0.344777	0.944769
Lys1727Asn	1727	Lys	Asn	58	52	46	52	60	42	56	52.6667	1.01282	-0.135398	0.173741	0.0301858	0.435798	0.779309
Lys1727Asp	1727	Lys	Asp	59	58	74	63.6667	34	56	62	50.6667	0.795812	-0.375819	0.171074	0.0292661	0.0280326	2.19683
Lys1727Cys	1727	Lys	Cys	50	53	81	61.3333	66	60	38	54.6667	0.891304	-0.262835	0.170253	0.0289859	0.122638	1.5438
Lys1727Gln	1727	Lys	Gln	33	17	32	27.3333	32	46	51	43	1.57317	0.302786	0.19321	0.0373301	0.117083	1.56714
Lys1727Glu	1727	Lys	Glu	63	47	84	64.6667	33	63	62	52.6667	0.814433	-0.352774	0.17011	0.0289374	0.038098	2.0738
Lys1727Gly	1727	Lys	Gly	51	23	37	37	57	42	19	39.3333	1.06306	-0.0872078	0.1868	0.0348943	0.640606	0.466851
Lys1727His	1727	Lys	His	26	39	49	38	34	33	28	31.6667	0.833333	-0.329545	0.191551	0.0366917	0.0853589	1.7204
Lys1727Ile	1727	Lys	Ile	58	51	51	53.3333	73	49	44	55.3333	1.0375	-0.111395	0.172405	0.0297234	0.518199	0.646124
Lys1727Leu	1727	Lys	Leu	69	67	70	68.6667	52	61	103	72	1.04854	-0.100806	0.16416	0.0269484	0.539167	0.614073
Lys1727Met	1727	Lys	Met	54	44	59	52.3333	46	40	44	43.3333	0.828025	-0.336148	0.177479	0.0314989	0.058223	1.89402
Lys1727Phe	1727	Lys	Phe	39	25	45	36.3333	43	41	42	42	1.15596	-0.00377841	0.185807	0.0345244	0.983776	0.0203351
Lys1727Pro	1727	Lys	Pro	35	12	25	24	34	16	8	19.3333	0.805556	-0.362656	0.219941	0.048374	0.0991722	1.64888
Lys1727Ser	1727	Lys	Ser	62	47	73	60.6667	67	53	48	56	0.923077	-0.227911	0.170003	0.028901	0.180042	1.34063
Lys1727Thr	1727	Lys	Thr	57	38	38	44.3333	48	62	41	50.3333	1.13534	-0.021612	0.177702	0.0315781	0.903201	0.121619
Lys1727Trp	1727	Lys	Trp	61	44	59	54.6667	89	69	137	98.3333	1.79878	0.437662	0.164164	0.02695	0.00767601	2.666
Lys1727Tyr	1727	Lys	Tyr	48	53	53	51.3333	45	95	40	60	1.16883	0.00744051	0.171754	0.0294995	0.965446	0.0433207
Lys1727Val	1727	Lys	Val	50	38	66	51.3333	60	56	115	77	1.5	0.25629	0.168164	0.028279	0.127496	1.52405
Met1728Ala	1728	Met	Ala	52	66	67	61.6667	48	70	32	50	0.810811	-0.357188	0.17182	0.0295222	0.0376314	2.07885
Met1728Arg	1728	Met	Arg	28	21	9	19.3333	27	33	24	28	1.44828	0.219629	0.215442	0.0464152	0.307997	1.01943
Met1728Asn	1728	Met	Asn	30	29	24	27.6667	26	30	28	28	1.01205	-0.136191	0.203217	0.0412972	0.502746	0.670176
Met1728Asp	1728	Met	Asp	47	28	33	36	84	82	75	80.3333	2.23148	0.652023	0.175625	0.0308442	0.000205155	3.71258
Met1728Cys	1728	Met	Cys	77	32	67	58.6667	48	50	90	62.6667	1.06818	-0.082319	0.168694	0.0284576	0.625565	0.487979
Met1728Gln	1728	Met	Gln	27	19	29	25	26	16	41	27.6667	1.10667	-0.0473822	0.206659	0.0427079	0.818653	0.229277
Met1728Glu	1728	Met	Glu	39	23	31	31	37	58	25	40	1.29032	0.105592	0.190999	0.0364808	0.580373	0.55284
Met1728Gly	1728	Met	Gly	35	48	44	42.3333	34	81	34	49.6667	1.17323	0.0110839	0.178938	0.0320189	0.950609	0.0619423
Met1728His	1728	Met	His	62	53	39	51.3333	34	43	20	32.3333	0.62987	-0.608438	0.184975	0.0342157	0.00100437	3.2893
Met1728Ile	1728	Met	Ile	120	108	112	113.333	97	162	141	133.333	1.17647	0.0142025	0.151395	0.0229206	0.92526	0.0938104
Met1728Leu	1728	Met	Leu	78	54	66	66	69	72	72	71	1.07576	-0.0752484	0.16495	0.0272085	0.648254	0.45619
Met1728Lys	1728	Met	Lys	31	40	59	43.3333	30	47	31	36	0.830769	-0.332719	0.185381	0.0343663	0.0726884	1.79478
Met1728Phe	1728	Met	Phe	40	46	59	48.3333	31	26	50	35.6667	0.737931	-0.450781	0.183472	0.033662	0.0140123	2.45695
Met1728Pro	1728	Met	Pro	65	47	62	58	65	40	75	60	1.03448	-0.11429	0.169581	0.0287577	0.500339	0.673957
Met1728Ser	1728	Met	Ser	44	44	50	46	34	51	33	39.3333	0.855072	-0.304054	0.18206	0.0331459	0.094905	1.67007
Met1728Thr	1728	Met	Thr	52	79	75	68.6667	64	72	60	65.3333	0.951456	-0.197734	0.165585	0.0274185	0.232418	1.19415
Met1728Trp	1728	Met	Trp	80	60	70	70	59	63	72	64.6667	0.92381	-0.22715	0.165465	0.0273788	0.169817	1.37279
Met1728Tyr	1728	Met	Tyr	26	22	59	35.6667	24	49	39	37.3333	1.04673	-0.102634	0.188886	0.0356781	0.58688	0.543363
Met1728Val	1728	Met	Val	62	77	94	77.6667	67	91	53	70.3333	0.905579	-0.247053	0.162781	0.0264976	0.129089	1.5177
Leu1729Ala	1729	Leu	Ala	43	52	43	46	54	78	45	59	1.28261	0.100004	0.174186	0.0303409	0.565885	0.574122
Leu1729Arg	1729	Leu	Arg	38	41	58	45.6667	58	52	54	54.6667	1.19708	0.0311905	0.175609	0.0308386	0.859027	0.177613
Leu1729Asn	1729	Leu	Asn	49	45	58	50.6667	51	70	71	64	1.26316	0.0848354	0.170994	0.029239	0.619803	0.49613
Leu1729Asp	1729	Leu	Asp	43	39	36	39.3333	52	29	54	45	1.14407	-0.0140375	0.182499	0.0333057	0.938688	0.0769184
Leu1729Cys	1729	Leu	Cys	53	53	87	64.3333	32	74	58	54.6667	0.849741	-0.310463	0.169511	0.0287338	0.0670219	1.83153
Leu1729Gln	1729	Leu	Gln	49	37	70	52	61	60	48	56.3333	1.08333	-0.0682993	0.172558	0.0297763	0.692249	0.395804
Leu1729Glu	1729	Leu	Glu	61	41	63	55	46	28	59	44.3333	0.806061	-0.362966	0.176124	0.0310198	0.0393173	2.06085
Leu1729Gly	1729	Leu	Gly	35	31	52	39.3333	52	59	34	48.3333	1.22881	0.057167	0.181104	0.0327985	0.752261	0.315659
Leu1729His	1729	Leu	His	44	49	43	45.3333	51	67	49	55.6667	1.22794	0.0565626	0.175451	0.030783	0.747162	0.322384
Leu1729Ile	1729	Leu	Ile	57	57	93	69	73	67	43	61	0.884058	-0.271013	0.1666	0.0277557	0.103796	1.62672
Leu1729Lys	1729	Leu	Lys	42	59	48	49.6667	80	26	16	40.6667	0.818792	-0.347282	0.179831	0.0323391	0.0534634	1.93116
Leu1729Met	1729	Leu	Met	34	27	48	36.3333	29	39	28	32	0.880734	-0.274478	0.192307	0.036982	0.153496	1.42729
Leu1729Phe	1729	Leu	Phe	38	33	48	39.6667	29	77	62	56	1.41176	0.195523	0.178297	0.0317898	0.272809	1.09662
Leu1729Pro	1729	Leu	Pro	74	66	74	71.3333	82	79	60	73.6667	1.03271	-0.115983	0.16329	0.0266635	0.477523	0.710292
Leu1729Ser	1729	Leu	Ser	57	45	40	47.3333	69	51	18	46	0.971831	-0.176568	0.178114	0.0317246	0.32153	0.991319
Leu1729Thr	1729	Leu	Thr	45	36	47	42.6667	36	41	44	40.3333	0.945313	-0.204111	0.183028	0.0334994	0.26477	1.11519
Leu1729Trp	1729	Leu	Trp	59	51	69	59.6667	77	48	75	66.6667	1.11732	-0.0374571	0.167468	0.0280454	0.823016	0.223668
Leu1729Tyr	1729	Leu	Tyr	56	60	54	56.6667	79	99	89	89	1.57059	0.302288	0.164591	0.0270903	0.066269	1.8366
Leu1729Val	1729	Leu	Val	64	42	37	47.6667	49	57	47	51	1.06993	-0.0807306	0.175983	0.0309701	0.646421	0.45874
Asn1730Ala	1730	Asn	Ala	42	45	66	51	71	54	51	58.6667	1.15033	-0.00847586	0.172242	0.0296672	0.960753	0.0492091
Asn1730Arg	1730	Asn	Arg	64	68	91	74.3333	56	59	52	55.6667	0.748879	-0.436524	0.167126	0.0279313	0.00900302	2.61194
Asn1730Asp	1730	Asn	Asp	42	38	52	44	34	57	42	44.3333	1.00758	-0.140577	0.180346	0.0325246	0.435693	0.779487
Asn1730Cys	1730	Asn	Cys	28	29	43	33.3333	36	33	5	24.6667	0.74	-0.447455	0.202138	0.0408599	0.0268558	2.21361
Asn1730Gln	1730	Asn	Gln	44	47	82	57.6667	30	40	47	39	0.676301	-0.537835	0.178217	0.0317612	0.00254554	3.01787
Asn1730Glu	1730	Asn	Glu	45	42	40	42.3333	67	36	51	51.3333	1.2126	0.0439816	0.178332	0.0318025	0.805197	0.246627
Asn1730Gly	1730	Asn	Gly	49	46	78	57.6667	38	24	22	28	0.485549	-0.867522	0.187309	0.0350848	3.63042e-06	4.63149
Asn1730His	1730	Asn	His	46	37	53	45.3333	43	16	26	28.3333	0.625	-0.615904	0.191073	0.0365088	0.00126676	3.2234
Asn1730Ile	1730	Asn	Ile	54	67	77	66	62	45	61	56	0.848485	-0.31195	0.168699	0.0284593	0.0644363	1.84915
Asn1730Leu	1730	Asn	Leu	61	52	78	63.6667	36	59	32	42.3333	0.664921	-0.554868	0.174791	0.0305519	0.00150114	3.17446
Asn1730Lys	1730	Asn	Lys	40	36	48	41.3333	33	79	52	54.6667	1.32258	0.130509	0.177758	0.031598	0.462832	0.734192
Asn1730Met	1730	Asn	Met	38	35	55	42.6667	24	39	56	39.6667	0.929688	-0.220709	0.183404	0.0336371	0.228822	1.2034
Asn1730Phe	1730	Asn	Phe	45	48	60	51	28	45	42	38.3333	0.751634	-0.432526	0.180719	0.0326595	0.0166949	2.39336
Asn1730Pro	1730	Asn	Pro	36	31	39	35.3333	35	25	27	29	0.820755	-0.344602	0.195717	0.0383051	0.078286	1.76072
Asn1730Ser	1730	Asn	Ser	74	70	91	78.3333	74	55	83	70.6667	0.902128	-0.250865	0.162601	0.026439	0.122872	1.54283
Asn1730Thr	1730	Asn	Thr	47	34	44	41.6667	47	52	33	44	1.056	-0.0938193	0.181665	0.0330021	0.605546	0.516441
Asn1730Trp	1730	Asn	Trp	44	40	49	44.3333	35	34	28	32.3333	0.729323	-0.462345	0.187707	0.0352339	0.0137733	2.46312
Asn1730Tyr	1730	Asn	Tyr	101	77	106	94.6667	66	66	43	58.3333	0.616197	-0.63119	0.163401	0.0266998	0.000112077	3.86284
Asn1730Val	1730	Asn	Val	46	31	56	44.3333	43	38	24	35	0.789474	-0.383487	0.185624	0.0344561	0.0388345	2.06594
Glu1731Ala	1731	Glu	Ala	66	44	75	61.6667	56	82	27	55	0.891892	-0.26218	0.170059	0.02892	0.123146	1.5417
Glu1731Arg	1731	Glu	Arg	40	22	33	31.6667	25	56	13	31.3333	0.989474	-0.158623	0.196316	0.0385401	0.419093	0.807995
Glu1731Asn	1731	Glu	Asn	61	46	74	60.3333	53	17	35	35	0.58011	-0.690641	0.180209	0.0324752	0.000126873	3.83245
Glu1731Asp	1731	Glu	Asp	66	47	82	65	47	50	81	59.3333	0.912821	-0.239068	0.167941	0.0282042	0.154584	1.42352
Glu1731Cys	1731	Glu	Cys	32	42	40	38	30	17	51	32.6667	0.859649	-0.298614	0.190716	0.0363727	0.117407	1.56575
Glu1731Gln	1731	Glu	Gln	73	44	60	59	58	74	24	52	0.881356	-0.274011	0.171786	0.0295104	0.110696	1.59507
Glu1731Gly	1731	Glu	Gly	55	69	85	69.6667	80	149	92	107	1.53589	0.280178	0.159281	0.0253705	0.0785755	1.75901
Glu1731His	1731	Glu	His	51	42	65	52.6667	45	58	69	57.3333	1.08861	-0.0634535	0.172026	0.0295931	0.712233	0.368859
Glu1731Ile	1731	Glu	Ile	28	24	38	30	30	30	30	30	1	-0.148096	0.198963	0.0395863	0.456671	0.74434
Glu1731Leu	1731	Glu	Leu	46	39	62	49	48	55	99	67.3333	1.37415	0.168816	0.170894	0.0292048	0.323232	0.987838
Glu1731Lys	1731	Glu	Lys	106	72	83	87	84	88	48	73.3333	0.842912	-0.318633	0.160767	0.0258461	0.0474846	1.98195
Glu1731Met	1731	Glu	Met	43	34	49	42	25	41	79	48.3333	1.15079	-0.00816239	0.179624	0.0322648	0.963755	0.0454415
Glu1731Phe	1731	Glu	Phe	19	31	30	26.6667	14	31	31	25.3333	0.95	-0.199063	0.207319	0.0429811	0.336966	0.960176
Glu1731Pro	1731	Glu	Pro	36	47	56	46.3333	46	47	56	49.6667	1.07194	-0.0788644	0.177043	0.0313443	0.655992	0.445453
Glu1731Ser	1731	Glu	Ser	42	22	42	35.3333	28	47	19	31.3333	0.886792	-0.267641	0.193542	0.0374585	0.166708	1.38286
Glu1731Thr	1731	Glu	Thr	56	52	30	46	40	62	62	54.6667	1.18841	0.0239441	0.17546	0.0307861	0.891454	0.136465
Glu1731Trp	1731	Glu	Trp	47	55	40	47.3333	74	41	60	58.3333	1.23239	0.0602009	0.173788	0.0302024	0.72904	0.346403
Glu1731Tyr	1731	Glu	Tyr	32	18	37	29	43	22	29	31.3333	1.08046	-0.0711351	0.19874	0.0394974	0.720395	0.357931
Glu1731Val	1731	Glu	Val	84	66	82	77.3333	72	92	67	77	0.99569	-0.152407	0.161578	0.0261076	0.34556	0.943236
His1732Ala	1732	His	Ala	51	22	50	41	28	38	35	33.6667	0.821138	-0.344279	0.188245	0.0354362	0.0674169	1.82888
His1732Arg	1732	His	Arg	54	44	53	50.3333	39	60	47	48.6667	0.966887	-0.181656	0.175822	0.0309134	0.301519	1.03318
His1732Asn	1732	His	Asn	59	57	71	62.3333	43	55	60	52.6667	0.84492	-0.31612	0.170673	0.0291293	0.0639974	1.8522
His1732Asp	1732	His	Asp	42	34	83	53	50	56	56	54	1.01887	-0.129462	0.172946	0.0299103	0.454116	0.74857
His1732Cys	1732	His	Cys	58	40	49	49	39	51	41	43.6667	0.891156	-0.262917	0.178525	0.0318711	0.140826	1.47272
His1732Gln	1732	His	Gln	38	27	38	34.3333	24	22	12	19.3333	0.563107	-0.718641	0.210339	0.0442427	0.000634137	3.41658
His1732Glu	1732	His	Glu	41	48	60	49.6667	33	45	20	32.6667	0.657718	-0.565336	0.185278	0.0343281	0.00227869	3.05128
His1732Gly	1732	His	Gly	62	57	56	58.3333	56	84	18	52.6667	0.902857	-0.249981	0.171738	0.029494	0.145506	1.45559
His1732Ile	1732	His	Ile	54	36	57	49	56	53	30	46.3333	0.945578	-0.20386	0.177299	0.031435	0.250223	1.14981
His1732Leu	1732	His	Leu	75	54	93	74	57	61	32	50	0.675676	-0.53906	0.169191	0.0286257	0.00144207	3.1861
His1732Lys	1732	His	Lys	25	31	55	37	23	35	13	23.6667	0.63964	-0.592423	0.201101	0.0404415	0.00322011	2.9459
His1732Met	1732	His	Met	29	41	44	38	43	31	35	36.3333	0.95614	-0.192746	0.188024	0.0353529	0.305307	1.02512
His1732Phe	1732	His	Phe	76	53	76	68.3333	52	85	94	77	1.12683	-0.0289623	0.163318	0.0266727	0.859243	0.177337
His1732Pro	1732	His	Pro	12	26	21	19.6667	13	30	8	17	0.864407	-0.292491	0.231756	0.053711	0.206927	1.26206
His1732Ser	1732	His	Ser	56	47	53	52	45	38	14	32.3333	0.621795	-0.6213	0.184751	0.034133	0.000771286	3.3629
His1732Thr	1732	His	Thr	23	26	44	31	26	22	60	36	1.16129	0.000692566	0.193387	0.0373986	0.997143	0.00358124
His1732Trp	1732	His	Trp	30	53	35	39.3333	56	57	62	58.3333	1.48305	0.24463	0.17783	0.0316237	0.168934	1.37564
His1732Tyr	1732	His	Tyr	95	103	130	109.333	109	118	64	97	0.887195	-0.267593	0.154795	0.0239615	0.0838642	1.72869
His1732Val	1732	His	Val	64	60	64	62.6667	50	52	37	46.3333	0.739362	-0.44913	0.173091	0.0299603	0.00946551	2.59477
Asp1733Ala	1733	Asp	Ala	58	60	89	69	68	76	56	66.6667	0.966184	-0.182413	0.165208	0.0272936	0.269531	1.10414
Asp1733Arg	1733	Asp	Arg	57	62	49	56	43	59	47	49.6667	0.886905	-0.267736	0.173524	0.0301105	0.122847	1.54293
Asp1733Asn	1733	Asp	Asn	53	59	92	68	46	60	96	67.3333	0.990196	-0.157924	0.165273	0.0273151	0.339306	0.955537
Asp1733Cys	1733	Asp	Cys	51	36	69	52	45	23	42	36.6667	0.705128	-0.496137	0.181456	0.0329264	0.00625332	2.73419
Asp1733Gln	1733	Asp	Gln	53	32	58	47.6667	48	80	36	54.6667	1.14685	-0.0115206	0.174741	0.0305345	0.947434	0.0659297
Asp1733Glu	1733	Asp	Glu	59	62	69	63.3333	68	58	59	61.6667	0.973684	-0.174693	0.167711	0.028127	0.297582	1.04163
Asp1733Gly	1733	Asp	Gly	72	62	75	69.6667	94	46	63	67.6667	0.971292	-0.177154	0.164846	0.0271741	0.282525	1.07466
Asp1733His	1733	Asp	His	46	46	59	50.3333	35	35	71	47	0.933775	-0.216382	0.176507	0.0311546	0.220231	1.22591
Asp1733Ile	1733	Asp	Ile	30	27	40	32.3333	34	51	43	42.6667	1.31959	0.12798	0.188482	0.0355253	0.497134	0.679007
Asp1733Leu	1733	Asp	Leu	51	35	49	45	54	55	56	55	1.22222	0.0519034	0.17581	0.0309092	0.767823	0.295224
Asp1733Lys	1733	Asp	Lys	42	28	48	39.3333	45	50	21	38.6667	0.983051	-0.165118	0.185767	0.0345093	0.374087	0.888844
Asp1733Met	1733	Asp	Met	47	35	49	43.6667	47	37	29	37.6667	0.862595	-0.2953	0.184125	0.033902	0.108757	1.6038
Asp1733Phe	1733	Asp	Phe	28	30	21	26.3333	23	30	31	28	1.06329	-0.0871017	0.204694	0.0418998	0.670457	0.425521
Asp1733Pro	1733	Asp	Pro	83	54	49	62	55	74	50	59.6667	0.962366	-0.186352	0.168582	0.0284198	0.268981	1.10541
Asp1733Ser	1733	Asp	Ser	22	32	34	29.3333	16	55	22	31	1.05682	-0.0931373	0.198699	0.0394815	0.639259	0.468735
Asp1733Thr	1733	Asp	Thr	38	37	36	37	32	25	24	27	0.72973	-0.461518	0.196788	0.0387254	0.0190139	2.34526
Asp1733Trp	1733	Asp	Trp	40	32	46	39.3333	68	75	56	66.3333	1.68644	0.372805	0.175893	0.0309382	0.0340478	2.1195
Asp1733Tyr	1733	Asp	Tyr	37	48	49	44.6667	76	65	49	63.3333	1.41791	0.199992	0.173698	0.0301711	0.249578	1.15137
Asp1733Val	1733	Asp	Val	75	72	105	84	91	127	91	103	1.22619	0.0554507	0.157093	0.0246783	0.724104	0.35298
Phe1734Ala	1734	Phe	Ala	40	44	24	36	53	18	21	30.6667	0.851852	-0.307638	0.193686	0.0375142	0.112211	1.58833
Phe1734Arg	1734	Phe	Arg	40	23	51	38	6	0	1	2.33333	0.0614035	-2.87377	0.399442	0.159554	6.2709e-13	7.19446
Phe1734Asn	1734	Phe	Asn	57	41	41	46.3333	32	13	21	22	0.47482	-0.888959	0.199231	0.0396929	8.12149e-06	4.46196
Phe1734Asp	1734	Phe	Asp	39	32	17	29.3333	1	0	0	0.333333	0.0113636	-4.22563	0.833938	0.695453	4.03959e-07	5.06708
Phe1734Cys	1734	Phe	Cys	61	42	47	50	56	55	46	52.3333	1.04667	-0.102634	0.174587	0.0304806	0.556622	0.587867
Phe1734Gln	1734	Phe	Gln	41	31	28	33.3333	16	19	14	16.3333	0.49	-0.856281	0.218264	0.0476391	8.73997e-05	3.92315
Phe1734Glu	1734	Phe	Glu	38	37	30	35	4	2	1	2.33333	0.0666667	-2.7919	0.400373	0.160299	3.09699e-12	6.97325
Phe1734Gly	1734	Phe	Gly	39	23	22	28	9	2	3	4.66667	0.166667	-1.9107	0.313507	0.0982867	1.09714e-09	6.0946
Phe1734His	1734	Phe	His	47	49	48	48	45	65	67	59	1.22917	0.0575949	0.173324	0.0300411	0.739665	0.332297
Phe1734Ile	1734	Phe	Ile	41	40	19	33.3333	5	9	10	8	0.24	-1.55958	0.261254	0.0682534	2.37827e-09	5.96961
Phe1734Leu	1734	Phe	Leu	71	59	82	70.6667	77	71	76	74.6667	1.0566	-0.0931625	0.163239	0.0266471	0.568196	0.570711
Phe1734Lys	1734	Phe	Lys	28	25	37	30	17	14	0	10.3333	0.344444	-1.20346	0.245525	0.0602826	9.50741e-07	4.90157
Phe1734Met	1734	Phe	Met	38	21	33	30.6667	44	45	66	51.6667	1.68478	0.371341	0.186356	0.0347285	0.0463005	1.99264
Phe1734Pro	1734	Phe	Pro	34	17	31	27.3333	2	0	0	0.666667	0.0243902	-3.6446	0.655445	0.429608	2.68998e-08	5.5605
Phe1734Ser	1734	Phe	Ser	65	42	46	51	34	46	25	35	0.686275	-0.523086	0.182976	0.0334802	0.00425288	2.85877
Phe1734Thr	1734	Phe	Thr	37	31	19	29	10	13	20	14.3333	0.494253	-0.846974	0.227824	0.0519039	0.000201074	3.71766
Phe1734Trp	1734	Phe	Trp	59	36	49	48	30	49	34	37.6667	0.784722	-0.389573	0.182258	0.0332178	0.0325586	2.13748
Phe1734Tyr	1734	Phe	Tyr	51	57	25	44.3333	55	45	44	48	1.08271	-0.0689181	0.1786	0.0318979	0.699585	0.38588
Phe1734Val	1734	Phe	Val	82	42	60	61.3333	50	53	30	44.3333	0.722826	-0.471644	0.174349	0.0303975	0.00682685	2.70517
Glu1735Ala	1735	Glu	Ala	50	27	42	39.6667	33	45	51	43	1.08403	-0.0677317	0.18324	0.033577	0.711656	0.369633
Glu1735Arg	1735	Glu	Arg	39	46	34	39.6667	42	79	32	51	1.28571	0.102288	0.179916	0.0323697	0.569673	0.568533
Glu1735Asn	1735	Glu	Asn	37	17	36	30	28	46	32	35.3333	1.17778	0.014699	0.194747	0.0379262	0.939835	0.0754774
Glu1735Asp	1735	Glu	Asp	77	58	84	73	81	127	54	87.3333	1.19635	0.0308027	0.160786	0.0258522	0.848075	0.191576
Glu1735Cys	1735	Glu	Cys	59	40	49	49.3333	41	46	42	43	0.871622	-0.285	0.178726	0.0319429	0.110796	1.59462
Glu1735Gln	1735	Glu	Gln	54	69	53	58.6667	43	55	65	54.3333	0.926136	-0.224604	0.171081	0.0292688	0.189233	1.31285
Glu1735Gly	1735	Glu	Gly	62	62	71	65	83	103	138	108	1.66154	0.358629	0.160261	0.0256836	0.0252354	2.23778
Glu1735His	1735	Glu	His	30	12	22	21.3333	31	22	30	27.6667	1.29688	0.110085	0.212054	0.0449668	0.603664	0.519139
Glu1735Ile	1735	Glu	Ile	57	57	39	51	47	53	48	49.3333	0.96732	-0.181212	0.175315	0.0307355	0.301308	1.03363
Glu1735Leu	1735	Glu	Leu	35	38	40	37.6667	39	28	48	38.3333	1.0177	-0.130628	0.186964	0.0349554	0.48475	0.698684
Glu1735Lys	1735	Glu	Lys	85	68	68	73.6667	67	53	64	61.3333	0.832579	-0.330869	0.165595	0.0274216	0.0457092	1.99807
Glu1735Met	1735	Glu	Met	32	28	49	36.3333	23	20	34	25.6667	0.706422	-0.493743	0.198803	0.0395225	0.0130068	2.48358
Glu1735Phe	1735	Glu	Phe	47	57	59	54.3333	63	68	12	47.6667	0.877301	-0.278574	0.174848	0.0305717	0.111106	1.59324
Glu1735Pro	1735	Glu	Pro	64	43	39	48.6667	57	74	8	46.3333	0.952055	-0.197057	0.17743	0.0314812	0.266731	1.11062
Glu1735Ser	1735	Glu	Ser	36	20	35	30.3333	40	32	35	35.6667	1.17582	0.0130557	0.194212	0.0377181	0.946403	0.0672241
Glu1735Thr	1735	Glu	Thr	42	32	49	41	64	50	40	51.3333	1.25203	0.0758568	0.179043	0.0320565	0.6718	0.423678
Glu1735Trp	1735	Glu	Trp	30	23	34	29	34	19	14	22.3333	0.770115	-0.407607	0.209118	0.0437302	0.0512743	1.94918
Glu1735Tyr	1735	Glu	Tyr	34	30	75	46.3333	43	30	58	43.6667	0.942446	-0.207154	0.17961	0.0322599	0.248766	1.15335
Glu1735Val	1735	Glu	Val	62	41	70	57.6667	82	39	43	54.6667	0.947977	-0.201363	0.171259	0.0293296	0.239681	1.17578
Val1736Ala	1736	Val	Ala	48	52	54	51.3333	60	41	41	47.3333	0.922078	-0.228948	0.176002	0.0309769	0.193319	1.30082
Val1736Arg	1736	Val	Arg	14	15	13	14	0	1	11	4	0.285714	-1.37187	0.347874	0.121016	8.02713e-05	3.94359
Val1736Asn	1736	Val	Asn	26	14	24	21.3333	3	7	0	3.33333	0.15625	-1.96339	0.358091	0.128229	4.18332e-08	5.48293
Val1736Asp	1736	Val	Asp	36	27	30	31	9	12	12	11	0.354839	-1.17451	0.2409	0.0580328	1.08523e-06	4.87552
Val1736Cys	1736	Val	Cys	24	30	60	38	19	6	21	15.3333	0.403509	-1.04922	0.218462	0.0477258	1.56508e-06	4.80274
Val1736Gln	1736	Val	Gln	22	12	18	17.3333	2	1	10	4.33333	0.25	-1.50622	0.332579	0.110609	5.92878e-06	4.52891
Val1736Glu	1736	Val	Glu	19	23	15	19	3	1	6	3.33333	0.175439	-1.84851	0.360716	0.130116	2.98261e-07	5.12454
Val1736Gly	1736	Val	Gly	33	21	29	27.6667	3	2	0	1.66667	0.060241	-2.86819	0.459653	0.211281	4.37822e-10	6.23991
Val1736His	1736	Val	His	26	18	27	23.6667	0	0	0	0	0	N/A *
Val1736Ile	1736	Val	Ile	47	49	75	57	59	40	33	44	0.77193	-0.406097	0.175684	0.0308649	0.0208043	2.31152
Val1736Leu	1736	Val	Leu	31	23	22	25.3333	41	53	14	36	1.42105	0.201363	0.199438	0.0397753	0.31266	1.00966
Val1736Lys	1736	Val	Lys	18	14	15	15.6667	0	0	0	0	0	N/A *
Val1736Met	1736	Val	Met	40	30	40	36.6667	28	5	30	21	0.572727	-0.702072	0.205632	0.0422846	0.000639673	3.41421
Val1736Phe	1736	Val	Phe	25	17	20	20.6667	12	8	8	9.33333	0.451613	-0.933359	0.261867	0.0685746	0.000364911	3.56424
Val1736Pro	1736	Val	Pro	19	13	11	14.3333	3	0	0	1	0.0697674	-2.66809	0.57113	0.32619	2.98856e-06	4.6716
Val1736Ser	1736	Val	Ser	19	17	19	18.3333	13	7	15	11.6667	0.636364	-0.594946	0.252337	0.0636739	0.0183862	2.35775
Val1736Thr	1736	Val	Thr	31	26	16	24.3333	31	16	35	27.3333	1.12329	-0.0325833	0.207879	0.0432135	0.875448	0.156742
Val1736Trp	1736	Val	Trp	15	3	14	10.6667	2	0	0	0.666667	0.0625	-2.71305	0.669519	0.448256	5.07319e-05	4.05223
Val1736Tyr	1736	Val	Tyr	12	2	6	6.66667	0	0	0	0	0	N/A *
Arg1737Ala	1737	Arg	Ala	39	43	39	40.3333	31	18	59	36	0.892562	-0.26126	0.186906	0.0349339	0.162168	1.39782
Arg1737Asn	1737	Arg	Asn	38	31	68	45.6667	54	50	77	60.3333	1.32117	0.129536	0.17398	0.0302692	0.456549	0.744541
Arg1737Asp	1737	Arg	Asp	36	22	33	30.3333	34	33	17	28	0.923077	-0.227684	0.200624	0.0402501	0.256428	1.13488
Arg1737Cys	1737	Arg	Cys	38	52	65	51.6667	45	59	33	45.6667	0.883871	-0.271118	0.176608	0.0311904	0.12475	1.53514
Arg1737Gln	1737	Arg	Gln	28	35	46	36.3333	21	52	15	29.3333	0.807339	-0.361018	0.194727	0.0379187	0.0637436	1.85397
Arg1737Glu	1737	Arg	Glu	36	28	52	38.6667	51	35	53	46.3333	1.19828	0.0320772	0.182316	0.033239	0.860339	0.175943
Arg1737Gly	1737	Arg	Gly	83	58	88	76.3333	61	74	81	72	0.943231	-0.206409	0.162675	0.0264631	0.204497	1.26884
Arg1737His	1737	Arg	His	15	19	27	20.3333	20	32	3	18.3333	0.901639	-0.25075	0.227519	0.051765	0.270416	1.10211
Arg1737Ile	1737	Arg	Ile	23	44	63	43.3333	52	15	32	33	0.761538	-0.419312	0.187616	0.0351999	0.0254212	2.23494
Arg1737Leu	1737	Arg	Leu	62	40	65	55.6667	56	36	51	47.6667	0.856287	-0.302744	0.174429	0.0304256	0.0826298	1.73563
Arg1737Lys	1737	Arg	Lys	46	49	66	53.6667	37	42	22	33.6667	0.627329	-0.612543	0.183115	0.033531	0.000822441	3.34513
Arg1737Met	1737	Arg	Met	54	39	66	53	55	59	8	40.6667	0.767296	-0.412029	0.178661	0.0319197	0.021099	2.30621
Arg1737Phe	1737	Arg	Phe	23	35	38	32	41	50	57	49.3333	1.54167	0.282946	0.185966	0.0345835	0.128137	1.52149
Arg1737Pro	1737	Arg	Pro	42	43	61	48.6667	43	44	19	35.3333	0.726027	-0.466977	0.183582	0.0337024	0.0109688	2.54369
Arg1737Ser	1737	Arg	Ser	56	48	81	61.6667	60	66	62	62.6667	1.01622	-0.132053	0.167877	0.0281827	0.431513	0.786606
Arg1737Thr	1737	Arg	Thr	43	20	53	38.6667	42	34	27	34.3333	0.887931	-0.266416	0.18903	0.0357324	0.158722	1.40938
Arg1737Trp	1737	Arg	Trp	33	20	40	31	40	52	46	46	1.48387	0.244813	0.188155	0.0354022	0.193216	1.30112
Arg1737Tyr	1737	Arg	Tyr	45	39	81	55	42	45	52	46.3333	0.842424	-0.319003	0.175207	0.0306976	0.06865	1.82072
Arg1737Val	1737	Arg	Val	44	67	70	60.3333	58	53	39	50	0.828729	-0.335389	0.172166	0.029641	0.0514079	1.94806
Gly1738Ala	1738	Gly	Ala	58	35	48	47	16	23	33	24	0.510638	-0.816809	0.195824	0.0383471	3.03082e-05	4.17114
Gly1738Arg	1738	Gly	Arg	50	43	67	53.3333	25	24	38	29	0.54375	-0.754751	0.187473	0.0351459	5.67504e-05	4.02593
Gly1738Asn	1738	Gly	Asn	25	25	19	23	3	4	0	2.33333	0.101449	-2.37452	0.406459	0.165209	5.15867e-09	5.84197
Gly1738Asp	1738	Gly	Asp	61	34	25	40	8	6	6	6.66667	0.166667	-1.91932	0.273068	0.0745661	2.08419e-12	7.02873
Gly1738Cys	1738	Gly	Cys	51	39	15	35	10	7	4	7	0.2	-1.73875	0.271067	0.0734771	1.41296e-10	6.41449
Gly1738Gln	1738	Gly	Gln	27	17	15	19.6667	1	1	6	2.66667	0.135593	-2.09401	0.389796	0.151941	7.78412e-08	5.37206
Gly1738Glu	1738	Gly	Glu	48	45	44	45.6667	10	9	10	9.66667	0.211679	-1.68733	0.242194	0.0586579	3.24102e-12	6.96686
Gly1738His	1738	Gly	His	47	21	20	29.3333	10	3	2	5	0.170455	-1.89026	0.305454	0.0933024	6.07974e-10	6.18835
Gly1738Ile	1738	Gly	Ile	34	21	30	28.3333	0	0	1	0.333333	0.0117647	-4.19115	0.834176	0.695849	5.0528e-07	5.0243
Gly1738Leu	1738	Gly	Leu	42	31	29	34	0	0	0	0	0	N/A *
Gly1738Lys	1738	Gly	Lys	28	24	33	28.3333	6	0	0	2	0.0705882	-2.72481	0.427819	0.183029	1.9017e-10	6.36908
Gly1738Met	1738	Gly	Met	38	47	48	44.3333	7	4	0	3.66667	0.0827068	-2.59985	0.334565	0.111934	7.79737e-15	7.77083
Gly1738Phe	1738	Gly	Phe	38	33	17	29.3333	0	2	5	2.33333	0.0795455	-2.6162	0.402641	0.16212	8.16156e-11	6.49759
Gly1738Pro	1738	Gly	Pro	32	12	12	18.6667	2	0	0	0.666667	0.0357143	-3.26605	0.659686	0.435186	7.38679e-07	4.95091
Gly1738Ser	1738	Gly	Ser	20	13	11	14.6667	4	9	21	11.3333	0.772727	-0.402626	0.262572	0.0689443	0.12518	1.53339
Gly1738Thr	1738	Gly	Thr	45	27	26	32.6667	0	5	3	2.66667	0.0816327	-2.59809	0.381164	0.145286	9.34889e-12	6.81619
Gly1738Trp	1738	Gly	Trp	48	34	52	44.6667	5	3	0	2.66667	0.0597015	-2.90959	0.377583	0.142569	1.29983e-14	7.70584
Gly1738Tyr	1738	Gly	Tyr	35	15	24	24.6667	3	11	0	4.66667	0.189189	-1.78475	0.31603	0.0998752	1.62902e-08	5.64739
Gly1738Val	1738	Gly	Val	64	49	47	53.3333	19	11	20	16.6667	0.3125	-1.30442	0.208613	0.0435193	4.03134e-10	6.25281
Asp1739Ala	1739	Asp	Ala	32	27	46	35	36	24	17	25.6667	0.733333	-0.456529	0.199672	0.0398687	0.0222308	2.2864
Asp1739Arg	1739	Asp	Arg	41	20	33	31.3333	2	0	14	5.33333	0.170213	-1.89334	0.297783	0.0886749	2.04267e-10	6.3581
Asp1739Asn	1739	Asp	Asn	51	62	52	55	48	54	73	58.3333	1.06061	-0.0894283	0.170959	0.0292271	0.600907	0.523097
Asp1739Cys	1739	Asp	Cys	42	33	38	37.6667	34	31	36	33.6667	0.893805	-0.25984	0.190131	0.0361496	0.171738	1.36664
Asp1739Gln	1739	Asp	Gln	22	21	23	22	13	1	4	6	0.272727	-1.42753	0.294242	0.0865785	1.22508e-06	4.85154
Asp1739Glu	1739	Asp	Glu	47	38	31	38.6667	26	17	47	30	0.775862	-0.400638	0.192666	0.0371203	0.037577	2.07944
Asp1739Gly	1739	Asp	Gly	71	35	34	46.6667	20	9	17	15.3333	0.328571	-1.25385	0.214732	0.0461097	5.24657e-09	5.83916
Asp1739His	1739	Asp	His	32	18	55	35	8	17	5	10	0.285714	-1.38908	0.244443	0.0597524	1.32635e-08	5.68263
Asp1739Ile	1739	Asp	Ile	20	19	26	21.6667	0	8	0	2.66667	0.123077	-2.19008	0.387816	0.150401	1.63065e-08	5.64722
Asp1739Leu	1739	Asp	Leu	28	21	17	22	6	4	5	5	0.227273	-1.60446	0.311513	0.0970406	2.59755e-07	5.15053
Asp1739Lys	1739	Asp	Lys	35	20	35	30	4	3	0	2.33333	0.0777778	-2.63854	0.402331	0.16187	5.44806e-11	6.55815
Asp1739Met	1739	Asp	Met	25	20	31	25.3333	6	3	6	5	0.197368	-1.74455	0.308342	0.0950749	1.533e-08	5.65783
Asp1739Phe	1739	Asp	Phe	30	51	53	44.6667	40	46	35	40.3333	0.902985	-0.249746	0.182078	0.0331522	0.170173	1.37165
Asp1739Pro	1739	Asp	Pro	39	23	33	31.6667	9	2	16	9	0.284211	-1.39304	0.253617	0.0643217	3.95894e-08	5.49267
Asp1739Ser	1739	Asp	Ser	49	29	20	32.6667	31	18	20	23	0.704082	-0.496826	0.205006	0.0420276	0.0153732	2.42347
Asp1739Thr	1739	Asp	Thr	31	32	37	33.3333	42	50	21	37.6667	1.13	-0.0264511	0.190388	0.0362477	0.889504	0.138932
Asp1739Trp	1739	Asp	Trp	39	27	21	29	18	25	15	19.3333	0.666667	-0.550708	0.214498	0.0460094	0.0102456	2.56743
Asp1739Tyr	1739	Asp	Tyr	72	46	55	57.6667	43	83	30	52	0.901734	-0.251218	0.172164	0.0296403	0.144515	1.45918
Asp1739Val	1739	Asp	Val	58	36	57	50.3333	18	19	17	18	0.357616	-1.17048	0.206	0.0424361	1.33176e-08	5.68194
Val1740Ala	1740	Val	Ala	66	73	62	67	47	77	42	55.3333	0.825871	-0.33889	0.168688	0.0284556	0.0445395	2.00898
Val1740Arg	1740	Val	Arg	45	42	64	50.3333	45	30	8	27.6667	0.549669	-0.743835	0.189904	0.0360635	8.96949e-05	3.9169
Val1740Asn	1740	Val	Asn	39	30	47	38.6667	28	21	18	22.3333	0.577586	-0.69386	0.202201	0.0408853	0.000600184	3.43153
Val1740Asp	1740	Val	Asp	55	49	80	61.3333	20	17	13	16.6667	0.271739	-1.44377	0.206661	0.0427089	2.82475e-12	6.98618
Val1740Cys	1740	Val	Cys	39	43	52	44.6667	52	32	13	32.3333	0.723881	-0.469808	0.187559	0.0351782	0.0122499	2.50486
Val1740Gln	1740	Val	Gln	36	27	19	27.3333	22	9	10	13.6667	0.5	-0.835201	0.231742	0.0537044	0.000313345	3.60401
Val1740Glu	1740	Val	Glu	69	73	80	74	53	73	85	70.3333	0.95045	-0.198798	0.16343	0.0267094	0.223828	1.21641
Val1740Gly	1740	Val	Gly	48	34	59	47	30	13	16	19.6667	0.41844	-1.01442	0.203373	0.0413607	6.10175e-07	4.98797
Val1740His	1740	Val	His	33	21	43	32.3333	46	8	32	28.6667	0.886598	-0.267804	0.198252	0.0393039	0.176751	1.35083
Val1740Ile	1740	Val	Ile	71	65	64	66.6667	44	66	58	56	0.84	-0.321975	0.16855	0.0284091	0.0560994	1.91026
Val1740Leu	1740	Val	Leu	44	61	64	56.3333	53	34	41	42.6667	0.757396	-0.42502	0.176546	0.0311686	0.016066	2.40741
Val1740Lys	1740	Val	Lys	40	32	31	34.3333	34	24	49	35.6667	1.03883	-0.110177	0.190921	0.036451	0.563885	0.57708
Val1740Met	1740	Val	Met	85	52	87	74.6667	72	79	54	68.3333	0.915179	-0.236526	0.16373	0.0268074	0.148567	1.44461
Val1740Phe	1740	Val	Phe	55	29	49	44.3333	30	35	14	26.3333	0.593985	-0.666441	0.193794	0.0375561	0.000584053	3.43891
Val1740Pro	1740	Val	Pro	72	36	48	52	26	26	8	20	0.384615	-1.09851	0.201011	0.0404055	4.63139e-08	5.46491
Val1740Ser	1740	Val	Ser	26	32	43	33.6667	21	37	19	25.6667	0.762376	-0.417877	0.200605	0.0402423	0.0372434	2.08309
Val1740Thr	1740	Val	Thr	38	38	37	37.6667	33	32	38	34.3333	0.911504	-0.240327	0.189629	0.0359592	0.205029	1.26735
Val1740Trp	1740	Val	Trp	50	36	55	47	43	24	42	36.3333	0.77305	-0.404471	0.183539	0.0336864	0.0275426	2.20374
Val1740Tyr	1740	Val	Tyr	18	12	20	16.6667	15	4	15	11.3333	0.68	-0.52911	0.257438	0.0662743	0.0398508	2.05529
Val1741Ala	1741	Val	Ala	78	52	81	70.3333	73	71	85	76.3333	1.08531	-0.0664181	0.16301	0.0265723	0.683679	0.407448
Val1741Arg	1741	Val	Arg	18	19	36	24.3333	21	0	42	21	0.863014	-0.294342	0.216426	0.0468403	0.173827	1.36001
Val1741Asn	1741	Val	Asn	35	36	32	34.3333	38	20	20	26	0.757282	-0.424569	0.199719	0.0398875	0.0335169	2.12584
Val1741Asp	1741	Val	Asp	69	44	71	61.3333	12	28	15	18.3333	0.298913	-1.34936	0.202299	0.0409249	2.55563e-11	6.67014
Val1741Cys	1741	Val	Cys	80	63	93	78.6667	107	79	57	81	1.02966	-0.118927	0.160692	0.0258219	0.459242	0.740095
Val1741Gln	1741	Val	Gln	46	38	31	38.3333	36	31	20	29	0.756522	-0.425728	0.193839	0.0375734	0.0280704	2.1963
Val1741Glu	1741	Val	Glu	43	48	64	51.6667	60	29	13	34	0.658065	-0.564879	0.183504	0.0336738	0.00208193	3.07829
Val1741Gly	1741	Val	Gly	46	45	44	45	30	19	16	21.6667	0.481481	-0.875018	0.200335	0.0401341	1.25519e-05	4.36777
Val1741His	1741	Val	His	48	38	30	38.6667	60	20	50	43.3333	1.12069	-0.0346142	0.183666	0.0337334	0.850514	0.188462
Val1741Ile	1741	Val	Ile	97	59	93	83	86	125	105	105.333	1.26908	0.0897682	0.157017	0.0246544	0.567519	0.571709
Val1741Leu	1741	Val	Leu	47	33	48	42.6667	59	34	59	50.6667	1.1875	0.0231395	0.178399	0.0318263	0.896799	0.129706
Val1741Lys	1741	Val	Lys	28	18	32	26	32	28	38	32.6667	1.25641	0.0788618	0.200943	0.040378	0.694719	0.392459
Val1741Met	1741	Val	Met	35	16	25	25.3333	35	38	46	39.6667	1.56579	0.297929	0.197299	0.0389269	0.131033	1.51004
Val1741Phe	1741	Val	Phe	71	72	90	77.6667	55	140	106	100.333	1.29185	0.107492	0.158386	0.0250862	0.497348	0.678668
Val1741Pro	1741	Val	Pro	44	34	53	43.6667	36	25	26	29	0.664122	-0.555464	0.191102	0.03652	0.00365336	2.90664
Val1741Ser	1741	Val	Ser	38	42	77	52.3333	47	46	41	44.6667	0.853503	-0.305957	0.176836	0.031271	0.0835989	1.73018
Val1741Thr	1741	Val	Thr	35	31	26	30.6667	21	21	10	17.3333	0.565217	-0.714492	0.21759	0.0473453	0.00102467	3.28367
Val1741Trp	1741	Val	Trp	68	39	55	54	49	11	33	31	0.574074	-0.700813	0.185299	0.0343359	0.000155538	3.78206
Val1741Tyr	1741	Val	Tyr	48	22	82	50.6667	51	16	17	28	0.552632	-0.738509	0.189416	0.0358785	9.66432e-05	3.89887
Asn1742Ala	1742	Asn	Ala	39	25	42	35.3333	40	36	9	28.3333	0.801887	-0.367725	0.196399	0.0385724	0.0611597	1.87234
Asn1742Arg	1742	Asn	Arg	51	58	65	58	29	67	91	62.3333	1.07471	-0.0762421	0.16897	0.0285508	0.651833	0.451217
Asn1742Asp	1742	Asn	Asp	60	50	47	52.3333	73	66	54	64.3333	1.2293	0.0577559	0.170306	0.029004	0.734511	0.339131
Asn1742Cys	1742	Asn	Cys	60	50	80	63.3333	57	55	40	50.6667	0.8	-0.370584	0.171154	0.0292936	0.0303715	2.16521
Asn1742Gln	1742	Asn	Gln	61	30	54	48.3333	32	72	29	44.3333	0.917241	-0.234171	0.178467	0.0318503	0.189477	1.31213
Asn1742Glu	1742	Asn	Glu	69	42	70	60.3333	43	80	94	72.3333	1.1989	0.032847	0.166115	0.0275942	0.843251	0.197737
Asn1742Gly	1742	Asn	Gly	89	31	82	67.3333	64	46	63	57.6667	0.856436	-0.302658	0.167895	0.0281888	0.0714412	1.80266
Asn1742His	1742	Asn	His	60	35	85	60	62	38	79	59.6667	0.994444	-0.153652	0.16911	0.028598	0.363565	0.908593
Asn1742Ile	1742	Asn	Ile	56	62	49	55.6667	54	38	27	39.6667	0.712575	-0.485763	0.178396	0.0318252	0.00647026	2.72295
Asn1742Leu	1742	Asn	Leu	55	37	45	45.6667	45	32	53	43.3333	0.948905	-0.200347	0.180062	0.0324224	0.265857	1.11265
Asn1742Lys	1742	Asn	Lys	31	40	35	35.3333	55	63	17	45	1.27358	0.0927305	0.185085	0.0342566	0.616361	0.501015
Asn1742Met	1742	Asn	Met	67	60	34	53.6667	66	52	77	65	1.21118	0.0429591	0.169688	0.0287939	0.80014	0.253166
Asn1742Phe	1742	Asn	Phe	48	48	71	55.6667	93	78	94	88.3333	1.58683	0.312535	0.164995	0.0272235	0.0581976	1.89421
Asn1742Pro	1742	Asn	Pro	45	42	24	37	5	7	15	9	0.243243	-1.54793	0.250637	0.0628191	6.57486e-10	6.17599
Asn1742Ser	1742	Asn	Ser	57	51	80	62.6667	33	39	44	38.6667	0.617021	-0.629303	0.177131	0.0313756	0.000381235	3.55274
Asn1742Thr	1742	Asn	Thr	54	36	59	49.6667	49	75	19	47.6667	0.959732	-0.189058	0.176478	0.0311444	0.284043	1.07128
Asn1742Trp	1742	Asn	Trp	56	27	62	48.3333	99	92	123	104.667	2.16552	0.622712	0.16595	0.0275393	0.000175142	3.75241
Asn1742Tyr	1742	Asn	Tyr	53	50	70	57.6667	82	49	52	61	1.0578	-0.0920591	0.169411	0.0287001	0.58685	0.543407
Asn1742Val	1742	Asn	Val	66	69	82	72.3333	45	52	95	64	0.884793	-0.270199	0.165165	0.0272793	0.101853	1.63594
Gly1743Ala	1743	Gly	Ala	57	75	60	64	59	55	24	46	0.71875	-0.477322	0.172922	0.0299019	0.00577415	2.76034
Gly1743Arg	1743	Gly	Arg	92	80	103	91.6667	65	80	37	60.6667	0.661818	-0.559934	0.163083	0.0265961	0.000596	3.43343
Gly1743Asn	1743	Gly	Asn	53	34	61	49.3333	42	24	61	42.3333	0.858108	-0.300565	0.179064	0.032064	0.0932435	1.67853
Gly1743Asp	1743	Gly	Asp	50	30	67	49	62	61	38	53.6667	1.09524	-0.0574192	0.174523	0.0304584	0.742151	0.329006
Gly1743Cys	1743	Gly	Cys	65	68	57	63.3333	71	76	80	75.6667	1.19474	0.0294019	0.164717	0.0271318	0.858331	0.178499
Gly1743Gln	1743	Gly	Gln	65	66	68	66.3333	61	42	50	51	0.768844	-0.41021	0.170335	0.029014	0.0160291	2.40825
Gly1743Glu	1743	Gly	Glu	61	53	53	55.6667	78	78	36	64	1.1497	-0.00898337	0.169268	0.0286518	0.957675	0.0530717
Gly1743His	1743	Gly	His	46	30	51	42.3333	39	47	49	45	1.06299	-0.0872409	0.180859	0.03271	0.629544	0.482369
Gly1743Ile	1743	Gly	Ile	50	47	57	51.3333	37	26	12	25	0.487013	-0.864158	0.192884	0.0372044	7.45781e-06	4.48019
Gly1743Leu	1743	Gly	Leu	72	55	68	65	58	46	23	42.3333	0.651282	-0.57554	0.174485	0.0304451	0.00097201	3.29851
Gly1743Lys	1743	Gly	Lys	32	23	57	37.3333	25	20	20	21.6667	0.580357	-0.688999	0.204066	0.0416429	0.000734528	3.37636
Gly1743Met	1743	Gly	Met	52	31	53	45.3333	35	50	40	41.6667	0.919118	-0.232115	0.181055	0.032781	0.199838	1.28201
Gly1743Phe	1743	Gly	Phe	61	52	44	52.3333	55	59	27	47	0.898089	-0.255222	0.175793	0.0309032	0.146548	1.45183
Gly1743Pro	1743	Gly	Pro	58	55	74	62.3333	41	57	49	49	0.786096	-0.388047	0.172046	0.0295998	0.024103	2.25548
Gly1743Ser	1743	Gly	Ser	51	55	46	50.6667	44	40	23	35.6667	0.703947	-0.49777	0.18261	0.0333465	0.00641345	2.72586
Gly1743Thr	1743	Gly	Thr	51	43	43	45.6667	29	42	36	35.6667	0.781022	-0.394229	0.184559	0.0340619	0.0326741	2.13606
Gly1743Trp	1743	Gly	Trp	70	53	50	57.6667	94	92	96	94	1.63006	0.339405	0.163678	0.0267903	0.0381148	2.07362
Gly1743Tyr	1743	Gly	Tyr	45	47	50	47.3333	50	44	79	57.6667	1.21831	0.0487394	0.173977	0.0302681	0.779364	0.280148
Gly1743Val	1743	Gly	Val	78	78	77	77.6667	56	74	44	58	0.746781	-0.439354	0.165832	0.0275002	0.00806363	2.64939
Arg1744Ala	1744	Arg	Ala	68	48	37	51	49	39	13	33.6667	0.660131	-0.561738	0.183994	0.0338537	0.00226546	3.05303
Arg1744Asn	1744	Arg	Asn	66	50	51	55.6667	38	47	46	43.6667	0.784431	-0.390073	0.176243	0.0310615	0.0268792	2.21327
Arg1744Asp	1744	Arg	Asp	50	49	62	53.6667	52	50	40	47.3333	0.881988	-0.273259	0.175204	0.0306963	0.118839	1.55967
Arg1744Cys	1744	Arg	Cys	35	45	51	43.6667	52	55	66	57.6667	1.32061	0.129075	0.175656	0.0308551	0.462453	0.734814
Arg1744Gln	1744	Arg	Gln	47	29	52	42.6667	40	31	37	36	0.84375	-0.317275	0.185703	0.0344855	0.0875419	1.70851
Arg1744Glu	1744	Arg	Glu	60	48	85	64.3333	41	45	57	47.6667	0.740933	-0.447039	0.172115	0.0296234	0.00939513	2.59733
Arg1744Gly	1744	Arg	Gly	82	76	87	81.6667	106	122	73	100.333	1.22857	0.0573769	0.157724	0.0248769	0.716022	0.36378
Arg1744His	1744	Arg	His	56	40	66	54	33	49	18	33.3333	0.617284	-0.628616	0.183278	0.0335909	0.000603922	3.42985
Arg1744Ile	1744	Arg	Ile	72	39	79	63.3333	61	66	40	55.6667	0.878947	-0.276765	0.169429	0.0287063	0.102361	1.63351
Arg1744Leu	1744	Arg	Leu	48	59	70	59	62	77	69	69.3333	1.17514	0.0128723	0.167083	0.0279168	0.938591	0.077041
Arg1744Lys	1744	Arg	Lys	66	70	54	63.3333	56	70	39	55	0.868421	-0.288777	0.169642	0.0287785	0.0887044	1.70227
Arg1744Met	1744	Arg	Met	51	46	50	49	78	50	77	68.3333	1.39456	0.183522	0.170683	0.0291327	0.282276	1.07522
Arg1744Phe	1744	Arg	Phe	34	27	45	35.3333	33	45	47	41.6667	1.17925	0.0160646	0.186667	0.0348446	0.931419	0.0860601
Arg1744Pro	1744	Arg	Pro	44	47	45	45.3333	52	22	42	38.6667	0.852941	-0.30653	0.182747	0.0333965	0.0934757	1.67734
Arg1744Ser	1744	Arg	Ser	76	54	54	61.3333	79	54	53	62	1.01087	-0.137314	0.168133	0.0282688	0.4141	0.816699
Arg1744Thr	1744	Arg	Thr	72	78	83	77.6667	75	86	49	70	0.901288	-0.251793	0.16285	0.0265201	0.122065	1.54616
Arg1744Trp	1744	Arg	Trp	62	37	76	58.3333	78	67	57	67.3333	1.15429	-0.00499533	0.167699	0.0281231	0.976237	0.0297874
Arg1744Tyr	1744	Arg	Tyr	59	37	88	61.3333	31	69	67	55.6667	0.907609	-0.244762	0.169932	0.028877	0.149768	1.44035
Arg1744Val	1744	Arg	Val	73	55	57	61.6667	48	46	50	48	0.778378	-0.397872	0.172621	0.0297981	0.0211732	2.30488
Asn1745Ala	1745	Asn	Ala	54	56	54	54.6667	50	29	77	52	0.95122	-0.197951	0.173077	0.0299556	0.252742	1.14371
Asn1745Arg	1745	Asn	Arg	58	33	57	49.3333	66	40	98	68	1.37838	0.171887	0.170619	0.0291108	0.313728	1.00743
Asn1745Asp	1745	Asn	Asp	79	40	92	70.3333	73	71	24	56	0.796209	-0.375385	0.167779	0.0281497	0.0252612	2.23738
Asn1745Cys	1745	Asn	Cys	64	36	64	54.6667	56	80	36	57.3333	1.04878	-0.10061	0.171356	0.029363	0.557112	0.587136
Asn1745Gln	1745	Asn	Gln	47	39	51	45.6667	26	29	42	32.3333	0.708029	-0.491868	0.187126	0.035016	0.00857513	2.62854
Asn1745Glu	1745	Asn	Glu	57	43	83	61	35	34	85	51.3333	0.84153	-0.320117	0.17149	0.0294089	0.0619469	1.86668
Asn1745Gly	1745	Asn	Gly	56	53	73	60.6667	65	32	45	47.3333	0.78022	-0.395504	0.173158	0.0299838	0.022368	2.28406
Asn1745His	1745	Asn	His	60	31	67	52.6667	41	58	50	49.6667	0.943038	-0.206554	0.174599	0.0304849	0.236802	1.18302
Asn1745Ile	1745	Asn	Ile	63	47	63	57.6667	58	70	64	64	1.10983	-0.0441776	0.168657	0.0284453	0.79337	0.261937
Asn1745Leu	1745	Asn	Leu	52	41	51	48	31	31	51	37.6667	0.784722	-0.389573	0.182258	0.0332178	0.0325586	2.13748
Asn1745Lys	1745	Asn	Lys	49	61	74	61.3333	42	71	32	48.3333	0.788043	-0.38557	0.172568	0.0297797	0.0254631	2.2343
Asn1745Met	1745	Asn	Met	82	28	61	57	69	62	47	59.3333	1.04094	-0.108091	0.170059	0.02892	0.525031	0.635609
Asn1745Phe	1745	Asn	Phe	52	55	98	68.3333	69	82	96	82.3333	1.20488	0.0378684	0.162461	0.0263934	0.815689	0.233093
Asn1745Pro	1745	Asn	Pro	30	9	23	20.6667	28	30	18	25.3333	1.22581	0.054028	0.215775	0.0465587	0.802285	0.250391
Asn1745Ser	1745	Asn	Ser	71	56	97	74.6667	87	39	63	63	0.84375	-0.317583	0.164979	0.0272182	0.0542313	1.92498
Asn1745Thr	1745	Asn	Thr	62	38	68	56	54	79	61	64.6667	1.15476	-0.00459976	0.169006	0.0285629	0.978287	0.0272166
Asn1745Trp	1745	Asn	Trp	60	44	65	56.3333	61	81	83	75	1.33136	0.137371	0.166797	0.0278211	0.410176	0.823584
Asn1745Tyr	1745	Asn	Tyr	58	46	105	69.6667	88	127	68	94.3333	1.35407	0.154392	0.160585	0.0257874	0.336332	0.961438
Asn1745Val	1745	Asn	Val	47	46	46	46.3333	56	62	39	52.3333	1.1295	-0.0267353	0.176081	0.0310045	0.879317	0.151835
His1746Ala	1746	His	Ala	40	40	60	46.6667	36	47	28	37	0.792857	-0.379279	0.183229	0.0335729	0.0384549	2.06997
His1746Arg	1746	His	Arg	59	69	59	62.3333	61	42	43	48.6667	0.780749	-0.39485	0.17218	0.0296461	0.0218347	2.29323
His1746Asn	1746	His	Asn	64	44	73	60.3333	64	46	41	50.3333	0.834254	-0.328766	0.172038	0.0295971	0.0560037	1.91101
His1746Asp	1746	His	Asp	61	37	65	54.3333	28	22	28	26	0.478528	-0.881811	0.190636	0.0363419	3.7345e-06	4.62564
His1746Cys	1746	His	Cys	62	64	59	61.6667	34	47	35	38.6667	0.627027	-0.61326	0.177374	0.0314614	0.000545317	3.45745
His1746Gln	1746	His	Gln	49	36	70	51.6667	35	35	48	39.3333	0.76129	-0.419829	0.179879	0.0323565	0.0195984	2.33395
His1746Glu	1746	His	Glu	55	38	88	60.3333	45	57	28	43.3333	0.718232	-0.477979	0.175098	0.0306593	0.00633771	2.72978
His1746Gly	1746	His	Gly	76	86	80	80.6667	55	29	69	51	0.632231	-0.605397	0.167706	0.0281252	0.00030634	3.60988
His1746Ile	1746	His	Ile	38	38	49	41.6667	39	58	26	41	0.984	-0.164161	0.183172	0.0335521	0.370141	0.896209
His1746Leu	1746	His	Leu	92	69	109	90	74	89	103	88.6667	0.985185	-0.162994	0.157911	0.024936	0.301985	1.03219
His1746Lys	1746	His	Lys	66	41	56	54.3333	35	22	24	27	0.496933	-0.844306	0.189402	0.035873	8.28225e-06	4.45776
His1746Met	1746	His	Met	47	46	40	44.3333	52	51	15	39.3333	0.887218	-0.267285	0.182801	0.0334163	0.143697	1.46216
His1746Phe	1746	His	Phe	44	37	36	39	24	21	58	34.3333	0.880342	-0.274963	0.188837	0.0356593	0.145368	1.45609
His1746Pro	1746	His	Pro	34	26	23	27.6667	15	27	14	18.6667	0.674699	-0.538702	0.217168	0.047162	0.013117	2.48058
His1746Ser	1746	His	Ser	49	37	49	45	40	33	33	35.3333	0.785185	-0.388923	0.185085	0.0342566	0.0356132	2.10132
His1746Thr	1746	His	Thr	50	24	33	35.6667	36	18	31	28.3333	0.794393	-0.377071	0.196176	0.0384851	0.0545928	1.9221
His1746Trp	1746	His	Trp	56	42	57	51.6667	62	59	31	50.6667	0.980645	-0.167577	0.174571	0.0304751	0.337087	0.959937
His1746Tyr	1746	His	Tyr	57	51	81	63	50	45	52	49	0.777778	-0.398657	0.171882	0.0295435	0.0203755	2.31936
His1746Val	1746	His	Val	60	66	77	67.6667	33	53	7	31	0.458128	-0.925801	0.181923	0.033096	3.60021e-07	5.08897
Gln1747Ala	1747	Gln	Ala	47	51	59	52.3333	55	33	36	41.3333	0.789809	-0.383216	0.178517	0.0318682	0.0318197	2.14667
Gln1747Arg	1747	Gln	Arg	64	65	60	63	84	86	70	80	1.26984	0.0902349	0.164079	0.0269219	0.582355	0.549948
Gln1747Asn	1747	Gln	Asn	47	36	60	47.6667	28	18	16	20.6667	0.433566	-0.979265	0.201135	0.0404555	1.12345e-06	4.86868
Gln1747Asp	1747	Gln	Asp	81	61	60	67.3333	45	52	66	54.3333	0.806931	-0.362023	0.168942	0.0285413	0.0321222	2.14289
Gln1747Cys	1747	Gln	Cys	21	49	40	36.6667	57	46	26	43	1.17273	0.0105692	0.185091	0.0342586	0.954463	0.0571027
Gln1747Glu	1747	Gln	Glu	36	30	44	36.6667	31	48	34	37.6667	1.02727	-0.121309	0.188008	0.0353472	0.518778	0.645231
Gln1747Gly	1747	Gln	Gly	63	41	39	47.6667	42	27	27	32	0.671329	-0.544888	0.186596	0.0348182	0.00349869	2.92014
Gln1747His	1747	Gln	His	71	48	85	68	58	78	55	63.6667	0.936275	-0.213776	0.166129	0.0275987	0.19816	1.28681
Gln1747Ile	1747	Gln	Ile	43	31	57	43.6667	49	32	44	41.6667	0.954198	-0.194797	0.181823	0.0330595	0.284009	1.07136
Gln1747Leu	1747	Gln	Leu	86	75	69	76.6667	51	94	45	63.3333	0.826087	-0.338695	0.164544	0.0270746	0.0395527	2.05839
Gln1747Lys	1747	Gln	Lys	40	40	48	42.6667	44	61	45	50	1.17188	0.00993801	0.178643	0.0319135	0.955636	0.0556304
Gln1747Met	1747	Gln	Met	41	25	69	45	30	39	21	30	0.666667	-0.551718	0.189517	0.0359166	0.00360065	2.91118
Gln1747Phe	1747	Gln	Phe	51	48	48	49	49	45	33	42.3333	0.863946	-0.293808	0.179192	0.0321096	0.101082	1.63963
Gln1747Pro	1747	Gln	Pro	57	52	56	55	63	48	28	46.3333	0.842424	-0.319003	0.175207	0.0306976	0.06865	1.82072
Gln1747Ser	1747	Gln	Ser	53	52	84	63	40	51	112	67.6667	1.07407	-0.0768192	0.166367	0.0276779	0.644263	0.461746
Gln1747Thr	1747	Gln	Thr	30	31	29	30	24	37	40	33.6667	1.12222	-0.0333872	0.195931	0.0383888	0.864693	0.170403
Gln1747Trp	1747	Gln	Trp	46	28	41	38.3333	76	48	61	61.6667	1.6087	0.325688	0.177583	0.0315357	0.066653	1.83401
Gln1747Tyr	1747	Gln	Tyr	70	48	50	56	14	15	2	10.3333	0.184524	-1.82504	0.234878	0.0551676	7.83708e-15	7.77019
Gln1747Val	1747	Gln	Val	44	54	69	55.6667	56	39	58	51	0.916168	-0.235379	0.173123	0.0299716	0.173955	1.3596
Gly1748Ala	1748	Gly	Ala	66	66	89	73.6667	45	62	35	47.3333	0.642534	-0.589177	0.17035	0.0290191	0.000542932	3.45863
Gly1748Arg	1748	Gly	Arg	32	35	26	31	38	42	9	29.6667	0.956989	-0.191819	0.198381	0.0393552	0.333584	0.96692
Gly1748Asn	1748	Gly	Asn	34	37	46	39	40	32	17	29.6667	0.760684	-0.420296	0.192797	0.0371707	0.029258	2.17999
Gly1748Asp	1748	Gly	Asp	82	52	79	71	36	62	53	50.3333	0.70892	-0.491147	0.169621	0.0287713	0.00378489	2.89555
Gly1748Cys	1748	Gly	Cys	69	79	106	84.6667	82	67	127	92	1.08661	-0.0651862	0.158217	0.0250327	0.680337	0.412004
Gly1748Gln	1748	Gly	Gln	45	34	45	41.3333	17	30	31	26	0.629032	-0.609303	0.195596	0.0382578	0.00183876	3.11511
Gly1748Glu	1748	Gly	Glu	42	42	34	39.3333	14	9	1	8	0.20339	-1.72434	0.258345	0.066742	2.47983e-11	6.67456
Gly1748His	1748	Gly	His	32	21	27	26.6667	31	26	8	21.6667	0.8125	-0.354303	0.212547	0.0451764	0.0955268	1.66694
Gly1748Ile	1748	Gly	Ile	35	35	33	34.3333	37	49	64	50	1.45631	0.226295	0.183829	0.0337932	0.21832	1.23101
Gly1748Leu	1748	Gly	Leu	40	26	49	38.3333	48	12	26	28.6667	0.747826	-0.437222	0.194179	0.0377055	0.0243448	2.25164
Gly1748Lys	1748	Gly	Lys	52	21	54	42.3333	43	20	47	36.6667	0.866142	-0.291197	0.185418	0.0343797	0.116301	1.57049
Gly1748Met	1748	Gly	Met	47	48	61	52	36	31	34	33.6667	0.647436	-0.581093	0.183654	0.0337288	0.00155582	3.16406
Gly1748Phe	1748	Gly	Phe	50	25	43	39.3333	28	12	8	16	0.40678	-1.04145	0.215741	0.0465442	1.38402e-06	4.82729
Gly1748Pro	1748	Gly	Pro	42	27	23	30.6667	21	9	1	10.3333	0.336957	-1.22532	0.245038	0.0600437	5.71768e-07	5.00052
Gly1748Ser	1748	Gly	Ser	77	74	73	74.6667	66	59	94	73	0.977679	-0.17062	0.162779	0.026497	0.294561	1.04817
Gly1748Thr	1748	Gly	Thr	25	51	43	39.6667	50	35	39	41.3333	1.04202	-0.107107	0.184085	0.0338872	0.560678	0.581835
Gly1748Trp	1748	Gly	Trp	57	39	41	45.6667	19	25	24	22.6667	0.49635	-0.844886	0.198389	0.0393581	2.05582e-05	4.25874
Gly1748Tyr	1748	Gly	Tyr	42	25	33	33.3333	23	22	16	20.3333	0.61	-0.639217	0.209039	0.0436972	0.00222905	3.05788
Gly1748Val	1748	Gly	Val	91	62	72	75	58	79	74	70.3333	0.937778	-0.212191	0.163247	0.0266496	0.193663	1.29982
Pro1749Ala	1749	Pro	Ala	75	45	96	72	51	64	53	56	0.777778	-0.398751	0.167453	0.0280405	0.017253	2.38127
Pro1749Arg	1749	Pro	Arg	60	24	31	38.3333	36	42	40	39.3333	1.02609	-0.122454	0.185967	0.0345837	0.510236	0.658471
Pro1749Asn	1749	Pro	Asn	54	48	57	53	44	49	27	40	0.754717	-0.42849	0.17904	0.0320552	0.0166989	2.39327
Pro1749Asp	1749	Pro	Asp	58	30	35	41	15	18	45	26	0.634146	-0.601239	0.195762	0.0383229	0.0021315	3.07127
Pro1749Cys	1749	Pro	Cys	55	32	69	52	66	30	39	45	0.865385	-0.292181	0.176796	0.0312567	0.0984029	1.65265
Pro1749Gln	1749	Pro	Gln	55	33	54	47.3333	62	38	37	45.6667	0.964789	-0.183814	0.178261	0.0317771	0.30247	1.03115
Pro1749Glu	1749	Pro	Glu	76	43	49	56	14	11	9	11.3333	0.202381	-1.73407	0.228926	0.0524071	3.59624e-14	7.57482
Pro1749Gly	1749	Pro	Gly	28	30	18	25.3333	31	23	11	21.6667	0.855263	-0.303337	0.21407	0.0458259	0.156483	1.417
Pro1749His	1749	Pro	His	38	31	37	35.3333	45	18	24	29	0.820755	-0.344602	0.195717	0.0383051	0.078286	1.76072
Pro1749Ile	1749	Pro	Ile	63	47	71	60.3333	67	86	51	68	1.12707	-0.0287838	0.166992	0.0278865	0.86315	0.172366
Pro1749Leu	1749	Pro	Leu	106	66	116	96	90	112	76	92.6667	0.965278	-0.183373	0.156664	0.0245437	0.241806	1.17048
Pro1749Lys	1749	Pro	Lys	48	26	42	38.6667	26	9	12	15.6667	0.405172	-1.04526	0.217079	0.0471232	1.47119e-06	4.81511
Pro1749Met	1749	Pro	Met	45	29	46	40	42	31	30	34.3333	0.858333	-0.300174	0.188275	0.0354474	0.11086	1.59434
Pro1749Phe	1749	Pro	Phe	58	35	67	53.3333	49	50	39	46	0.8625	-0.29552	0.175891	0.0309376	0.0929317	1.68013
Pro1749Ser	1749	Pro	Ser	77	82	72	77	101	89	66	85.3333	1.10823	-0.0455474	0.160328	0.0257051	0.776343	0.284088
Pro1749Thr	1749	Pro	Thr	58	60	80	66	73	78	70	73.6667	1.11616	-0.0384627	0.164436	0.0270393	0.815058	0.233906
Pro1749Trp	1749	Pro	Trp	35	23	44	34	28	17	27	24	0.705882	-0.494372	0.202574	0.041036	0.0146686	2.44046
Pro1749Tyr	1749	Pro	Tyr	44	33	48	41.6667	30	40	33	34.3333	0.824	-0.34083	0.187395	0.0351168	0.0689446	1.81878
Pro1749Val	1749	Pro	Val	76	68	81	75	65	43	36	48	0.64	-0.593137	0.169829	0.0288418	0.000478421	3.49256
Lys1750Ala	1750	Lys	Ala	35	40	48	41	45	40	40	41.6667	1.01626	-0.132032	0.183172	0.0335521	0.47103	0.720805
Lys1750Arg	1750	Lys	Arg	79	83	104	88.6667	80	117	88	95	1.07143	-0.0792284	0.157295	0.0247418	0.614478	0.503692
Lys1750Asn	1750	Lys	Asn	56	91	81	76	80	83	68	77	1.01316	-0.135053	0.161811	0.0261829	0.403926	0.83463
Lys1750Asp	1750	Lys	Asp	59	41	63	54.3333	52	99	30	60.3333	1.11043	-0.0436535	0.170624	0.0291127	0.79807	0.255846
Lys1750Cys	1750	Lys	Cys	53	35	74	54	55	38	46	46.3333	0.858025	-0.30071	0.175525	0.0308091	0.0866762	1.7132
Lys1750Gln	1750	Lys	Gln	69	49	71	63	53	97	45	65	1.03175	-0.116925	0.16697	0.027879	0.483756	0.700275
Lys1750Glu	1750	Lys	Glu	80	63	77	73.3333	83	51	64	66	0.9	-0.253205	0.164499	0.0270598	0.123743	1.53925
Lys1750Gly	1750	Lys	Gly	52	40	59	50.3333	47	26	20	31	0.615894	-0.63072	0.186501	0.0347827	0.000719975	3.38186
Lys1750His	1750	Lys	His	68	57	68	64.3333	61	32	87	60	0.932642	-0.217643	0.167914	0.028195	0.19492	1.29616
Lys1750Ile	1750	Lys	Ile	53	38	75	55.3333	22	71	10	34.3333	0.620482	-0.62352	0.182084	0.0331547	0.000616277	3.42435
Lys1750Leu	1750	Lys	Leu	62	58	71	63.6667	64	74	45	61	0.958115	-0.190769	0.167805	0.0281584	0.255599	1.13685
Lys1750Met	1750	Lys	Met	38	51	55	48	63	74	29	55.3333	1.15278	-0.00638037	0.174394	0.0304133	0.970815	0.0365859
Lys1750Phe	1750	Lys	Phe	32	55	64	50.3333	58	49	46	51	1.01325	-0.134981	0.174935	0.0306022	0.440346	0.771609
Lys1750Pro	1750	Lys	Pro	52	36	37	41.6667	47	57	50	51.3333	1.232	0.0597922	0.178683	0.0319275	0.737906	0.334628
Lys1750Ser	1750	Lys	Ser	45	32	36	37.6667	24	43	9	25.3333	0.672566	-0.542608	0.198417	0.0393693	0.00624397	2.73469
Lys1750Thr	1750	Lys	Thr	55	52	48	51.6667	21	41	47	36.3333	0.703226	-0.498817	0.181797	0.0330501	0.00607296	2.74382
Lys1750Trp	1750	Lys	Trp	42	52	70	54.6667	72	81	65	72.6667	1.32927	0.135779	0.167757	0.0281425	0.418297	0.809379
Lys1750Tyr	1750	Lys	Tyr	67	51	48	55.3333	61	59	66	62	1.12048	-0.0346602	0.169867	0.0288548	0.83832	0.204043
Lys1750Val	1750	Lys	Val	57	89	74	73.3333	68	81	31	60	0.818182	-0.348263	0.166019	0.0275622	0.0359284	2.09774
Arg1751Ala	1751	Arg	Ala	41	45	44	43.3333	39	67	23	43	0.992308	-0.155789	0.181305	0.0328717	0.390197	0.85926
Arg1751Asn	1751	Arg	Asn	52	38	36	42	38	45	21	34.6667	0.825397	-0.339151	0.18698	0.0349614	0.069702	1.81384
Arg1751Asp	1751	Arg	Asp	50	43	53	48.6667	77	40	73	63.3333	1.30137	0.114531	0.171936	0.0295621	0.505333	0.666122
Arg1751Cys	1751	Arg	Cys	50	63	61	58	70	67	52	63	1.08621	-0.0656319	0.168803	0.0284945	0.697419	0.388807
Arg1751Gln	1751	Arg	Gln	124	100	124	116	112	112	126	116.667	1.00575	-0.142374	0.152346	0.0232093	0.350025	0.934541
Arg1751Glu	1751	Arg	Glu	61	49	65	58.3333	70	87	39	65.3333	1.12	-0.0350728	0.168148	0.0282739	0.834774	0.208582
Arg1751Gly	1751	Arg	Gly	72	53	75	66.6667	59	63	38	53.3333	0.8	-0.370616	0.169425	0.0287049	0.0287065	2.18749
Arg1751His	1751	Arg	His	70	45	55	56.6667	53	67	62	60.6667	1.07059	-0.0800813	0.169798	0.0288314	0.637193	0.471627
Arg1751Ile	1751	Arg	Ile	42	31	66	46.3333	43	52	63	52.6667	1.13669	-0.0204062	0.175967	0.0309644	0.90768	0.115966
Arg1751Leu	1751	Arg	Leu	73	77	70	73.3333	55	57	52	54.6667	0.745455	-0.441083	0.167634	0.028101	0.00850752	2.63123
Arg1751Lys	1751	Arg	Lys	44	35	62	47	28	27	52	35.6667	0.758865	-0.422905	0.184001	0.0338563	0.0215398	2.29839
Arg1751Met	1751	Arg	Met	39	21	77	45.6667	35	48	48	43.6667	0.956204	-0.192713	0.1799	0.0323641	0.284069	1.07122
Arg1751Phe	1751	Arg	Phe	55	37	74	55.3333	57	83	50	63.3333	1.14458	-0.0134393	0.169535	0.0287422	0.936817	0.0792714
Arg1751Pro	1751	Arg	Pro	44	35	46	41.6667	27	36	25	29.3333	0.704	-0.497399	0.191714	0.0367544	0.00947337	2.59448
Arg1751Ser	1751	Arg	Ser	25	34	39	32.6667	28	33	49	36.6667	1.12245	-0.0331372	0.191543	0.0366889	0.862651	0.173001
Arg1751Thr	1751	Arg	Thr	39	38	55	44	47	50	64	53.6667	1.2197	0.0498263	0.176709	0.031226	0.777967	0.281969
Arg1751Trp	1751	Arg	Trp	52	58	51	53.6667	65	83	86	78	1.45342	0.224854	0.167162	0.0279432	0.178584	1.34513
Arg1751Tyr	1751	Arg	Tyr	31	47	50	42.6667	48	50	97	65	1.52344	0.271535	0.17431	0.030384	0.119288	1.55777
Arg1751Val	1751	Arg	Val	43	44	38	41.6667	44	63	15	40.6667	0.976	-0.172291	0.183353	0.0336182	0.347387	0.939669
Ala1752Arg	1752	Ala	Arg	34	35	49	39.3333	55	31	47	44.3333	1.12712	-0.0289077	0.182801	0.0334163	0.874349	0.158137
Ala1752Asn	1752	Ala	Asn	56	39	35	43.3333	55	42	43	46.6667	1.07692	-0.0742619	0.17963	0.0322671	0.679303	0.413415
Ala1752Asp	1752	Ala	Asp	41	33	37	37	20	11	8	13	0.351351	-1.18582	0.227534	0.0517719	1.87211e-07	5.21161
Ala1752Cys	1752	Ala	Cys	50	41	47	46	46	53	64	54.3333	1.18116	0.0178465	0.175566	0.0308233	0.919033	0.101651
Ala1752Gln	1752	Ala	Gln	26	34	42	34	43	31	10	28	0.823529	-0.341207	0.19768	0.0390773	0.0843362	1.72606
Ala1752Glu	1752	Ala	Glu	80	63	71	71.3333	35	27	23	28.3333	0.397196	-1.06789	0.183969	0.0338447	6.44767e-09	5.80471
Ala1752Gly	1752	Ala	Gly	46	26	41	37.6667	44	45	43	44	1.16814	0.00668364	0.183969	0.0338446	0.971019	0.0363302
Ala1752His	1752	Ala	His	70	52	61	61	70	71	78	73	1.19672	0.0310414	0.165808	0.0274922	0.851494	0.187213
Ala1752Ile	1752	Ala	Ile	67	20	36	41	49	26	10	28.3333	0.691057	-0.515821	0.19308	0.0372799	0.00755043	2.67154
Ala1752Leu	1752	Ala	Leu	64	40	47	50.3333	21	18	49	29.3333	0.582781	-0.685679	0.188114	0.0353869	0.000267374	3.64502
Ala1752Lys	1752	Ala	Lys	44	21	29	31.3333	34	49	45	42.6667	1.3617	0.159233	0.189343	0.0358509	0.400363	0.840974
Ala1752Met	1752	Ala	Met	55	35	47	45.6667	54	37	63	51.3333	1.12409	-0.031526	0.176726	0.0312321	0.858417	0.178389
Ala1752Phe	1752	Ala	Phe	55	20	45	40	32	22	30	28	0.7	-0.502994	0.193959	0.0376199	0.00950573	2.59331
Ala1752Pro	1752	Ala	Pro	64	30	30	41.3333	21	13	5	13	0.314516	-1.2961	0.225467	0.0508354	9.00304e-09	5.74852
Ala1752Ser	1752	Ala	Ser	80	75	99	84.6667	48	50	25	41	0.484252	-0.871156	0.171794	0.0295133	3.95888e-07	5.07092
Ala1752Thr	1752	Ala	Thr	69	60	70	66.3333	86	71	68	75	1.13065	-0.0255902	0.164116	0.026934	0.87609	0.155928
Ala1752Trp	1752	Ala	Trp	47	32	25	34.6667	48	37	21	35.3333	1.01923	-0.129138	0.190908	0.0364459	0.49876	0.676442
Ala1752Tyr	1752	Ala	Tyr	47	51	65	54.3333	62	107	117	95.3333	1.7546	0.412829	0.164601	0.0270934	0.0121395	2.50806
Ala1752Val	1752	Ala	Val	94	105	127	108.667	111	163	160	144.667	1.33129	0.13767	0.151166	0.0228511	0.362443	0.91072
Arg1753Ala	1753	Arg	Ala	67	36	35	46	60	53	10	41	0.891304	-0.262725	0.181119	0.0328042	0.146901	1.45056
Arg1753Asn	1753	Arg	Asn	49	43	16	36	39	5	36	26.6667	0.740741	-0.446589	0.197802	0.0391258	0.023961	2.25775
Arg1753Asp	1753	Arg	Asp	52	30	46	42.6667	11	23	11	15	0.351562	-1.18631	0.217364	0.047247	4.82253e-08	5.45773
Arg1753Cys	1753	Arg	Cys	52	31	55	46	56	45	13	38	0.826087	-0.338392	0.182868	0.0334407	0.0642458	1.85047
Arg1753Gln	1753	Arg	Gln	34	29	29	30.6667	23	45	32	33.3333	1.08696	-0.0651471	0.195571	0.0382479	0.739049	0.333113
Arg1753Glu	1753	Arg	Glu	47	23	45	38.3333	9	7	0	5.33333	0.13913	-2.09401	0.294535	0.0867509	1.16438e-12	7.10953
Arg1753Gly	1753	Arg	Gly	58	58	37	51	48	45	55	49.3333	0.96732	-0.181212	0.175315	0.0307355	0.301308	1.03363
Arg1753His	1753	Arg	His	44	38	41	41	38	36	32	35.3333	0.861789	-0.296192	0.187012	0.0349737	0.113237	1.58381
Arg1753Ile	1753	Arg	Ile	31	35	49	38.3333	44	56	52	50.6667	1.32174	0.129798	0.180838	0.0327022	0.472906	0.71776
Arg1753Leu	1753	Arg	Leu	48	58	37	47.6667	42	37	58	45.6667	0.958042	-0.190807	0.178124	0.0317282	0.284078	1.0712
Arg1753Lys	1753	Arg	Lys	78	52	90	73.3333	63	39	88	63.3333	0.863636	-0.294342	0.16514	0.0272713	0.0746884	1.78237
Arg1753Met	1753	Arg	Met	52	56	47	51.6667	59	75	75	69.6667	1.34839	0.149982	0.169384	0.028691	0.375912	0.885454
Arg1753Phe	1753	Arg	Phe	43	51	44	46	57	71	76	68	1.47826	0.241601	0.172038	0.029597	0.160214	1.40435
Arg1753Pro	1753	Arg	Pro	53	30	35	39.3333	17	11	8	12	0.305085	-1.3257	0.230918	0.0533229	9.4121e-09	5.741
Arg1753Ser	1753	Arg	Ser	75	54	79	69.3333	61	55	43	53	0.764423	-0.415991	0.168975	0.0285526	0.0138223	2.46185
Arg1753Thr	1753	Arg	Thr	55	33	41	43	28	30	51	36.3333	0.844961	-0.315853	0.185314	0.0343413	0.088303	1.70442
Arg1753Trp	1753	Arg	Trp	60	29	43	44	53	53	74	60	1.36364	0.161052	0.174855	0.0305742	0.357018	0.921062
Arg1753Tyr	1753	Arg	Tyr	32	25	30	29	50	59	29	46	1.58621	0.311135	0.190094	0.0361356	0.101683	1.63675
Arg1753Val	1753	Arg	Val	40	48	52	46.6667	48	70	7	41.6667	0.892857	-0.260998	0.180478	0.0325724	0.148136	1.44615
Glu1754Ala	1754	Glu	Ala	63	52	79	64.6667	59	83	22	54.6667	0.845361	-0.315618	0.169432	0.0287073	0.0624908	1.8628
Glu1754Arg	1754	Glu	Arg	58	44	40	47.3333	73	69	60	67.3333	1.42254	0.203302	0.171589	0.0294427	0.236088	1.18482
Glu1754Asn	1754	Glu	Asn	47	30	70	49	70	47	32	49.6667	1.01361	-0.134628	0.175942	0.0309555	0.444161	0.765185
Glu1754Asp	1754	Glu	Asp	70	57	71	66	86	66	109	87	1.31818	0.127549	0.162323	0.0263487	0.432	0.785774
Glu1754Cys	1754	Glu	Cys	36	54	37	42.3333	29	53	34	38.6667	0.913386	-0.238321	0.184157	0.0339137	0.195623	1.29412
Glu1754Gln	1754	Glu	Gln	47	42	62	50.3333	83	44	45	57.3333	1.13907	-0.0182846	0.172872	0.0298846	0.915765	0.10577
Glu1754Gly	1754	Glu	Gly	59	74	76	69.6667	59	80	62	67	0.961722	-0.187031	0.164994	0.0272229	0.256978	1.13356
Glu1754His	1754	Glu	His	38	44	41	41	52	29	113	64.6667	1.57724	0.306095	0.175287	0.0307254	0.0807669	1.74625
Glu1754Ile	1754	Glu	Ile	47	47	35	43	50	83	41	58	1.34884	0.150148	0.175896	0.0309395	0.393318	0.853615
Glu1754Leu	1754	Glu	Leu	46	37	42	41.6667	45	70	38	51	1.224	0.0532986	0.178801	0.0319696	0.765635	0.29809
Glu1754Lys	1754	Glu	Lys	76	77	49	67.3333	54	44	58	52	0.772277	-0.40578	0.169749	0.0288149	0.0168271	2.39046
Glu1754Met	1754	Glu	Met	45	50	78	57.6667	70	84	64	72.6667	1.26012	0.0825122	0.166815	0.0278272	0.620859	0.494634
Glu1754Phe	1754	Glu	Phe	65	49	49	54.3333	90	74	82	82	1.5092	0.262453	0.166312	0.0276598	0.114549	1.57807
Glu1754Pro	1754	Glu	Pro	60	27	44	43.6667	25	34	53	37.3333	0.854962	-0.30415	0.184337	0.0339803	0.0989507	1.64996
Glu1754Ser	1754	Glu	Ser	45	46	31	40.6667	34	32	35	33.6667	0.827869	-0.336148	0.188421	0.0355023	0.0744184	1.78403
Glu1754Thr	1754	Glu	Thr	40	50	34	41.3333	52	72	33	52.3333	1.26613	0.0870236	0.178517	0.0318682	0.625917	0.487482
Glu1754Trp	1754	Glu	Trp	66	46	79	63.6667	71	122	88	93.6667	1.4712	0.237148	0.162053	0.0262612	0.143358	1.4634
Glu1754Tyr	1754	Glu	Tyr	57	39	83	59.6667	84	109	96	96.3333	1.61453	0.329884	0.162825	0.0265121	0.042765	2.026
Glu1754Val	1754	Glu	Val	62	50	65	59	42	84	65	63.6667	1.0791	-0.072179	0.168353	0.0283426	0.668115	0.428737
Ser1755Ala	1755	Ser	Ala	49	31	41	40.3333	22	63	38	41	1.01653	-0.131769	0.183887	0.0338145	0.473635	0.716577
Ser1755Arg	1755	Ser	Arg	38	39	44	40.3333	44	63	19	42	1.04132	-0.107768	0.183364	0.0336224	0.556715	0.587727
Ser1755Asn	1755	Ser	Asn	56	36	101	64.3333	52	40	80	57.3333	0.891192	-0.262976	0.168677	0.0284519	0.118984	1.55905
Ser1755Asp	1755	Ser	Asp	53	55	53	53.6667	35	48	34	39	0.726708	-0.466163	0.179414	0.0321894	0.00936999	2.59825
Ser1755Cys	1755	Ser	Cys	45	40	59	48	50	47	47	48	1	-0.148096	0.176996	0.0313277	0.40275	0.836719
Ser1755Gln	1755	Ser	Gln	54	55	46	51.6667	49	79	45	57.6667	1.11613	-0.0385643	0.172283	0.0296814	0.82288	0.223843
Ser1755Glu	1755	Ser	Glu	58	48	111	72.3333	47	37	10	31.3333	0.43318	-0.981695	0.180739	0.0326665	5.58618e-08	5.43157
Ser1755Gly	1755	Ser	Gly	57	35	81	57.6667	47	59	19	41.6667	0.722543	-0.471968	0.176688	0.0312187	0.00755819	2.67119
Ser1755His	1755	Ser	His	37	58	68	54.3333	59	94	67	73.3333	1.34969	0.150989	0.167744	0.0281382	0.368061	0.900111
Ser1755Ile	1755	Ser	Ile	50	27	44	40.3333	20	33	36	29.6667	0.735537	-0.453772	0.192069	0.0368905	0.0181499	2.36255
Ser1755Leu	1755	Ser	Leu	32	34	48	38	58	27	28	37.6667	0.991228	-0.156868	0.187166	0.035031	0.401961	0.838124
Ser1755Lys	1755	Ser	Lys	43	49	80	57.3333	38	61	79	59.3333	1.03488	-0.113905	0.169959	0.0288862	0.502738	0.670189
Ser1755Met	1755	Ser	Met	34	35	22	30.3333	24	33	40	32.3333	1.06593	-0.0845828	0.196653	0.0386722	0.667114	0.430113
Ser1755Phe	1755	Ser	Phe	64	101	96	87	81	90	103	91.3333	1.04981	-0.0995792	0.157968	0.0249539	0.528449	0.630375
Ser1755Pro	1755	Ser	Pro	75	41	104	73.3333	44	60	73	59	0.804545	-0.365023	0.1663	0.0276558	0.0281661	2.19496
Ser1755Thr	1755	Ser	Thr	49	38	32	39.6667	54	29	41	41.3333	1.04202	-0.107107	0.184085	0.0338872	0.560678	0.581835
Ser1755Trp	1755	Ser	Trp	60	65	88	71	54	101	75	76.6667	1.07981	-0.0714821	0.162816	0.0265091	0.660635	0.439036
Ser1755Tyr	1755	Ser	Tyr	72	44	76	64	59	78	92	76.3333	1.19271	0.0277107	0.164435	0.0270389	0.866174	0.16852
Ser1755Val	1755	Ser	Val	32	32	62	42	28	40	62	43.3333	1.03175	-0.116965	0.18181	0.0330548	0.520004	0.643338
Gln1756Ala	1756	Gln	Ala	26	28	35	29.6667	23	33	34	30	1.01124	-0.136985	0.199273	0.0397097	0.491816	0.687423
Gln1756Arg	1756	Gln	Arg	95	87	146	109.333	88	81	119	96	0.878049	-0.277938	0.15491	0.0239972	0.0727833	1.79419
Gln1756Asn	1756	Gln	Asn	35	42	47	41.3333	44	58	22	41.3333	1	-0.148096	0.18317	0.0335511	0.418792	0.808519
Gln1756Asp	1756	Gln	Asp	61	47	68	58.6667	59	103	29	63.6667	1.08523	-0.0665292	0.168447	0.0283745	0.692876	0.394956
Gln1756Cys	1756	Gln	Cys	38	41	35	38	54	36	89	59.6667	1.57018	0.301504	0.178302	0.0317915	0.090841	1.69098
Gln1756Glu	1756	Gln	Glu	45	23	41	36.3333	40	29	57	42	1.15596	-0.00377841	0.185807	0.0345244	0.983776	0.0203351
Gln1756Gly	1756	Gln	Gly	42	31	52	41.6667	52	40	78	56.6667	1.36	0.158333	0.176975	0.0313201	0.370965	0.894666
Gln1756His	1756	Gln	His	43	47	71	53.6667	53	63	45	53.6667	1	-0.148096	0.172832	0.0298707	0.39151	0.856882
Gln1756Ile	1756	Gln	Ile	63	54	87	68	50	54	18	40.6667	0.598039	-0.660553	0.174757	0.0305401	0.000156933	3.77983
Gln1756Leu	1756	Gln	Leu	49	68	81	66	48	61	72	60.3333	0.914141	-0.23763	0.167434	0.0280343	0.155829	1.41924
Gln1756Lys	1756	Gln	Lys	60	71	85	72	49	97	78	74.6667	1.03704	-0.111811	0.162973	0.0265601	0.492668	0.686072
Gln1756Met	1756	Gln	Met	32	23	31	28.6667	42	41	22	35	1.22093	0.0504704	0.196281	0.0385262	0.797076	0.257133
Gln1756Phe	1756	Gln	Phe	52	62	59	57.6667	70	28	63	53.6667	0.930636	-0.219769	0.171588	0.0294425	0.200267	1.28079
Gln1756Pro	1756	Gln	Pro	45	43	62	50	70	52	49	57	1.14	-0.017476	0.173096	0.0299623	0.919581	0.100961
Gln1756Ser	1756	Gln	Ser	57	43	71	57	52	58	60	56.6667	0.994152	-0.153944	0.17083	0.0291828	0.367506	0.901155
Gln1756Thr	1756	Gln	Thr	30	46	53	43	30	50	32	37.3333	0.868217	-0.288824	0.184656	0.0340977	0.117789	1.56412
Gln1756Trp	1756	Gln	Trp	53	48	82	61	54	94	54	67.3333	1.10383	-0.049571	0.166957	0.0278747	0.766537	0.296908
Gln1756Tyr	1756	Gln	Tyr	51	40	52	47.6667	56	37	57	50	1.04895	-0.100468	0.176352	0.0311	0.56888	0.569702
Gln1756Val	1756	Gln	Val	57	48	86	63.6667	60	72	72	68	1.06806	-0.082416	0.166129	0.0275987	0.619826	0.496097
Asp1757Ala	1757	Asp	Ala	62	45	66	57.6667	36	109	33	59.3333	1.0289	-0.119685	0.169861	0.0288528	0.481055	0.704606
Asp1757Arg	1757	Asp	Arg	36	38	50	41.3333	31	50	54	45	1.08871	-0.0634302	0.181381	0.032899	0.726558	0.349707
Asp1757Asn	1757	Asp	Asn	64	77	103	81.3333	89	75	121	95	1.16803	0.00693055	0.158365	0.0250794	0.965093	0.0437632
Asp1757Cys	1757	Asp	Cys	69	60	55	61.3333	66	82	40	62.6667	1.02174	-0.126648	0.167964	0.0282119	0.45084	0.754016
Asp1757Gln	1757	Asp	Gln	78	57	109	81.3333	84	97	83	88	1.08197	-0.0694702	0.15924	0.0253575	0.662648	0.43626
Asp1757Glu	1757	Asp	Glu	81	64	69	71.3333	52	71	55	59.3333	0.831776	-0.331817	0.166587	0.0277511	0.0463863	1.99186
Asp1757Gly	1757	Asp	Gly	35	44	71	50	51	86	66	67.6667	1.35333	0.153607	0.170427	0.0290454	0.367426	0.901305
Asp1757His	1757	Asp	His	52	36	56	48	62	48	71	60.3333	1.25694	0.07988	0.172965	0.0299169	0.644205	0.461827
Asp1757Ile	1757	Asp	Ile	46	41	64	50.3333	48	25	86	53	1.05298	-0.0966379	0.174233	0.0303571	0.579136	0.554648
Asp1757Leu	1757	Asp	Leu	76	67	127	90	82	58	48	62.6667	0.696296	-0.50927	0.162754	0.0264887	0.0017535	3.12909
Asp1757Lys	1757	Asp	Lys	39	38	41	39.3333	37	44	20	33.6667	0.855932	-0.30295	0.18915	0.0357779	0.109236	1.60164
Asp1757Met	1757	Asp	Met	81	60	76	72.3333	72	100	60	77.3333	1.06912	-0.0814048	0.162436	0.0263856	0.616267	0.501148
Asp1757Phe	1757	Asp	Phe	47	34	64	48.3333	73	99	66	79.3333	1.64138	0.346097	0.168975	0.0285526	0.040539	2.04821
Asp1757Pro	1757	Asp	Pro	45	66	63	58	55	46	44	48.3333	0.833333	-0.329845	0.173466	0.0300903	0.0572367	1.9015
Asp1757Ser	1757	Asp	Ser	46	30	50	42	36	68	28	44	1.04762	-0.101756	0.181491	0.0329391	0.575026	0.560665
Asp1757Thr	1757	Asp	Thr	44	38	57	46.3333	56	47	56	53	1.14388	-0.0141168	0.175855	0.0309249	0.936018	0.0802756
Asp1757Trp	1757	Asp	Trp	46	49	86	60.3333	53	80	51	61.3333	1.01657	-0.131702	0.168572	0.0284165	0.434636	0.781282
Asp1757Tyr	1757	Asp	Tyr	64	67	109	80	81	97	88	88.6667	1.10833	-0.045442	0.159365	0.0253972	0.775534	0.285144
Asp1757Val	1757	Asp	Val	93	82	123	99.3333	83	58	86	75.6667	0.761745	-0.419716	0.158847	0.0252325	0.00823556	2.64226
Arg1758Ala	1758	Arg	Ala	50	34	76	53.3333	39	42	31	37.3333	0.7	-0.503437	0.180572	0.0326063	0.00530326	2.78801
Arg1758Asn	1758	Arg	Asn	44	32	59	45	39	38	24	33.6667	0.748148	-0.437009	0.186331	0.0347191	0.0190097	2.34534
Arg1758Asp	1758	Arg	Asp	36	37	53	42	41	27	49	39	0.928571	-0.2219	0.184127	0.0339026	0.228146	1.20515
Arg1758Cys	1758	Arg	Cys	61	69	69	66.3333	66	83	39	62.6667	0.944724	-0.204812	0.166747	0.0278044	0.21934	1.22829
Arg1758Gln	1758	Arg	Gln	53	51	60	54.6667	33	56	52	47	0.859756	-0.298707	0.175023	0.030633	0.0878826	1.70667
Arg1758Glu	1758	Arg	Glu	29	17	27	24.3333	18	21	21	20	0.821918	-0.342738	0.218223	0.0476212	0.116278	1.57059
Arg1758Gly	1758	Arg	Gly	104	77	85	88.6667	53	73	90	72	0.81203	-0.35588	0.160805	0.0258581	0.0268894	2.21312
Arg1758His	1758	Arg	His	71	57	66	64.6667	44	80	54	59.3333	0.917526	-0.23394	0.168019	0.0282305	0.16382	1.39234
Arg1758Ile	1758	Arg	Ile	57	52	62	57	76	68	63	69	1.21053	0.0424519	0.167741	0.028137	0.800206	0.25308
Arg1758Leu	1758	Arg	Leu	47	48	61	52	40	49	85	58	1.11538	-0.0392274	0.172068	0.0296073	0.819664	0.227977
Arg1758Lys	1758	Arg	Lys	98	45	93	78.6667	67	111	56	78	0.991525	-0.156589	0.161182	0.0259796	0.331297	0.971504
Arg1758Met	1758	Arg	Met	38	26	41	35	25	13	35	24.3333	0.695238	-0.509522	0.201422	0.040571	0.0114186	2.52962
Arg1758Phe	1758	Arg	Phe	38	32	39	36.3333	53	68	49	56.6667	1.55963	0.294715	0.180234	0.0324844	0.102012	1.63518
Arg1758Pro	1758	Arg	Pro	49	45	46	46.6667	35	54	34	41	0.878571	-0.277063	0.180835	0.0327014	0.125491	1.53213
Arg1758Ser	1758	Arg	Ser	45	49	66	53.3333	62	59	67	62.6667	1.175	0.0127079	0.17036	0.0290224	0.940537	0.0745945
Arg1758Thr	1758	Arg	Thr	77	41	86	68	72	67	74	71	1.04412	-0.105027	0.164501	0.0270607	0.523175	0.638459
Arg1758Trp	1758	Arg	Trp	48	33	46	42.3333	86	104	120	103.333	2.44094	0.741971	0.168969	0.0285506	1.12746e-05	4.39116
Arg1758Tyr	1758	Arg	Tyr	40	26	41	35.6667	38	45	28	37	1.03738	-0.111562	0.189097	0.0357578	0.555208	0.589974
Arg1758Val	1758	Arg	Val	40	27	41	36	48	33	26	35.6667	0.990741	-0.157355	0.189752	0.0360058	0.406952	0.82927
Lys1759Ala	1759	Lys	Ala	35	38	47	40	61	21	43	41.6667	1.04167	-0.10744	0.183722	0.0337537	0.558684	0.584798
Lys1759Arg	1759	Lys	Arg	82	59	100	80.3333	80	87	56	74.3333	0.925311	-0.225554	0.161561	0.0261019	0.162686	1.39609
Lys1759Asn	1759	Lys	Asn	51	57	47	51.6667	44	66	27	45.6667	0.883871	-0.271118	0.176608	0.0311904	0.12475	1.53514
Lys1759Asp	1759	Lys	Asp	41	37	47	41.6667	37	35	28	33.3333	0.8	-0.370244	0.188163	0.0354052	0.0491048	1.96768
Lys1759Cys	1759	Lys	Cys	33	19	48	33.3333	33	21	24	26	0.78	-0.395155	0.200439	0.0401759	0.0486729	1.97145
Lys1759Gln	1759	Lys	Gln	52	59	72	61	55	46	48	49.6667	0.814208	-0.353014	0.17212	0.0296254	0.0402694	2.05098
Lys1759Glu	1759	Lys	Glu	56	72	58	62	53	62	49	54.6667	0.88172	-0.273617	0.170082	0.0289278	0.107674	1.60874
Lys1759Gly	1759	Lys	Gly	48	54	73	58.3333	66	55	61	60.6667	1.04	-0.108985	0.169305	0.0286643	0.519758	0.643719
Lys1759His	1759	Lys	His	36	39	48	41	41	16	20	25.6667	0.626016	-0.614059	0.196182	0.0384872	0.00174773	3.13006
Lys1759Ile	1759	Lys	Ile	63	33	32	42.6667	38	41	40	39.6667	0.929688	-0.220709	0.183404	0.0336371	0.228822	1.2034
Lys1759Leu	1759	Lys	Leu	47	56	73	58.6667	36	56	65	52.3333	0.892045	-0.261992	0.171761	0.0295018	0.127177	1.52533
Lys1759Met	1759	Lys	Met	56	44	68	56	66	80	34	60	1.07143	-0.0793011	0.170181	0.0289617	0.64123	0.46598
Lys1759Phe	1759	Lys	Phe	40	44	50	44.6667	50	46	63	53	1.18657	0.0223836	0.176611	0.0311914	0.899147	0.126739
Lys1759Pro	1759	Lys	Pro	63	43	41	49	47	45	14	35.3333	0.721088	-0.473779	0.183456	0.0336562	0.00980815	2.58252
Lys1759Ser	1759	Lys	Ser	35	42	41	39.3333	58	23	40	40.3333	1.02542	-0.123095	0.184814	0.0341561	0.50538	0.666048
Lys1759Thr	1759	Lys	Thr	31	27	35	31	52	37	45	44.6667	1.44086	0.215507	0.188725	0.035617	0.253491	1.14191
Lys1759Trp	1759	Lys	Trp	52	68	61	60.3333	68	73	68	69.6667	1.1547	-0.00462809	0.166643	0.0277697	0.977844	0.0277725
Lys1759Tyr	1759	Lys	Tyr	24	19	22	21.6667	16	33	31	26.6667	1.23077	0.0581109	0.212547	0.0451764	0.784544	0.273402
Lys1759Val	1759	Lys	Val	56	50	60	55.3333	66	88	38	64	1.15663	-0.00299533	0.169374	0.0286876	0.98589	0.0176847
Ile1760Ala	1760	Ile	Ala	60	41	79	60	44	79	29	50.6667	0.844444	-0.316662	0.172001	0.0295844	0.0656145	1.84105
Ile1760Arg	1760	Ile	Arg	61	36	53	50	38	36	15	29.6667	0.593333	-0.667821	0.187895	0.0353045	0.000379099	3.55422
Ile1760Asn	1760	Ile	Asn	65	53	83	67	72	65	119	85.3333	1.27363	0.0932431	0.162321	0.0263483	0.565674	0.574435
Ile1760Asp	1760	Ile	Asp	32	21	29	27.3333	16	1	10	9	0.329268	-1.24671	0.25685	0.0659717	1.21089e-06	4.85385
Ile1760Cys	1760	Ile	Cys	46	35	69	50	20	34	30	28	0.56	-0.725308	0.189646	0.0359657	0.000131021	3.82453
Ile1760Gln	1760	Ile	Gln	41	38	49	42.6667	43	17	63	41	0.960938	-0.187784	0.182664	0.0333661	0.303936	1.02803
Ile1760Glu	1760	Ile	Glu	41	49	37	42.3333	23	48	53	41.3333	0.976378	-0.171907	0.182653	0.0333621	0.34662	0.941166
Ile1760Gly	1760	Ile	Gly	49	38	57	48	44	20	23	29	0.604167	-0.649737	0.189304	0.0358358	0.000598597	3.43225
Ile1760His	1760	Ile	His	55	47	22	41.3333	62	56	73	63.6667	1.54032	0.282486	0.175331	0.0307409	0.107145	1.61116
Ile1760Leu	1760	Ile	Leu	46	47	74	55.6667	43	63	43	49.6667	0.892216	-0.261783	0.173626	0.0301459	0.13162	1.50774
Ile1760Lys	1760	Ile	Lys	57	48	56	53.6667	64	44	42	50	0.931677	-0.218638	0.174136	0.0303233	0.209275	1.25556
Ile1760Met	1760	Ile	Met	55	40	53	49.3333	49	28	39	38.6667	0.783784	-0.39079	0.18112	0.0328045	0.0309569	2.15763
Ile1760Phe	1760	Ile	Phe	60	80	77	72.3333	63	76	47	62	0.857143	-0.301864	0.16567	0.0274465	0.0684426	1.82208
Ile1760Pro	1760	Ile	Pro	38	37	40	38.3333	53	80	32	55	1.43478	0.211604	0.179408	0.0321871	0.238215	1.17946
Ile1760Ser	1760	Ile	Ser	38	36	28	34	40	34	43	39	1.14706	-0.0115206	0.189086	0.0357536	0.951417	0.060928
Ile1760Thr	1760	Ile	Thr	71	41	41	51	75	74	72	73.6667	1.44444	0.218626	0.168867	0.0285162	0.195437	1.29466
Ile1760Trp	1760	Ile	Trp	64	45	56	55	92	20	84	65.3333	1.18788	0.0235951	0.169169	0.0286182	0.889074	0.139476
Ile1760Tyr	1760	Ile	Tyr	63	26	27	38.6667	42	51	56	49.6667	1.28448	0.101309	0.180996	0.0327595	0.575663	0.559731
Ile1760Val	1760	Ile	Val	67	68	62	65.6667	61	41	61	54.3333	0.827411	-0.337022	0.169311	0.0286663	0.046531	1.99054
Phe1761Ala	1761	Phe	Ala	68	38	44	50	44	32	42	39.3333	0.786667	-0.387146	0.180472	0.0325702	0.0319379	2.14519
Phe1761Arg	1761	Phe	Arg	35	21	32	29.3333	4	2	0	2	0.0681818	-2.7593	0.427355	0.182632	1.07023e-10	6.45668
Phe1761Asn	1761	Phe	Asn	32	26	29	29	3	9	0	4	0.137931	-2.09401	0.330023	0.108915	2.2239e-10	6.34502
Phe1761Asp	1761	Phe	Asp	43	21	20	28	4	1	0	1.66667	0.0595238	-2.8801	0.459499	0.211139	3.6592e-10	6.26791
Phe1761Cys	1761	Phe	Cys	56	48	69	57.6667	71	78	87	78.6667	1.36416	0.161674	0.165767	0.0274789	0.329407	0.975309
Phe1761Gln	1761	Phe	Gln	45	21	29	31.6667	8	2	0	3.33333	0.105263	-2.35585	0.350993	0.123196	1.92043e-11	6.71195
Phe1761Glu	1761	Phe	Glu	30	10	25	21.6667	3	0	0	1	0.0461538	-3.07738	0.56433	0.318468	4.94816e-08	5.45316
Phe1761Gly	1761	Phe	Gly	64	35	42	47	70	29	69	56	1.19149	0.0265399	0.17461	0.0304887	0.879191	0.151995
Phe1761His	1761	Phe	His	42	33	32	35.6667	25	37	25	29	0.813084	-0.353948	0.195494	0.0382177	0.0702126	1.81054
Phe1761Ile	1761	Phe	Ile	55	27	46	42.6667	51	45	29	41.6667	0.976562	-0.171719	0.18231	0.0332371	0.34624	0.941907
Phe1761Leu	1761	Phe	Leu	118	104	110	110.667	104	152	154	136.667	1.23494	0.0626399	0.151428	0.0229304	0.679122	0.413662
Phe1761Lys	1761	Phe	Lys	36	31	43	36.6667	6	3	0	3	0.0818182	-2.60182	0.363042	0.1318	7.68208e-13	7.16671
Phe1761Met	1761	Phe	Met	60	56	58	58	67	59	67	64.3333	1.1092	-0.0447434	0.16848	0.0283855	0.790569	0.265571
Phe1761Pro	1761	Phe	Pro	32	13	34	26.3333	4	0	0	1.33333	0.0506329	-3.01978	0.502282	0.252288	1.83128e-09	6.01211
Phe1761Ser	1761	Phe	Ser	48	52	79	59.6667	45	36	46	42.3333	0.709497	-0.490155	0.175787	0.030901	0.00529774	2.78835
Phe1761Thr	1761	Phe	Thr	20	16	18	18	5	3	0	2.66667	0.148148	-2.00623	0.391768	0.153483	3.03984e-07	5.12096
Phe1761Trp	1761	Phe	Trp	69	29	102	66.6667	83	100	70	84.3333	1.265	0.0864534	0.16254	0.0264191	0.594801	0.531891
Phe1761Tyr	1761	Phe	Tyr	77	67	135	93	108	115	60	94.3333	1.01434	-0.133886	0.156818	0.024592	0.393234	0.853767
Phe1761Val	1761	Phe	Val	30	21	21	24	10	6	5	7	0.291667	-1.36363	0.278911	0.0777916	1.01291e-06	4.88911
Arg1762Ala	1762	Arg	Ala	79	53	97	76.3333	57	38	34	43	0.563319	-0.720318	0.171948	0.0295661	2.79987e-05	4.18916
Arg1762Asn	1762	Arg	Asn	50	31	32	37.6667	45	39	53	45.6667	1.21239	0.0437249	0.183222	0.0335701	0.811381	0.238645
Arg1762Asp	1762	Arg	Asp	66	47	76	63	69	47	55	57	0.904762	-0.247902	0.1691	0.0285948	0.142646	1.46601
Arg1762Cys	1762	Arg	Cys	32	38	45	38.3333	17	18	34	23	0.6	-0.65604	0.201329	0.0405333	0.00111984	3.25855
Arg1762Gln	1762	Arg	Gln	25	38	50	37.6667	22	38	32	30.6667	0.814159	-0.35269	0.192635	0.0371082	0.0671193	1.83087
Arg1762Glu	1762	Arg	Glu	68	27	46	47	35	37	34	35.3333	0.751773	-0.432251	0.184238	0.0339436	0.0189682	2.34615
Arg1762Gly	1762	Arg	Gly	106	89	127	107.333	113	107	82	100.667	0.937888	-0.212118	0.154575	0.0238934	0.16998	1.37227
Arg1762His	1762	Arg	His	53	62	60	58.3333	30	47	24	33.6667	0.577143	-0.695676	0.181761	0.0330371	0.000129491	3.82742
Arg1762Ile	1762	Arg	Ile	72	64	107	81	57	60	87	68	0.839506	-0.322645	0.162738	0.0264836	0.0474113	1.98261
Arg1762Leu	1762	Arg	Leu	68	72	81	73.6667	88	52	25	55	0.746606	-0.439548	0.167463	0.0280438	0.00867134	2.62475
Arg1762Lys	1762	Arg	Lys	45	60	41	48.6667	57	48	75	60	1.23288	0.0606092	0.17278	0.0298529	0.725747	0.350788
Arg1762Met	1762	Arg	Met	97	78	102	92.3333	72	79	48	66.3333	0.718412	-0.478103	0.161564	0.026103	0.00308425	2.95921
Arg1762Phe	1762	Arg	Phe	66	52	95	71	78	91	99	89.3333	1.25822	0.0811179	0.160919	0.0258951	0.614198	0.50409
Arg1762Pro	1762	Arg	Pro	46	30	34	36.6667	54	22	35	37	1.00909	-0.139087	0.188428	0.0355052	0.460427	0.738143
Arg1762Ser	1762	Arg	Ser	87	82	96	88.3333	84	91	101	92	1.04151	-0.1075	0.157702	0.02487	0.49545	0.681666
Arg1762Thr	1762	Arg	Thr	67	48	74	63	42	64	42	49.3333	0.783069	-0.3919	0.171749	0.0294979	0.0225004	2.28181
Arg1762Trp	1762	Arg	Trp	64	72	77	71	110	79	73	87.3333	1.23005	0.0585181	0.161184	0.0259802	0.716566	0.363052
Arg1762Tyr	1762	Arg	Tyr	40	35	79	51.3333	43	28	83	51.3333	1	-0.148096	0.174447	0.0304318	0.395912	0.848946
Arg1762Val	1762	Arg	Val	44	50	57	50.3333	57	56	85	66	1.31126	0.122107	0.170661	0.0291253	0.474303	0.715495
Gly1763Ala	1763	Gly	Ala	60	40	62	54	64	52	27	47.6667	0.882716	-0.272439	0.174955	0.0306093	0.119425	1.55719
Gly1763Arg	1763	Gly	Arg	78	76	89	81	78	102	80	86.6667	1.06996	-0.0806103	0.159475	0.0254324	0.613228	0.505472
Gly1763Asn	1763	Gly	Asn	47	28	104	59.6667	45	27	19	30.3333	0.50838	-0.821932	0.184355	0.0339868	8.25668e-06	4.45842
Gly1763Asp	1763	Gly	Asp	72	75	70	72.3333	29	82	21	44	0.608295	-0.643712	0.172139	0.0296317	0.000184387	3.7395
Gly1763Cys	1763	Gly	Cys	75	50	59	61.3333	63	79	48	63.3333	1.03261	-0.116093	0.167798	0.0281562	0.489023	0.691863
Gly1763Gln	1763	Gly	Gln	38	33	47	39.3333	52	67	39	52.6667	1.33898	0.142745	0.179541	0.0322348	0.426579	0.79506
Gly1763Glu	1763	Gly	Glu	78	49	86	71	67	74	79	73.3333	1.03286	-0.115835	0.163419	0.0267058	0.478434	0.708823
Gly1763His	1763	Gly	His	55	32	48	45	34	31	33	32.6667	0.725926	-0.467011	0.187134	0.0350192	0.0125746	2.4956
Gly1763Ile	1763	Gly	Ile	54	25	42	40.3333	29	24	14	22.3333	0.553719	-0.735883	0.201326	0.0405321	0.000256999	3.65518
Gly1763Leu	1763	Gly	Leu	80	56	103	79.6667	116	93	82	97	1.21757	0.0483904	0.158407	0.0250927	0.759999	0.305482
Gly1763Lys	1763	Gly	Lys	63	32	46	47	50	47	23	40	0.851064	-0.308746	0.181253	0.0328527	0.0884939	1.7034
Gly1763Met	1763	Gly	Met	66	43	69	59.3333	84	94	39	72.3333	1.2191	0.0495141	0.166393	0.0276868	0.76603	0.297572
Gly1763Phe	1763	Gly	Phe	59	47	101	69	116	135	103	118	1.71014	0.387481	0.158515	0.025127	0.0145076	2.44444
Gly1763Pro	1763	Gly	Pro	61	34	30	41.6667	54	39	102	65	1.56	0.295158	0.174843	0.0305701	0.0913854	1.68813
Gly1763Ser	1763	Gly	Ser	69	56	63	62.6667	70	69	40	59.6667	0.952128	-0.197019	0.168413	0.0283629	0.242059	1.16986
Gly1763Thr	1763	Gly	Thr	75	66	50	63.6667	46	50	5	33.6667	0.528796	-0.782925	0.180447	0.032561	1.43251e-05	4.33882
Gly1763Trp	1763	Gly	Trp	156	120	136	137.333	205	227	200	210.667	1.53398	0.279348	0.146602	0.0214921	0.0567169	1.90549
Gly1763Tyr	1763	Gly	Tyr	34	37	36	35.6667	63	65	30	52.6667	1.47664	0.240168	0.181929	0.0330983	0.186797	1.32011
Gly1763Val	1763	Gly	Val	138	86	108	110.667	99	122	67	96	0.86747	-0.290041	0.154792	0.0239606	0.0609654	1.87375
Leu1764Ala	1764	Leu	Ala	42	40	33	38.3333	37	78	72	62.3333	1.62609	0.336412	0.177421	0.0314782	0.0579436	1.89612
Leu1764Arg	1764	Leu	Arg	84	56	54	64.6667	35	37	45	39	0.603093	-0.65209	0.176462	0.0311389	0.00021958	3.69535
Leu1764Asn	1764	Leu	Asn	41	31	59	43.6667	25	8	8	13.6667	0.312977	-1.30141	0.221783	0.0491878	4.41253e-09	5.86794
Leu1764Asp	1764	Leu	Asp	61	44	58	54.3333	36	24	11	23.6667	0.435583	-0.975212	0.193879	0.0375891	4.90474e-07	5.03
Leu1764Cys	1764	Leu	Cys	60	46	80	62	60	48	83	63.6667	1.02688	-0.12164	0.167543	0.0280707	0.467827	0.72602
Leu1764Gln	1764	Leu	Gln	68	50	55	57.6667	39	42	29	36.6667	0.635838	-0.599258	0.179723	0.0323003	0.000855	3.33435
Leu1764Glu	1764	Leu	Glu	43	27	56	42	13	32	0	15	0.357143	-1.17063	0.217646	0.04737	7.50813e-08	5.37857
Leu1764Gly	1764	Leu	Gly	77	40	53	56.6667	99	87	124	103.333	1.82353	0.451352	0.163011	0.0265726	0.00562548	2.76885
Leu1764His	1764	Leu	His	52	19	57	42.6667	21	21	32	24.6667	0.578125	-0.693226	0.196702	0.0386918	0.000424698	3.52424
Leu1764Ile	1764	Leu	Ile	40	60	94	64.6667	47	97	86	76.6667	1.18557	0.0217225	0.164215	0.0269666	0.894762	0.132281
Leu1764Lys	1764	Leu	Lys	46	67	87	66.6667	45	41	28	38	0.57	-0.708336	0.176658	0.031208	6.08096e-05	4.00965
Leu1764Met	1764	Leu	Met	63	31	60	51.3333	45	26	18	29.6667	0.577922	-0.694052	0.187437	0.0351325	0.000213183	3.70286
Leu1764Phe	1764	Leu	Phe	43	41	78	54	21	31	7	19.6667	0.364198	-1.1528	0.201115	0.0404474	9.92406e-09	5.73202
Leu1764Pro	1764	Leu	Pro	51	48	64	54.3333	36	55	35	42	0.773006	-0.404667	0.177505	0.0315082	0.0226229	2.27974
Leu1764Ser	1764	Leu	Ser	55	36	38	43	47	8	56	37	0.860465	-0.297752	0.184871	0.0341775	0.107269	1.61059
Leu1764Thr	1764	Leu	Thr	66	50	58	58	54	56	10	40	0.689655	-0.518371	0.177528	0.0315163	0.00350102	2.91994
Leu1764Trp	1764	Leu	Trp	32	38	25	31.6667	22	31	21	24.6667	0.778947	-0.396423	0.203423	0.0413809	0.0513235	1.94876
Leu1764Tyr	1764	Leu	Tyr	43	36	42	40.3333	12	14	14	13.3333	0.330579	-1.24671	0.224519	0.0504086	2.81122e-08	5.5528
Leu1764Val	1764	Leu	Val	55	34	49	46	80	42	75	65.6667	1.42754	0.206772	0.172541	0.0297703	0.230763	1.19839
Glu1765Ala	1765	Glu	Ala	41	36	44	40.3333	44	19	61	41.3333	1.02479	-0.123705	0.18371	0.0337494	0.500713	0.673369
Glu1765Arg	1765	Glu	Arg	49	48	45	47.3333	63	83	88	78	1.64789	0.350017	0.169614	0.0287688	0.0390541	2.06362
Glu1765Asn	1765	Glu	Asn	52	35	49	45.3333	51	64	32	49	1.08088	-0.0705926	0.177743	0.0315925	0.691248	0.397162
Glu1765Asp	1765	Glu	Asp	61	45	68	58	74	53	49	58.6667	1.01149	-0.1367	0.169951	0.0288832	0.421194	0.804351
Glu1765Cys	1765	Glu	Cys	42	49	34	41.6667	64	63	81	69.3333	1.664	0.359537	0.173929	0.0302511	0.0387196	2.06715
Glu1765Gln	1765	Glu	Gln	56	61	78	65	58	56	85	66.3333	1.02051	-0.127842	0.166176	0.0276145	0.441704	0.769319
Glu1765Gly	1765	Glu	Gly	103	67	66	78.6667	133	138	128	133	1.69068	0.376169	0.155622	0.0242183	0.0156406	2.41719
Glu1765His	1765	Glu	His	60	34	35	43	69	61	105	78.3333	1.82171	0.449934	0.171625	0.0294551	0.00875153	2.62161
Glu1765Ile	1765	Glu	Ile	59	58	83	66.6667	115	103	132	116.667	1.75	0.41045	0.159146	0.0253274	0.00990636	2.57908
Glu1765Leu	1765	Glu	Leu	61	42	84	62.3333	116	105	90	103.667	1.6631	0.359524	0.16134	0.0260304	0.0258558	2.22837
Glu1765Lys	1765	Glu	Lys	87	80	116	94.3333	96	115	151	120.667	1.27915	0.0977162	0.154184	0.0237728	0.526236	0.633762
Glu1765Met	1765	Glu	Met	34	36	37	35.6667	40	46	71	52.3333	1.46729	0.233838	0.182039	0.0331384	0.19895	1.28455
Glu1765Phe	1765	Glu	Phe	67	58	62	62.3333	71	127	77	91.6667	1.47059	0.236713	0.162634	0.0264499	0.145534	1.45549
Glu1765Pro	1765	Glu	Pro	65	61	26	50.6667	149	140	154	147.667	2.91447	0.919437	0.16217	0.026299	1.43132e-08	5.6696
Glu1765Ser	1765	Glu	Ser	65	40	86	63.6667	88	70	144	100.667	1.58115	0.309097	0.16129	0.0260146	0.0553137	1.9164
Glu1765Thr	1765	Glu	Thr	56	55	54	55	57	63	47	55.6667	1.01212	-0.136084	0.171754	0.0294993	0.428173	0.792321
Glu1765Trp	1765	Glu	Trp	54	59	91	68	108	77	125	103.333	1.51961	0.26952	0.159992	0.0255974	0.092069	1.68458
Glu1765Tyr	1765	Glu	Tyr	56	46	80	60.6667	95	102	162	119.667	1.97253	0.529868	0.160462	0.0257479	0.000959478	3.30215
Glu1765Val	1765	Glu	Val	62	65	95	74	69	105	100	91.3333	1.23423	0.061928	0.160076	0.0256242	0.698855	0.386867
Ile1766Ala	1766	Ile	Ala	69	57	52	59.3333	80	45	88	71	1.19663	0.0309521	0.166652	0.0277729	0.852658	0.185729
Ile1766Arg	1766	Ile	Arg	37	23	28	29.3333	1	0	1	0.666667	0.0227273	-3.71481	0.654818	0.428786	1.40285e-08	5.67304
Ile1766Asn	1766	Ile	Asn	31	26	41	32.6667	13	15	6	11.3333	0.346939	-1.19719	0.237959	0.0566246	4.87713e-07	5.03108
Ile1766Asp	1766	Ile	Asp	37	22	31	30	3	1	0	1.33333	0.0444444	-3.14937	0.500758	0.250759	3.19106e-10	6.2892
Ile1766Cys	1766	Ile	Cys	58	31	48	45.6667	37	48	6	30.3333	0.664234	-0.555381	0.188914	0.0356885	0.00328359	2.93986
Ile1766Gln	1766	Ile	Gln	36	11	24	23.6667	3	7	3	4.33333	0.183099	-1.8151	0.32488	0.105547	2.31025e-08	5.587
Ile1766Glu	1766	Ile	Glu	31	14	20	21.6667	4	3	1	2.66667	0.123077	-2.19008	0.387816	0.150401	1.63065e-08	5.64722
Ile1766Gly	1766	Ile	Gly	37	28	27	30.6667	5	1	11	5.66667	0.184783	-1.8131	0.292302	0.0854405	5.54521e-10	6.20284
Ile1766His	1766	Ile	His	22	14	11	15.6667	4	0	0	1.33333	0.0851064	-2.50475	0.510648	0.260762	9.341e-07	4.90504
Ile1766Leu	1766	Ile	Leu	45	26	54	41.6667	43	44	34	40.3333	0.968	-0.180488	0.183536	0.0336854	0.325415	0.983392
Ile1766Lys	1766	Ile	Lys	19	6	20	15	1	3	0	1.33333	0.0888889	-2.46173	0.511554	0.261687	1.4923e-06	4.81226
Ile1766Met	1766	Ile	Met	54	27	54	45	46	48	52	48.6667	1.08148	-0.0700424	0.178025	0.0316928	0.693993	0.393442
Ile1766Phe	1766	Ile	Phe	54	52	58	54.6667	69	81	92	80.6667	1.47561	0.239995	0.166402	0.0276896	0.149229	1.44226
Ile1766Pro	1766	Ile	Pro	51	20	47	39.3333	2	8	0	3.33333	0.0847458	-2.57163	0.348086	0.121164	1.49132e-13	7.38793
Ile1766Ser	1766	Ile	Ser	27	18	28	24.3333	1	7	4	4	0.164384	-1.91965	0.333305	0.111092	8.439e-09	5.75945
Ile1766Thr	1766	Ile	Thr	63	39	37	46.3333	24	25	10	19.6667	0.42446	-1.00018	0.203622	0.041462	9.01701e-07	4.91196
Ile1766Trp	1766	Ile	Trp	40	23	17	26.6667	3	9	0	4	0.15	-2.01062	0.331526	0.109909	1.32146e-09	6.06477
Ile1766Tyr	1766	Ile	Tyr	51	28	18	32.3333	30	22	22	24.6667	0.762887	-0.417149	0.202894	0.0411661	0.039783	2.05599
Ile1766Val	1766	Ile	Val	69	58	76	67.6667	65	61	28	51.3333	0.758621	-0.423568	0.169922	0.0288733	0.0126766	2.49273
Cys1767Ala	1767	Cys	Ala	66	59	68	64.3333	63	81	30	58	0.901554	-0.251449	0.16848	0.0283855	0.135579	1.49246
Cys1767Arg	1767	Cys	Arg	68	60	58	62	100	73	51	74.6667	1.2043	0.0373483	0.165237	0.0273031	0.821179	0.226029
Cys1767Asn	1767	Cys	Asn	39	30	33	34	45	34	19	32.6667	0.960784	-0.187902	0.193378	0.0373952	0.331209	0.971682
Cys1767Asp	1767	Cys	Asp	28	28	38	31.3333	19	14	25	19.3333	0.617021	-0.627669	0.212516	0.0451629	0.00314171	2.95352
Cys1767Gln	1767	Cys	Gln	40	33	61	44.6667	77	91	65	77.6667	1.73881	0.403522	0.170893	0.0292044	0.0182133	2.36125
Cys1767Glu	1767	Cys	Glu	50	27	51	42.6667	70	61	18	49.6667	1.16406	0.00327132	0.178768	0.0319579	0.9854	0.0182993
Cys1767Gly	1767	Cys	Gly	73	47	62	60.6667	84	61	82	75.6667	1.24725	0.0723039	0.165414	0.0273619	0.662033	0.437108
Cys1767His	1767	Cys	His	48	46	79	57.6667	34	58	47	46.3333	0.803468	-0.366209	0.17441	0.030419	0.0357554	2.0997
Cys1767Ile	1767	Cys	Ile	42	30	39	37	47	75	71	64.3333	1.73874	0.403157	0.17783	0.0316234	0.0233845	2.26709
Cys1767Leu	1767	Cys	Leu	64	36	49	49.6667	46	40	107	64.3333	1.2953	0.109885	0.1713	0.0293438	0.521214	0.641476
Cys1767Lys	1767	Cys	Lys	52	38	38	42.6667	62	63	42	55.6667	1.30469	0.116958	0.176746	0.0312391	0.508143	0.661731
Cys1767Met	1767	Cys	Met	70	48	67	61.6667	66	85	62	71	1.15135	-0.00751422	0.166017	0.0275615	0.963899	0.0452619
Cys1767Phe	1767	Cys	Phe	71	66	59	65.3333	62	77	55	64.6667	0.989796	-0.158326	0.166485	0.0277173	0.341607	0.950995
Cys1767Pro	1767	Cys	Pro	35	17	27	26.3333	0	0	1	0.333333	0.0126582	-4.11839	0.834705	0.696732	8.05849e-07	4.93395
Cys1767Ser	1767	Cys	Ser	49	55	48	50.6667	54	80	62	65.3333	1.28947	0.105402	0.170685	0.0291333	0.53689	0.617523
Cys1767Thr	1767	Cys	Thr	67	29	38	44.6667	102	74	81	85.6667	1.91791	0.501359	0.169721	0.0288053	0.00313666	2.95402
Cys1767Trp	1767	Cys	Trp	74	64	80	72.6667	96	148	195	146.333	2.01376	0.550756	0.156009	0.0243388	0.000415119	3.53028
Cys1767Tyr	1767	Cys	Tyr	78	64	126	89.3333	113	128	109	116.667	1.30597	0.118414	0.155127	0.0240643	0.445264	0.763335
Cys1767Val	1767	Cys	Val	46	42	53	47	57	81	42	60	1.2766	0.0953349	0.173477	0.0300941	0.582625	0.549555
Cys1768Ala	1768	Cys	Ala	47	90	58	65	82	60	55	65.6667	1.01026	-0.137918	0.166329	0.0276652	0.406997	0.82919
Cys1768Arg	1768	Cys	Arg	75	42	88	68.3333	56	29	92	59	0.863415	-0.294572	0.167293	0.0279868	0.0782695	1.76082
Cys1768Asn	1768	Cys	Asn	36	21	54	37	44	42	41	42.3333	1.14414	-0.0140044	0.185199	0.0342986	0.939723	0.0756182
Cys1768Asp	1768	Cys	Asp	40	33	24	32.3333	12	15	4	10.3333	0.319588	-1.27796	0.243904	0.0594893	1.60924e-07	5.2396
Cys1768Gln	1768	Cys	Gln	43	34	54	43.6667	61	41	32	44.6667	1.0229	-0.125539	0.180351	0.0325263	0.486377	0.696082
Cys1768Glu	1768	Cys	Glu	75	43	53	57	26	20	47	31	0.54386	-0.754718	0.184426	0.0340129	4.27198e-05	4.09226
Cys1768Gly	1768	Cys	Gly	67	63	82	70.6667	60	42	62	54.6667	0.773585	-0.404128	0.168142	0.0282717	0.0162394	2.40349
Cys1768His	1768	Cys	His	43	54	40	45.6667	34	41	45	40	0.875912	-0.28007	0.181819	0.0330583	0.123469	1.54038
Cys1768Ile	1768	Cys	Ile	32	31	41	34.6667	30	23	18	23.6667	0.682692	-0.527586	0.202589	0.0410422	0.00920837	2.60422
Cys1768Leu	1768	Cys	Leu	57	54	83	64.6667	71	61	37	56.3333	0.871134	-0.285675	0.168902	0.0285279	0.0907668	1.69137
Cys1768Lys	1768	Cys	Lys	42	25	41	36	37	22	35	31.3333	0.87037	-0.286247	0.193094	0.0372854	0.138229	1.48242
Cys1768Met	1768	Cys	Met	72	50	81	67.6667	60	35	35	43.3333	0.640394	-0.592389	0.173389	0.0300637	0.000634235	3.41654
Cys1768Phe	1768	Cys	Phe	54	47	56	52.3333	33	48	43	41.3333	0.789809	-0.383216	0.178517	0.0318682	0.0318197	2.14667
Cys1768Pro	1768	Cys	Pro	66	66	58	63.3333	72	53	69	64.6667	1.02105	-0.127316	0.166966	0.0278776	0.445744	0.762529
Cys1768Ser	1768	Cys	Ser	64	45	77	62	77	55	42	58	0.935484	-0.214603	0.169055	0.0285794	0.204288	1.26943
Cys1768Thr	1768	Cys	Thr	40	43	74	52.3333	54	78	27	53	1.01274	-0.135478	0.17351	0.0301056	0.434916	0.780807
Cys1768Trp	1768	Cys	Trp	62	52	78	64	23	62	63	49.3333	0.770833	-0.407607	0.17151	0.0294156	0.0174739	2.37658
Cys1768Tyr	1768	Cys	Tyr	76	58	88	74	56	59	29	48	0.648649	-0.579744	0.170005	0.0289016	0.000649245	3.41016
Cys1768Val	1768	Cys	Val	57	44	62	54.3333	56	36	65	52.3333	0.96319	-0.185484	0.173067	0.0299523	0.283835	1.07174
Tyr1769Ala	1769	Tyr	Ala	50	50	79	59.6667	85	58	130	91	1.52514	0.27303	0.163445	0.0267142	0.0948255	1.67047
Tyr1769Arg	1769	Tyr	Arg	53	51	64	56	69	47	77	64.3333	1.14881	-0.00975441	0.169084	0.0285895	0.953996	0.0576896
Tyr1769Asn	1769	Tyr	Asn	71	42	66	59.6667	48	71	51	56.6667	0.949721	-0.199536	0.170068	0.028923	0.240685	1.17328
Tyr1769Asp	1769	Tyr	Asp	76	50	54	60	88	79	90	85.6667	1.42778	0.207193	0.164044	0.0269105	0.206578	1.26303
Tyr1769Cys	1769	Tyr	Cys	77	72	99	82.6667	108	120	88	105.333	1.27419	0.0937842	0.157069	0.0246705	0.550447	0.597091
Tyr1769Gln	1769	Tyr	Gln	79	40	77	65.3333	72	103	57	77.3333	1.18367	0.0201316	0.163942	0.026877	0.902268	0.122797
Tyr1769Glu	1769	Tyr	Glu	55	52	65	57.3333	72	50	62	61.3333	1.06977	-0.0808439	0.169423	0.028704	0.633239	0.477174
Tyr1769Gly	1769	Tyr	Gly	83	54	51	62.6667	89	136	186	137	2.18617	0.632615	0.158814	0.025222	6.79478e-05	3.98336
Tyr1769His	1769	Tyr	His	77	78	110	88.3333	71	51	55	59	0.667925	-0.55074	0.163973	0.0268871	0.000783022	3.35873
Tyr1769Ile	1769	Tyr	Ile	63	64	70	65.6667	63	78	84	75	1.14213	-0.0155146	0.16427	0.0269847	0.924755	0.0944456
Tyr1769Leu	1769	Tyr	Leu	54	38	58	50	57	58	41	52	1.04	-0.109003	0.174703	0.0305211	0.53267	0.623935
Tyr1769Lys	1769	Tyr	Lys	50	43	71	54.6667	33	30	12	25	0.457317	-0.926874	0.191862	0.0368109	1.35883e-06	4.83095
Tyr1769Met	1769	Tyr	Met	67	74	111	84	72	82	69	74.3333	0.884921	-0.270096	0.161002	0.0259215	0.0934255	1.6776
Tyr1769Phe	1769	Tyr	Phe	66	90	80	78.6667	58	59	99	72	0.915254	-0.236454	0.162278	0.0263341	0.145091	1.45709
Tyr1769Pro	1769	Tyr	Pro	45	53	52	50	116	92	93	100.333	2.00667	0.546711	0.165675	0.0274481	0.000967176	3.29991
Tyr1769Ser	1769	Tyr	Ser	56	51	41	49.3333	114	85	77	92	1.86486	0.47353	0.166846	0.0278375	0.00453787	2.83813
Tyr1769Thr	1769	Tyr	Thr	61	45	53	53	82	70	69	73.6667	1.38994	0.180282	0.16814	0.0282711	0.283623	1.07222
Tyr1769Trp	1769	Tyr	Trp	36	38	50	41.3333	36	44	29	36.3333	0.879032	-0.276477	0.186149	0.0346514	0.137478	1.48525
Tyr1769Val	1769	Tyr	Val	44	44	64	50.6667	55	112	119	95.3333	1.88158	0.482478	0.165936	0.0275346	0.00364189	2.90762
Gly1770Ala	1770	Gly	Ala	67	85	68	73.3333	120	114	134	122.667	1.67273	0.365447	0.157276	0.0247357	0.0201467	2.3236
Gly1770Arg	1770	Gly	Arg	127	78	96	100.333	132	103	108	114.333	1.13953	-0.0176791	0.153996	0.0237148	0.908602	0.114802
Gly1770Asn	1770	Gly	Asn	54	54	83	63.6667	36	64	45	48.3333	0.759162	-0.422808	0.171993	0.0295816	0.0139603	2.45828
Gly1770Asp	1770	Gly	Asp	65	56	63	61.3333	77	126	53	85.3333	1.3913	0.181383	0.163724	0.0268055	0.267923	1.10786
Gly1770Cys	1770	Gly	Cys	61	61	71	64.3333	88	48	101	79	1.22798	0.0567939	0.163906	0.0268653	0.728965	0.346502
Gly1770Gln	1770	Gly	Gln	59	74	69	67.3333	64	67	70	67	0.99505	-0.153047	0.165493	0.0273879	0.355073	0.924793
Gly1770Glu	1770	Gly	Glu	82	65	105	84	89	61	101	83.6667	0.996032	-0.152064	0.159447	0.0254234	0.340236	0.953698
Gly1770His	1770	Gly	His	61	66	87	71.3333	83	71	109	87.6667	1.22897	0.0576475	0.161071	0.0259439	0.720418	0.357901
Gly1770Ile	1770	Gly	Ile	59	45	60	54.6667	56	30	73	53	0.969512	-0.178963	0.172729	0.0298355	0.300161	1.03609
Gly1770Leu	1770	Gly	Leu	53	35	59	49	84	65	27	58.6667	1.19728	0.0313965	0.173009	0.0299322	0.855996	0.181473
Gly1770Lys	1770	Gly	Lys	41	31	59	43.6667	44	37	15	32	0.732824	-0.45756	0.188293	0.0354541	0.0150968	2.43005
Gly1770Met	1770	Gly	Met	67	64	61	64	97	90	21	69.3333	1.08333	-0.0682533	0.165764	0.0274778	0.680523	0.411749
Gly1770Phe	1770	Gly	Phe	50	33	30	37.6667	61	35	62	52.6667	1.39823	0.185856	0.180573	0.0326066	0.30336	1.02926
Gly1770Pro	1770	Gly	Pro	75	64	73	70.6667	61	56	105	74	1.04717	-0.102111	0.163362	0.0266871	0.531931	0.625061
Gly1770Ser	1770	Gly	Ser	56	60	65	60.3333	66	81	29	58.6667	0.972376	-0.176031	0.169299	0.0286622	0.29845	1.03976
Gly1770Thr	1770	Gly	Thr	57	39	82	59.3333	63	112	56	77	1.29775	0.111895	0.165556	0.0274087	0.49912	0.675875
Gly1770Trp	1770	Gly	Trp	53	60	81	64.6667	134	110	118	120.667	1.86598	0.474496	0.159333	0.0253868	0.00290113	2.97802
Gly1770Tyr	1770	Gly	Tyr	53	56	51	53.3333	55	99	78	77.3333	1.45	0.2225	0.167387	0.0280184	0.183764	1.32925
Gly1770Val	1770	Gly	Val	98	81	88	89	88	86	128	100.667	1.13109	-0.0251345	0.156624	0.0245309	0.872505	0.160477
Pro1771Ala	1771	Pro	Ala	53	42	76	57	45	49	31	41.6667	0.730994	-0.460374	0.176878	0.0312859	0.0092473	2.60277
Pro1771Arg	1771	Pro	Arg	72	51	92	71.6667	60	31	67	52.6667	0.734884	-0.455302	0.168631	0.0284364	0.00693404	2.7
Pro1771Asn	1771	Pro	Asn	50	42	43	45	48	31	55	44.6667	0.992593	-0.155504	0.179727	0.0323019	0.386918	0.86522
Pro1771Asp	1771	Pro	Asp	35	32	42	36.3333	34	38	43	38.3333	1.05505	-0.0947502	0.187822	0.0352773	0.613933	0.504467
Pro1771Cys	1771	Pro	Cys	37	40	60	45.6667	47	51	31	43	0.941606	-0.208039	0.180226	0.0324816	0.248369	1.15432
Pro1771Gln	1771	Pro	Gln	58	36	55	49.6667	24	14	21	19.6667	0.395973	-1.06942	0.202441	0.0409825	1.27366e-07	5.2826
Pro1771Glu	1771	Pro	Glu	70	62	50	60.6667	43	20	33	32	0.527473	-0.785303	0.182562	0.033329	1.69597e-05	4.30156
Pro1771Gly	1771	Pro	Gly	49	27	43	39.6667	50	34	13	32.3333	0.815126	-0.35156	0.19003	0.0361114	0.0643102	1.85002
Pro1771His	1771	Pro	His	90	69	82	80.3333	89	74	86	83	1.0332	-0.115507	0.160111	0.0256356	0.470654	0.721415
Pro1771Ile	1771	Pro	Ile	54	47	74	58.3333	67	73	57	65.6667	1.12571	-0.0299966	0.168072	0.0282481	0.85835	0.178475
Pro1771Leu	1771	Pro	Leu	186	132	165	161	163	199	116	159.333	0.989648	-0.158491	0.147122	0.021645	0.281357	1.07728
Pro1771Lys	1771	Pro	Lys	56	47	71	58	44	51	91	62	1.06897	-0.0815897	0.169055	0.0285794	0.629363	0.482623
Pro1771Met	1771	Pro	Met	50	35	45	43.3333	35	32	37	34.6667	0.8	-0.370282	0.18633	0.0347191	0.0468964	1.98723
Pro1771Phe	1771	Pro	Phe	49	65	51	55	73	73	71	72.3333	1.31515	0.125131	0.167711	0.0281268	0.455598	0.746116
Pro1771Ser	1771	Pro	Ser	123	143	153	139.667	117	138	163	139.333	0.997613	-0.150483	0.149198	0.0222601	0.313162	1.00861
Pro1771Thr	1771	Pro	Thr	61	61	83	68.3333	72	69	51	64	0.936585	-0.213446	0.165975	0.0275478	0.198439	1.28601
Pro1771Trp	1771	Pro	Trp	94	73	67	78	143	98	182	141	1.80769	0.443002	0.155282	0.0241125	0.00433243	2.85289
Pro1771Tyr	1771	Pro	Tyr	75	76	58	69.6667	111	125	99	111.667	1.60287	0.322802	0.158873	0.0252407	0.0421719	2.03182
Pro1771Val	1771	Pro	Val	62	54	57	57.6667	57	23	56	45.3333	0.786127	-0.387949	0.174861	0.0305765	0.0265134	2.21861
Phe1772Ala	1772	Phe	Ala	60	41	51	50.6667	41	83	41	55	1.08553	-0.0662896	0.173455	0.0300865	0.702334	0.382172
Phe1772Arg	1772	Phe	Arg	58	49	38	48.3333	57	51	103	70.3333	1.45517	0.225953	0.170552	0.0290878	0.185226	1.32484
Phe1772Asn	1772	Phe	Asn	62	47	76	61.6667	46	99	65	70	1.13514	-0.0216654	0.166218	0.0276283	0.896295	0.130344
Phe1772Asp	1772	Phe	Asp	54	53	62	56.3333	45	48	82	58.3333	1.0355	-0.11331	0.170542	0.0290845	0.506427	0.664412
Phe1772Cys	1772	Phe	Cys	38	63	92	64.3333	31	42	43	38.6667	0.601036	-0.655482	0.176744	0.0312385	0.000208366	3.70865
Phe1772Gln	1772	Phe	Gln	75	68	72	71.6667	88	65	67	73.3333	1.02326	-0.125159	0.163286	0.0266624	0.443377	0.766504
Phe1772Glu	1772	Phe	Glu	68	43	40	50.3333	87	30	47	54.6667	1.08609	-0.0657712	0.173685	0.0301665	0.704925	0.378681
Phe1772Gly	1772	Phe	Gly	41	37	44	40.6667	71	53	39	54.3333	1.33607	0.140606	0.178231	0.0317663	0.430173	0.788896
Phe1772His	1772	Phe	His	14	15	24	17.6667	24	12	22	19.3333	1.09434	-0.0587511	0.230808	0.0532724	0.799075	0.254545
Phe1772Ile	1772	Phe	Ile	59	80	83	74	69	84	65	72.6667	0.981982	-0.166237	0.162966	0.0265579	0.307693	1.02007
Phe1772Leu	1772	Phe	Leu	99	88	126	104.333	116	83	139	112.667	1.07987	-0.0713714	0.153723	0.0236308	0.642443	0.464285
Phe1772Lys	1772	Phe	Lys	52	33	45	43.3333	48	42	27	39	0.9	-0.253031	0.183467	0.0336603	0.167845	1.37916
Phe1772Met	1772	Phe	Met	40	53	67	53.3333	29	37	32	32.6667	0.6125	-0.636334	0.184037	0.0338697	0.000544934	3.45764
Phe1772Pro	1772	Phe	Pro	47	27	43	39	41	45	51	45.6667	1.17094	0.00908941	0.182401	0.0332702	0.960256	0.049832
Phe1772Ser	1772	Phe	Ser	110	89	117	105.333	115	85	113	104.333	0.990506	-0.15762	0.15439	0.0238362	0.307291	1.02092
Phe1772Thr	1772	Phe	Thr	45	34	33	37.3333	64	29	27	40	1.07143	-0.0793996	0.186211	0.0346745	0.669819	0.426396
Phe1772Trp	1772	Phe	Trp	80	48	91	73	79	99	115	97.6667	1.3379	0.142429	0.15953	0.0254498	0.371961	0.892806
Phe1772Tyr	1772	Phe	Tyr	68	68	95	77	50	77	69	65.3333	0.848485	-0.312014	0.163999	0.0268956	0.0571009	1.90254
Phe1772Val	1772	Phe	Val	43	39	41	41	51	47	36	44.6667	1.08943	-0.0627731	0.181711	0.0330189	0.729752	0.345456
Thr1773Ala	1773	Thr	Ala	79	69	90	79.3333	69	68	52	63	0.794118	-0.378076	0.164185	0.0269568	0.0212932	2.30274
Thr1773Arg	1773	Thr	Arg	55	39	41	45	26	20	45	30.3333	0.674074	-0.540729	0.189198	0.0357959	0.00426313	2.85801
Thr1773Asn	1773	Thr	Asn	64	59	45	56	62	48	13	41	0.732143	-0.458791	0.177535	0.0315187	0.0097598	2.58423
Thr1773Asp	1773	Thr	Asp	62	41	78	60.3333	39	52	73	54.6667	0.906077	-0.246441	0.170515	0.0290755	0.148381	1.44527
Thr1773Cys	1773	Thr	Cys	71	64	76	70.3333	43	70	61	58	0.824645	-0.340396	0.167169	0.0279456	0.0417267	2.03624
Thr1773Gln	1773	Thr	Gln	50	53	41	48	38	28	47	37.6667	0.784722	-0.389573	0.182258	0.0332178	0.0325586	2.13748
Thr1773Glu	1773	Thr	Glu	72	42	61	58.3333	55	50	54	53	0.908571	-0.243691	0.171623	0.0294544	0.15563	1.41992
Thr1773Gly	1773	Thr	Gly	39	30	28	32.3333	20	20	11	17	0.525773	-0.786367	0.217165	0.0471607	0.000293406	3.62105
Thr1773His	1773	Thr	His	62	50	42	51.3333	39	50	22	37	0.720779	-0.474266	0.181461	0.0329279	0.00895934	2.6136
Thr1773Ile	1773	Thr	Ile	93	65	106	88	73	98	99	90	1.02273	-0.125665	0.158001	0.0249644	0.426414	0.795344
Thr1773Leu	1773	Thr	Leu	64	44	68	58.6667	50	62	80	64	1.09091	-0.0613209	0.168367	0.0283474	0.715701	0.36421
Thr1773Lys	1773	Thr	Lys	42	48	47	45.6667	27	24	50	33.6667	0.737226	-0.451661	0.186042	0.0346118	0.0151935	2.42773
Thr1773Met	1773	Thr	Met	64	82	82	76	69	100	49	72.6667	0.95614	-0.192846	0.162603	0.0264399	0.235625	1.18599
Thr1773Phe	1773	Thr	Phe	56	65	76	65.6667	89	67	46	67.3333	1.02538	-0.123095	0.165796	0.0274884	0.457817	0.742447
Thr1773Pro	1773	Thr	Pro	49	30	73	50.6667	44	42	30	38.6667	0.763158	-0.417369	0.180632	0.0326279	0.0208546	2.31061
Thr1773Ser	1773	Thr	Ser	113	79	72	88	75	67	52	64.6667	0.734848	-0.455505	0.162508	0.0264089	0.0050635	2.80297
Thr1773Trp	1773	Thr	Trp	57	39	65	53.6667	69	72	52	64.3333	1.19876	0.0326762	0.169843	0.0288467	0.847437	0.19239
Thr1773Tyr	1773	Thr	Tyr	43	26	52	40.3333	34	70	34	46	1.1405	-0.0171401	0.181487	0.0329375	0.924758	0.0944427
Thr1773Val	1773	Thr	Val	66	54	57	59	37	26	49	37.3333	0.632768	-0.604114	0.178912	0.0320095	0.000733891	3.37659
Asn1774Ala	1774	Asn	Ala	51	35	74	53.3333	34	55	46	45	0.84375	-0.317418	0.176345	0.0310974	0.0718624	1.79999
Asn1774Arg	1774	Asn	Arg	36	43	31	36.6667	30	48	18	32	0.872727	-0.283569	0.192092	0.0368993	0.139887	1.47621
Asn1774Asp	1774	Asn	Asp	74	51	73	66	58	50	36	48	0.727273	-0.465606	0.171596	0.029445	0.00665986	2.71339
Asn1774Cys	1774	Asn	Cys	42	40	63	48.3333	48	46	61	51.6667	1.06897	-0.0816265	0.175472	0.0307906	0.641801	0.465182
Asn1774Gln	1774	Asn	Gln	39	51	40	43.3333	42	43	24	36.3333	0.838462	-0.323545	0.185154	0.0342821	0.0805621	1.74743
Asn1774Glu	1774	Asn	Glu	41	16	37	31.3333	21	12	24	19	0.606383	-0.644911	0.213214	0.0454602	0.00248868	3.02471
Asn1774Gly	1774	Asn	Gly	56	67	119	80.6667	53	46	37	45.3333	0.561983	-0.722773	0.170107	0.0289366	2.14803e-05	4.24892
Asn1774His	1774	Asn	His	28	17	27	24	17	42	25	28	1.16667	0.0050688	0.20764	0.0431143	0.980524	0.0244115
Asn1774Ile	1774	Asn	Ile	53	48	65	55.3333	63	72	55	63.3333	1.14458	-0.0134393	0.169535	0.0287422	0.936817	0.0792714
Asn1774Leu	1774	Asn	Leu	71	52	45	56	55	89	53	65.6667	1.17262	0.0107067	0.168775	0.0284848	0.949418	0.0634377
Asn1774Lys	1774	Asn	Lys	67	68	85	73.3333	52	42	34	42.6667	0.581818	-0.688065	0.172639	0.0298041	6.73155e-05	3.98558
Asn1774Met	1774	Asn	Met	26	44	41	37	34	33	34	33.6667	0.90991	-0.242062	0.190546	0.0363077	0.203956	1.27036
Asn1774Phe	1774	Asn	Phe	50	30	45	41.6667	53	62	37	50.6667	1.216	0.0467627	0.17892	0.0320123	0.793814	0.261361
Asn1774Pro	1774	Asn	Pro	22	12	12	15.3333	12	2	3	5.66667	0.369565	-1.12535	0.310057	0.0961351	0.00028398	3.62949
Asn1774Ser	1774	Asn	Ser	64	45	57	55.3333	58	42	63	54.3333	0.981928	-0.166278	0.172073	0.0296091	0.333881	0.966326
Asn1774Thr	1774	Asn	Thr	48	44	61	51	60	35	53	49.3333	0.96732	-0.181212	0.175315	0.0307355	0.301308	1.03363
Asn1774Trp	1774	Asn	Trp	78	48	59	61.6667	46	49	27	40.6667	0.659459	-0.56304	0.176184	0.0310409	0.00139471	3.19574
Asn1774Tyr	1774	Asn	Tyr	63	53	105	73.6667	41	97	73	70.3333	0.954751	-0.194294	0.163492	0.0267296	0.234676	1.1884
Asn1774Val	1774	Asn	Val	48	40	34	40.6667	36	38	50	41.3333	1.01639	-0.131901	0.183527	0.0336822	0.472324	0.718703
Met1775Ala	1775	Met	Ala	49	52	75	58.6667	52	28	38	39.3333	0.670455	-0.546504	0.17774	0.0315914	0.00210682	3.07475
Met1775Arg	1775	Met	Arg	21	15	10	15.3333	0	2	0	0.666667	0.0434783	-3.07126	0.662565	0.438992	3.56236e-06	4.63541
Met1775Asn	1775	Met	Asn	38	20	48	35.3333	3	7	1	3.66667	0.103774	-2.37389	0.337392	0.113833	1.97806e-12	7.03602
Met1775Asp	1775	Met	Asp	49	49	59	52.3333	27	12	15	18	0.343949	-1.20932	0.205389	0.0421847	3.91011e-09	5.88795
Met1775Cys	1775	Met	Cys	40	33	37	36.6667	40	41	34	38.3333	1.04545	-0.103841	0.187602	0.0351946	0.579909	0.553518
Met1775Gln	1775	Met	Gln	46	36	48	43.3333	27	22	5	18	0.415385	-1.02127	0.208562	0.0434983	9.74572e-07	4.8967
Met1775Glu	1775	Met	Glu	46	31	24	33.6667	1	0	0	0.333333	0.00990099	-4.36269	0.83307	0.694006	1.63312e-07	5.23688
Met1775Gly	1775	Met	Gly	14	21	14	16.3333	4	5	1	3.33333	0.204082	-1.69869	0.364591	0.132927	3.17488e-06	4.65917
Met1775His	1775	Met	His	75	59	80	71.3333	38	61	43	47.3333	0.663551	-0.557064	0.170782	0.0291664	0.00110688	3.26185
Met1775Ile	1775	Met	Ile	167	120	204	163.667	173	195	153	173.667	1.0611	-0.0888488	0.146421	0.021439	0.54398	0.606806
Met1775Leu	1775	Met	Leu	69	46	67	60.6667	57	68	30	51.6667	0.851648	-0.308201	0.171456	0.0293972	0.0722484	1.79755
Met1775Lys	1775	Met	Lys	47	43	51	47	10	8	9	9	0.191489	-1.78621	0.246815	0.0609176	4.58578e-13	7.23704
Met1775Phe	1775	Met	Phe	59	50	32	47	37	44	41	40.6667	0.865248	-0.292285	0.180879	0.0327172	0.106113	1.61591
Met1775Pro	1775	Met	Pro	36	21	49	35.3333	11	10	3	8	0.226415	-1.61757	0.260178	0.0676928	5.06272e-10	6.21715
Met1775Ser	1775	Met	Ser	38	34	54	42	50	36	66	50.6667	1.20635	0.0388261	0.178744	0.0319494	0.82804	0.217217
Met1775Thr	1775	Met	Thr	72	72	86	76.6667	61	54	25	46.6667	0.608696	-0.64314	0.170125	0.0289427	0.000156587	3.78038
Met1775Trp	1775	Met	Trp	20	18	10	16	3	4	0	2.33333	0.145833	-2.01476	0.414052	0.171439	1.13905e-06	4.86596
Met1775Tyr	1775	Met	Tyr	25	15	39	26.3333	0	0	0	0	0	N/A *
Met1775Val	1775	Met	Val	68	49	112	76.3333	55	49	24	42.6667	0.558952	-0.72807	0.172123	0.0296262	2.33745e-05	4.22995
Pro1776Ala	1776	Pro	Ala	35	36	50	40.3333	58	26	51	45	1.1157	-0.0390388	0.181927	0.0330974	0.830091	0.214585
Pro1776Arg	1776	Pro	Arg	70	37	63	56.6667	49	64	28	47	0.829412	-0.334532	0.174411	0.0304191	0.0551022	1.91807
Pro1776Asn	1776	Pro	Asn	67	45	55	55.6667	70	49	26	48.3333	0.868263	-0.288903	0.174155	0.0303298	0.0971379	1.65889
Pro1776Asp	1776	Pro	Asp	50	54	89	64.3333	47	72	71	63.3333	0.984456	-0.163721	0.167045	0.0279041	0.327036	0.980102
Pro1776Cys	1776	Pro	Cys	59	59	62	60	50	56	80	62	1.03333	-0.115396	0.16849	0.0283889	0.493419	0.684881
Pro1776Gln	1776	Pro	Gln	49	41	51	47	26	52	6	28	0.595745	-0.663644	0.190757	0.0363883	0.000503287	3.479
Pro1776Glu	1776	Pro	Glu	42	52	52	48.6667	64	71	44	59.6667	1.22603	0.0550536	0.172869	0.0298838	0.750129	0.318469
Pro1776Gly	1776	Pro	Gly	38	30	53	40.3333	21	40	52	37.6667	0.933884	-0.216208	0.185817	0.0345279	0.244605	1.16355
Pro1776His	1776	Pro	His	82	45	100	75.6667	82	142	110	111.333	1.47137	0.23739	0.157709	0.024872	0.13226	1.50525
Pro1776Ile	1776	Pro	Ile	59	71	45	58.3333	59	65	64	62.6667	1.07429	-0.0766372	0.168789	0.0284899	0.6498	0.45404
Pro1776Leu	1776	Pro	Leu	90	87	117	98	96	88	103	95.6667	0.97619	-0.172152	0.156079	0.0243607	0.270035	1.10298
Pro1776Lys	1776	Pro	Lys	34	27	65	42	34	34	21	29.6667	0.706349	-0.4941	0.19122	0.0365652	0.00976812	2.58393
Pro1776Met	1776	Pro	Met	52	78	69	66.3333	51	56	80	62.3333	0.939698	-0.210132	0.166831	0.0278327	0.207834	1.25954
Pro1776Phe	1776	Pro	Phe	45	57	62	54.6667	53	64	95	70.6667	1.29268	0.107935	0.168142	0.0282717	0.520919	0.641929
Pro1776Ser	1776	Pro	Ser	130	140	206	158.667	151	205	217	191	1.20378	0.037194	0.146045	0.0213292	0.798974	0.254675
Pro1776Thr	1776	Pro	Thr	67	71	90	76	74	58	53	61.6667	0.811404	-0.356577	0.165088	0.027254	0.0307785	2.15992
Pro1776Trp	1776	Pro	Trp	28	33	54	38.3333	63	65	50	59.3333	1.54783	0.287222	0.178177	0.0317471	0.106961	1.612
Pro1776Tyr	1776	Pro	Tyr	48	49	59	52	37	101	64	67.3333	1.29487	0.109588	0.169749	0.0288149	0.518548	0.645585
Pro1776Val	1776	Pro	Val	55	43	47	48.3333	47	36	75	52.6667	1.08966	-0.0625177	0.175125	0.0306688	0.721101	0.356988
Thr1777Ala	1777	Thr	Ala	45	30	29	34.6667	30	29	26	28.3333	0.817308	-0.348767	0.196856	0.0387521	0.0764462	1.77169
Thr1777Arg	1777	Thr	Arg	35	34	29	32.6667	19	38	10	22.3333	0.683673	-0.526025	0.206044	0.0424539	0.0106805	2.55298
Thr1777Asn	1777	Thr	Asn	44	27	43	38	39	61	73	57.6667	1.51754	0.267507	0.178841	0.0319842	0.134712	1.49578
Thr1777Asp	1777	Thr	Asp	41	29	40	36.6667	43	33	44	40	1.09091	-0.0614619	0.186642	0.0348354	0.741926	0.329303
Thr1777Cys	1777	Thr	Cys	51	22	30	34.3333	24	49	60	44.3333	1.29126	0.106434	0.186116	0.0346393	0.567413	0.571866
Thr1777Gln	1777	Thr	Gln	48	45	22	38.3333	25	25	10	20	0.521739	-0.794723	0.206576	0.0426738	0.000119516	3.84712
Thr1777Glu	1777	Thr	Glu	41	56	58	51.6667	37	25	50	37.3333	0.722581	-0.471789	0.181126	0.0328066	0.00919399	2.60476
Thr1777Gly	1777	Thr	Gly	38	62	66	55.3333	23	63	43	43	0.777108	-0.399411	0.176677	0.0312149	0.0237791	2.26068
Thr1777His	1777	Thr	His	60	42	51	51	36	36	37	36.3333	0.712418	-0.485872	0.182027	0.0331339	0.00760258	2.66923
Thr1777Ile	1777	Thr	Ile	93	90	109	97.3333	119	129	71	106.333	1.09247	-0.0598036	0.155034	0.0240355	0.699686	0.385745
Thr1777Leu	1777	Thr	Leu	70	43	78	63.6667	49	50	26	41.6667	0.65445	-0.570678	0.175148	0.0306769	0.00112098	3.25826
Thr1777Lys	1777	Thr	Lys	51	41	69	53.6667	38	50	58	48.6667	0.906832	-0.245576	0.174656	0.0305047	0.159708	1.40605
Thr1777Met	1777	Thr	Met	48	43	56	49	37	55	12	34.6667	0.707483	-0.492737	0.183945	0.0338359	0.0073905	2.67872
Thr1777Phe	1777	Thr	Phe	27	29	46	34	52	73	33	52.6667	1.54902	0.287796	0.183172	0.0335521	0.116142	1.57117
Thr1777Pro	1777	Thr	Pro	46	28	35	36.3333	46	32	55	44.3333	1.22018	0.0500808	0.184689	0.0341099	0.786266	0.271163
Thr1777Ser	1777	Thr	Ser	50	46	46	47.3333	41	35	48	41.3333	0.873239	-0.283132	0.180379	0.0325365	0.116495	1.56965
Thr1777Trp	1777	Thr	Trp	54	55	33	47.3333	77	63	101	80.3333	1.69718	0.379431	0.169249	0.0286452	0.0249708	2.24185
Thr1777Tyr	1777	Thr	Tyr	62	62	80	68	54	71	66	63.6667	0.936275	-0.213776	0.166129	0.0275987	0.19816	1.28681
Thr1777Val	1777	Thr	Val	49	44	28	40.3333	30	18	42	30	0.743802	-0.442661	0.191747	0.036767	0.0209679	2.30856
Asp1778Ala	1778	Asp	Ala	61	40	58	53	42	45	47	44.6667	0.842767	-0.318576	0.176611	0.0311914	0.0712579	1.80383
Asp1778Arg	1778	Asp	Arg	52	41	72	55	54	72	56	60.6667	1.10303	-0.0503172	0.170319	0.0290086	0.767666	0.295429
Asp1778Asn	1778	Asp	Asn	78	93	90	87	73	107	59	79.6667	0.915709	-0.235977	0.159644	0.0254863	0.13937	1.47814
Asp1778Cys	1778	Asp	Cys	59	65	56	60	59	80	89	76	1.26667	0.0877093	0.16554	0.0274034	0.596224	0.529838
Asp1778Gln	1778	Asp	Gln	19	18	32	23	21	39	35	31.6667	1.37681	0.169703	0.205783	0.0423465	0.409558	0.824672
Asp1778Glu	1778	Asp	Glu	104	86	88	92.6667	94	95	121	103.333	1.11511	-0.0393303	0.155879	0.0242981	0.800798	0.252314
Asp1778Gly	1778	Asp	Gly	63	62	82	69	66	77	56	66.3333	0.961353	-0.187413	0.165284	0.0273186	0.256841	1.13389
Asp1778His	1778	Asp	His	23	23	17	21	25	8	5	12.6667	0.603175	-0.648478	0.243329	0.0592089	0.00769821	2.66503
Asp1778Ile	1778	Asp	Ile	61	44	82	62.3333	77	86	82	81.6667	1.31016	0.121422	0.163992	0.0268935	0.45905	0.740412
Asp1778Leu	1778	Asp	Leu	62	66	69	65.6667	81	69	52	67.3333	1.02538	-0.123095	0.165796	0.0274884	0.457817	0.742447
Asp1778Lys	1778	Asp	Lys	45	33	71	49.6667	51	42	18	37	0.744966	-0.441368	0.182056	0.0331444	0.0153357	2.42435
Asp1778Met	1778	Asp	Met	33	66	47	48.6667	54	48	47	49.6667	1.02055	-0.127825	0.176073	0.0310017	0.467852	0.725978
Asp1778Phe	1778	Asp	Phe	54	52	88	64.6667	63	77	42	60.6667	0.938144	-0.211778	0.167653	0.0281077	0.206521	1.26319
Asp1778Pro	1778	Asp	Pro	26	27	24	25.6667	17	37	2	18.6667	0.727273	-0.464133	0.219292	0.0480892	0.0343019	2.1165
Asp1778Ser	1778	Asp	Ser	53	31	66	50	56	54	34	48	0.96	-0.18878	0.176215	0.0310518	0.284033	1.0713
Asp1778Thr	1778	Asp	Thr	37	49	71	52.3333	73	49	36	52.6667	1.00637	-0.141767	0.173624	0.0301452	0.414203	0.816519
Asp1778Trp	1778	Asp	Trp	60	47	51	52.6667	61	65	40	55.3333	1.05063	-0.0988555	0.172633	0.029802	0.566892	0.572635
Asp1778Tyr	1778	Asp	Tyr	89	66	95	83.3333	83	101	93	92.3333	1.108	-0.0457342	0.158374	0.0250825	0.772756	0.288772
Asp1778Val	1778	Asp	Val	75	69	74	72.6667	52	80	67	66.3333	0.912844	-0.239068	0.164548	0.027076	0.146258	1.45288
Gln1779Ala	1779	Gln	Ala	27	26	46	33	25	31	33	29.6667	0.89899	-0.254015	0.196749	0.0387103	0.196683	1.29106
Gln1779Arg	1779	Gln	Arg	64	56	87	69	61	72	42	58.3333	0.845411	-0.315588	0.167344	0.0280041	0.0593134	1.88586
Gln1779Asn	1779	Gln	Asn	44	34	62	46.6667	30	42	40	37.3333	0.8	-0.37035	0.183011	0.0334932	0.0430065	2.02365
Gln1779Asp	1779	Gln	Asp	34	42	41	39	36	35	40	37	0.948718	-0.20051	0.186992	0.0349661	0.28359	1.07229
Gln1779Cys	1779	Gln	Cys	86	57	95	79.3333	75	112	69	85.3333	1.07563	-0.0753368	0.159932	0.0255783	0.637602	0.471054
Gln1779Glu	1779	Gln	Glu	69	54	38	53.6667	54	49	42	48.3333	0.900621	-0.252425	0.17479	0.0305516	0.148694	1.44416
Gln1779Gly	1779	Gln	Gly	75	72	86	77.6667	69	81	90	80	1.03004	-0.118558	0.16102	0.0259275	0.461552	0.736294
Gln1779His	1779	Gln	His	52	60	53	55	61	77	85	74.3333	1.35152	0.152344	0.167342	0.0280034	0.362625	0.910374
Gln1779Ile	1779	Gln	Ile	56	69	76	67	38	38	67	47.6667	0.711443	-0.487551	0.171518	0.0294183	0.00447514	2.84257
Gln1779Leu	1779	Gln	Leu	96	94	124	104.667	75	92	82	83	0.792994	-0.379621	0.157081	0.0246745	0.015661	2.41672
Gln1779Lys	1779	Gln	Lys	61	53	81	65	56	50	55	53.6667	0.825641	-0.339151	0.169688	0.0287939	0.0456428	1.99868
Gln1779Met	1779	Gln	Met	58	56	76	63.3333	39	62	47	49.3333	0.778947	-0.397163	0.171669	0.0294702	0.0206927	2.31354
Gln1779Phe	1779	Gln	Phe	49	39	39	42.3333	44	44	73	53.6667	1.26772	0.0882926	0.177544	0.0315219	0.618978	0.497299
Gln1779Pro	1779	Gln	Pro	52	38	36	42	79	32	25	45.3333	1.07937	-0.0720139	0.180881	0.032718	0.690536	0.398128
Gln1779Ser	1779	Gln	Ser	47	41	48	45.3333	59	56	27	47.3333	1.04412	-0.105079	0.178411	0.0318304	0.555881	0.588971
Gln1779Thr	1779	Gln	Thr	64	45	60	56.3333	48	70	60	59.3333	1.05325	-0.0963605	0.170261	0.0289888	0.571422	0.565958
Gln1779Trp	1779	Gln	Trp	43	56	75	58	70	73	64	69	1.18966	0.0251104	0.167442	0.0280368	0.880792	0.149965
Gln1779Tyr	1779	Gln	Tyr	58	49	58	55	41	69	55	55	1	-0.148096	0.171963	0.0295714	0.389124	0.861207
Gln1779Val	1779	Gln	Val	41	27	57	41.6667	23	16	44	27.6667	0.664	-0.555555	0.193471	0.037431	0.00408506	2.87152
Leu1780Ala	1780	Leu	Ala	59	36	52	49	51	95	26	57.3333	1.17007	0.00847289	0.173389	0.0300636	0.961026	0.0488665
Leu1780Arg	1780	Leu	Arg	66	44	53	54.3333	59	26	23	36	0.662577	-0.558159	0.181162	0.0328196	0.0020631	3.081
Leu1780Asn	1780	Leu	Asn	45	40	36	40.3333	16	14	3	11	0.272727	-1.43646	0.235729	0.055568	1.10316e-09	6.09372
Leu1780Asp	1780	Leu	Asp	37	28	45	36.6667	7	2	0	3	0.0818182	-2.60182	0.363042	0.1318	7.68208e-13	7.16671
Leu1780Cys	1780	Leu	Cys	42	44	58	48	46	21	37	34.6667	0.722222	-0.472189	0.184328	0.0339766	0.0104166	2.56168
Leu1780Gln	1780	Leu	Gln	65	66	77	69.3333	105	75	100	93.3333	1.34615	0.148539	0.160773	0.0258481	0.355538	0.9239
Leu1780Glu	1780	Leu	Glu	33	35	43	37	18	5	26	16.3333	0.441441	-0.960148	0.216003	0.0466575	8.78673e-06	4.44506
Leu1780Gly	1780	Leu	Gly	65	34	51	50	51	28	36	38.3333	0.766667	-0.412789	0.181078	0.0327894	0.0226306	2.27961
Leu1780His	1780	Leu	His	51	47	22	40	54	23	75	50.6667	1.26667	0.0874187	0.179842	0.032343	0.626905	0.486087
Leu1780Ile	1780	Leu	Ile	30	23	33	28.6667	37	30	38	35	1.22093	0.0504704	0.196281	0.0385262	0.797076	0.257133
Leu1780Lys	1780	Leu	Lys	51	19	67	45.6667	43	12	24	26.3333	0.576642	-0.695963	0.193231	0.0373382	0.000316122	3.60172
Leu1780Met	1780	Leu	Met	61	80	98	79.6667	79	50	63	64	0.803347	-0.366553	0.163881	0.026857	0.0253057	2.2367
Leu1780Phe	1780	Leu	Phe	57	41	66	54.6667	56	53	66	58.3333	1.06707	-0.0833677	0.171067	0.0292639	0.626018	0.48734
Leu1780Pro	1780	Leu	Pro	92	65	57	71.3333	33	52	43	42.6667	0.598131	-0.660477	0.173006	0.0299309	0.000134722	3.81766
Leu1780Ser	1780	Leu	Ser	61	42	50	51	50	76	47	57.6667	1.13072	-0.0256191	0.172526	0.0297652	0.881953	0.148494
Leu1780Thr	1780	Leu	Thr	51	50	51	50.6667	64	48	75	62.3333	1.23026	0.0585181	0.171399	0.0293775	0.732791	0.341415
Leu1780Trp	1780	Leu	Trp	70	55	78	67.6667	79	47	55	60.3333	0.891626	-0.262507	0.167064	0.0279105	0.116115	1.57129
Leu1780Tyr	1780	Leu	Tyr	34	33	47	38	32	11	11	18	0.473684	-0.89047	0.211114	0.0445691	2.46521e-05	4.21796
Leu1780Val	1780	Leu	Val	46	43	66	51.6667	35	36	25	32	0.619355	-0.625199	0.18515	0.0342804	0.000733552	3.37672
Glu1781Ala	1781	Glu	Ala	62	60	70	64	75	48	21	48	0.75	-0.434913	0.172052	0.0296021	0.0114782	2.52779
Glu1781Arg	1781	Glu	Arg	61	59	57	59	81	70	58	69.6667	1.18079	0.017657	0.167015	0.0278939	0.915804	0.105721
Glu1781Asn	1781	Glu	Asn	34	28	46	36	35	34	37	35.3333	0.981481	-0.166701	0.189982	0.0360931	0.380237	0.877459
Glu1781Asp	1781	Glu	Asp	51	76	77	68	43	59	60	54	0.794118	-0.377986	0.16891	0.0285307	0.0252345	2.23779
Glu1781Cys	1781	Glu	Cys	54	27	54	45	32	46	60	46	1.02222	-0.126197	0.179129	0.0320871	0.481117	0.704507
Glu1781Gln	1781	Glu	Gln	49	35	37	40.3333	40	35	31	35.3333	0.876033	-0.279865	0.187369	0.035107	0.135264	1.49366
Glu1781Gly	1781	Glu	Gly	93	58	76	75.6667	88	112	38	79.3333	1.04846	-0.100877	0.161479	0.0260753	0.532162	0.624709
Glu1781His	1781	Glu	His	58	38	84	60	63	61	26	50	0.833333	-0.329864	0.172254	0.0296715	0.0554947	1.91498
Glu1781Ile	1781	Glu	Ile	53	34	40	42.3333	37	25	57	39.6667	0.937008	-0.212896	0.183571	0.0336982	0.24615	1.15975
Glu1781Leu	1781	Glu	Leu	81	51	66	66	66	46	54	55.3333	0.838384	-0.32389	0.16891	0.0285306	0.0551708	1.91753
Glu1781Lys	1781	Glu	Lys	44	55	72	57	53	41	44	46	0.807018	-0.361809	0.174751	0.030538	0.0384126	2.07043
Glu1781Met	1781	Glu	Met	34	27	55	38.6667	38	14	35	29	0.75	-0.434349	0.193647	0.0374991	0.0248972	2.24299
Glu1781Phe	1781	Glu	Phe	39	32	39	36.6667	28	33	68	43	1.17273	0.0105692	0.185091	0.0342586	0.954463	0.0571027
Glu1781Pro	1781	Glu	Pro	89	47	53	63	56	79	61	65.3333	1.03704	-0.111823	0.166892	0.0278529	0.502838	0.670031
Glu1781Ser	1781	Glu	Ser	47	43	33	41	63	38	37	46	1.12195	-0.033467	0.181119	0.0328042	0.853403	0.184779
Glu1781Thr	1781	Glu	Thr	47	40	72	53	21	43	31	31.6667	0.597484	-0.661014	0.185007	0.0342276	0.000353036	3.57291
Glu1781Trp	1781	Glu	Trp	53	48	73	58	41	47	60	49.3333	0.850575	-0.309436	0.173065	0.0299515	0.07378	1.78798
Glu1781Tyr	1781	Glu	Tyr	40	38	45	41	36	49	41	42	1.02439	-0.124095	0.183	0.0334891	0.4977	0.678113
Glu1781Val	1781	Glu	Val	75	49	102	75.3333	65	62	108	78.3333	1.03982	-0.10913	0.161704	0.0261481	0.499754	0.674877
Trp1782Ala	1782	Trp	Ala	35	48	51	44.6667	41	26	30	32.3333	0.723881	-0.469808	0.187559	0.0351782	0.0122499	2.50486
Trp1782Arg	1782	Trp	Arg	74	67	97	79.3333	64	62	54	60	0.756303	-0.426735	0.164984	0.0272199	0.00969521	2.58651
Trp1782Asn	1782	Trp	Asn	48	45	55	49.3333	49	44	55	49.3333	1	-0.148096	0.17594	0.0309549	0.399932	0.841743
Trp1782Asp	1782	Trp	Asp	41	42	38	40.3333	40	25	39	34.6667	0.859504	-0.298823	0.187847	0.0352867	0.11166	1.59078
Trp1782Cys	1782	Trp	Cys	133	124	158	138.333	113	150	104	122.333	0.884337	-0.270855	0.150382	0.0226147	0.071684	1.80112
Trp1782Gln	1782	Trp	Gln	38	42	57	45.6667	37	76	47	53.3333	1.16788	0.00657385	0.17604	0.0309901	0.970212	0.037343
Trp1782Glu	1782	Trp	Glu	37	44	57	46	15	44	64	41	0.891304	-0.262725	0.181119	0.0328042	0.146901	1.45056
Trp1782Gly	1782	Trp	Gly	78	56	47	60.3333	65	55	72	64	1.06077	-0.0892557	0.167903	0.0281913	0.595009	0.531592
Trp1782His	1782	Trp	His	63	37	83	61	23	48	69	46.6667	0.765027	-0.415103	0.173361	0.0300539	0.0166452	2.39445
Trp1782Ile	1782	Trp	Ile	45	44	38	42.3333	30	26	38	31.3333	0.740157	-0.447613	0.189505	0.035912	0.0181759	2.36202
Trp1782Leu	1782	Trp	Leu	63	84	87	78	89	110	100	99.6667	1.27778	0.0965627	0.158399	0.0250901	0.542115	0.609618
Trp1782Lys	1782	Trp	Lys	30	24	54	36	19	23	15	19	0.527778	-0.783061	0.209987	0.0440947	0.000192175	3.72909
Trp1782Met	1782	Trp	Met	50	34	87	57	41	38	44	41	0.719298	-0.476438	0.177243	0.0314149	0.00718687	2.68806
Trp1782Phe	1782	Trp	Phe	42	36	50	42.6667	46	47	63	52	1.21875	0.0490309	0.177929	0.0316587	0.782882	0.275565
Trp1782Pro	1782	Trp	Pro	51	54	41	48.6667	50	38	22	36.6667	0.753425	-0.430106	0.182654	0.0333625	0.0185349	2.35476
Trp1782Ser	1782	Trp	Ser	58	69	73	66.6667	58	70	55	61	0.915	-0.236696	0.167105	0.027924	0.156643	1.41645
Trp1782Thr	1782	Trp	Thr	38	56	51	48.3333	35	24	21	26.6667	0.551724	-0.740015	0.191786	0.036782	0.000114068	3.85854
Trp1782Tyr	1782	Trp	Tyr	48	48	48	48	28	39	15	27.3333	0.569444	-0.708577	0.191124	0.0365285	0.000209383	3.70742
Trp1782Val	1782	Trp	Val	43	57	54	51.3333	36	15	32	27.6667	0.538961	-0.763444	0.189566	0.0359354	5.64168e-05	4.02732
Met1783Ala	1783	Met	Ala	70	36	59	55	39	71	21	43.6667	0.793939	-0.378061	0.176447	0.0311337	0.0321433	2.14262
Met1783Arg	1783	Met	Arg	17	17	22	18.6667	5	14	11	10	0.535714	-0.76461	0.260716	0.0679728	0.00335994	2.93273
Met1783Asn	1783	Met	Asn	62	49	43	51.3333	18	27	14	19.6667	0.383117	-1.10231	0.201906	0.0407661	4.77372e-08	5.45954
Met1783Asp	1783	Met	Asp	32	21	27	26.6667	2	5	10	5.66667	0.2125	-1.67415	0.295046	0.0870521	1.39329e-08	5.67421
Met1783Cys	1783	Met	Cys	53	58	61	57.3333	42	38	72	50.6667	0.883721	-0.271329	0.172746	0.0298413	0.116258	1.57068
Met1783Gln	1783	Met	Gln	58	44	67	56.3333	58	56	33	49	0.869822	-0.287121	0.173684	0.0301662	0.0983063	1.65312
Met1783Glu	1783	Met	Glu	63	31	37	43.6667	7	6	0	4.33333	0.0992366	-2.42441	0.314906	0.0991655	1.37286e-14	7.69886
Met1783Gly	1783	Met	Gly	31	34	26	30.3333	17	9	0	8.66667	0.285714	-1.38729	0.2572	0.0661516	6.89725e-08	5.39383
Met1783His	1783	Met	His	36	25	31	30.6667	10	1	1	4	0.130435	-2.14958	0.329086	0.108298	6.49157e-11	6.53196
Met1783Ile	1783	Met	Ile	112	71	119	100.667	64	124	91	93	0.923841	-0.227175	0.15611	0.0243704	0.145608	1.45522
Met1783Leu	1783	Met	Leu	75	84	93	84	89	112	76	92.3333	1.09921	-0.0536865	0.158275	0.0250508	0.73446	0.339198
Met1783Lys	1783	Met	Lys	51	42	44	45.6667	28	25	26	26.3333	0.576642	-0.695963	0.193231	0.0373382	0.000316122	3.60172
Met1783Phe	1783	Met	Phe	50	36	48	44.6667	60	33	25	39.3333	0.880597	-0.274747	0.182649	0.0333606	0.13252	1.50424
Met1783Pro	1783	Met	Pro	42	19	36	32.3333	2	0	0	0.666667	0.0206186	-3.81166	0.654021	0.427743	5.6083e-09	5.82804
Met1783Ser	1783	Met	Ser	45	42	32	39.6667	25	56	10	30.3333	0.764706	-0.415074	0.191792	0.036784	0.0304497	2.16419
Met1783Thr	1783	Met	Thr	64	49	49	54	53	68	79	66.6667	1.23457	0.0620401	0.169199	0.0286282	0.713865	0.36667
Met1783Trp	1783	Met	Trp	49	31	13	31	12	5	1	6	0.193548	-1.76829	0.286768	0.0822361	6.9926e-10	6.16626
Met1783Tyr	1783	Met	Tyr	40	35	29	34.6667	5	16	13	11.3333	0.326923	-1.25632	0.236731	0.0560417	1.11468e-07	5.30696
Met1783Val	1783	Met	Val	77	73	92	80.6667	61	49	53	54.3333	0.673554	-0.542285	0.166514	0.0277268	0.00112715	3.2567
Val1784Ala	1784	Val	Ala	71	72	118	87	64	93	87	81.3333	0.934866	-0.215315	0.159377	0.0254009	0.176701	1.35098
Val1784Arg	1784	Val	Arg	20	7	15	14	4	5	1	3.33333	0.238095	-1.54622	0.369126	0.136254	2.80339e-05	4.18888
Val1784Asn	1784	Val	Asn	62	61	74	65.6667	69	49	36	51.3333	0.781726	-0.393641	0.17036	0.0290226	0.0208529	2.31064
Val1784Asp	1784	Val	Asp	59	43	47	49.6667	9	8	17	11.3333	0.228188	-1.61443	0.230567	0.0531613	2.5233e-12	7.002
Val1784Cys	1784	Val	Cys	47	42	74	54.3333	43	34	44	40.3333	0.742331	-0.444995	0.178419	0.0318335	0.0126279	2.49409
Val1784Gln	1784	Val	Gln	59	42	56	52.3333	74	102	35	70.3333	1.34395	0.146703	0.169009	0.0285642	0.385384	0.868019
Val1784Glu	1784	Val	Glu	94	56	113	87.6667	82	66	60	69.3333	0.790875	-0.38221	0.161487	0.0260781	0.0179417	2.36682
Val1784Gly	1784	Val	Gly	55	45	73	57.6667	61	56	30	49	0.849711	-0.310446	0.173292	0.0300302	0.0732199	1.79146
Val1784His	1784	Val	His	61	35	65	53.6667	40	80	51	57	1.06211	-0.088018	0.171784	0.0295097	0.608387	0.512377
Val1784Ile	1784	Val	Ile	68	47	74	63	81	72	112	88.3333	1.40212	0.18913	0.162881	0.0265304	0.245581	1.16115
Val1784Leu	1784	Val	Leu	143	112	131	128.667	136	116	110	120.667	0.937824	-0.212204	0.151105	0.0228328	0.160217	1.40434
Val1784Lys	1784	Val	Lys	29	11	33	24.3333	0	0	0	0	0	N/A *
Val1784Met	1784	Val	Met	64	72	63	66.3333	77	82	42	67	1.01005	-0.138121	0.165717	0.0274621	0.404577	0.833475
Val1784Phe	1784	Val	Phe	40	41	57	46	36	91	35	54	1.17391	0.0117115	0.175673	0.0308609	0.946847	0.0666666
Val1784Pro	1784	Val	Pro	31	25	25	27	21	24	0	15	0.555556	-0.730987	0.227453	0.0517348	0.00130993	3.2138
Val1784Ser	1784	Val	Ser	45	31	46	40.6667	44	31	29	34.6667	0.852459	-0.30702	0.187669	0.0352195	0.101846	1.63597
Val1784Thr	1784	Val	Thr	53	50	49	50.6667	27	47	66	46.6667	0.921053	-0.230053	0.176527	0.0311617	0.192499	1.30322
Val1784Trp	1784	Val	Trp	55	37	20	37.3333	45	55	16	38.6667	1.03571	-0.113158	0.186974	0.0349594	0.545042	0.605207
Val1784Tyr	1784	Val	Tyr	38	43	53	44.6667	35	25	50	36.6667	0.820896	-0.344645	0.184314	0.0339716	0.0615003	1.86988
Gln1785Ala	1785	Gln	Ala	56	59	68	61	42	77	78	65.6667	1.0765	-0.0745723	0.167331	0.0279997	0.655845	0.445657
Gln1785Arg	1785	Gln	Arg	86	77	148	103.667	84	106	85	91.6667	0.884244	-0.270908	0.155971	0.0243269	0.0824022	1.73691
Gln1785Asn	1785	Gln	Asn	43	44	97	61.3333	50	54	15	39.6667	0.646739	-0.582429	0.176848	0.0312751	0.000989851	3.2934
Gln1785Asp	1785	Gln	Asp	22	26	37	28.3333	19	14	36	23	0.811765	-0.355286	0.208737	0.0435712	0.0887419	1.70207
Gln1785Cys	1785	Gln	Cys	43	36	40	39.6667	48	40	46	44.6667	1.12605	-0.0298483	0.182455	0.03329	0.870052	0.163593
Gln1785Glu	1785	Gln	Glu	67	38	54	53	63	73	5	47	0.886792	-0.26784	0.175566	0.0308236	0.127115	1.52558
Gln1785Gly	1785	Gln	Gly	51	34	80	55	30	57	73	53.3333	0.969697	-0.178773	0.17251	0.0297597	0.300058	1.03631
Gln1785His	1785	Gln	His	72	61	124	85.6667	99	54	57	70	0.817121	-0.34963	0.16162	0.0261209	0.0305189	2.16329
Gln1785Ile	1785	Gln	Ile	56	27	56	46.3333	65	76	71	70.6667	1.52518	0.272781	0.171351	0.0293612	0.111397	1.59194
Gln1785Leu	1785	Gln	Leu	91	76	89	85.3333	97	108	91	98.6667	1.15625	-0.00317762	0.157347	0.0247582	0.983888	0.0201949
Gln1785Lys	1785	Gln	Lys	88	89	72	83	73	45	72	63.3333	0.763052	-0.417903	0.163537	0.0267442	0.0106063	2.55541
Gln1785Met	1785	Gln	Met	70	47	78	65	84	81	89	84.6667	1.30256	0.115644	0.162884	0.0265312	0.477717	0.709979
Gln1785Phe	1785	Gln	Phe	58	56	82	65.3333	71	58	67	65.3333	1	-0.148096	0.166328	0.027665	0.373258	0.890387
Gln1785Pro	1785	Gln	Pro	49	38	54	47	21	17	12	16.6667	0.35461	-1.17842	0.210609	0.044356	2.20213e-08	5.59532
Gln1785Ser	1785	Gln	Ser	53	55	32	46.6667	58	40	51	49.6667	1.06429	-0.0860073	0.176899	0.0312932	0.626829	0.486194
Gln1785Thr	1785	Gln	Thr	72	58	64	64.6667	35	59	73	55.6667	0.860825	-0.297545	0.169111	0.0285984	0.0784977	1.75947
Gln1785Trp	1785	Gln	Trp	69	65	71	68.3333	129	157	160	148.667	2.17561	0.627897	0.15682	0.0245927	6.23005e-05	4.00392
Gln1785Tyr	1785	Gln	Tyr	59	50	65	58	78	82	20	60	1.03448	-0.11429	0.169581	0.0287577	0.500339	0.673957
Gln1785Val	1785	Gln	Val	73	36	64	57.6667	50	59	60	56.3333	0.976879	-0.171421	0.170734	0.0291502	0.315369	1.00402
Leu1786Ala	1786	Leu	Ala	48	58	64	56.6667	53	58	70	60.3333	1.06471	-0.0855758	0.169887	0.0288616	0.614457	0.503722
Leu1786Arg	1786	Leu	Arg	79	84	81	81.3333	39	54	59	50.6667	0.622951	-0.620147	0.167733	0.0281342	0.000217959	3.69724
Leu1786Asn	1786	Leu	Asn	90	47	125	87.3333	45	102	37	61.3333	0.70229	-0.500698	0.163452	0.0267164	0.00218926	3.06328
Leu1786Asp	1786	Leu	Asp	60	51	66	59	37	33	69	46.3333	0.785311	-0.389002	0.174038	0.0302891	0.0254068	2.23516
Leu1786Cys	1786	Leu	Cys	78	62	97	79	45	58	12	38.3333	0.485232	-0.868993	0.174228	0.0303554	6.11085e-07	4.98768
Leu1786Gln	1786	Leu	Gln	56	46	77	59.6667	52	31	106	63	1.05587	-0.0938824	0.16833	0.0283349	0.57703	0.557729
Leu1786Glu	1786	Leu	Glu	56	58	68	60.6667	29	41	17	29	0.478022	-0.883208	0.185459	0.0343949	1.91407e-06	4.76229
Leu1786Gly	1786	Leu	Gly	55	37	107	66.3333	51	66	29	48.6667	0.733668	-0.456885	0.171246	0.0293253	0.00763046	2.668
Leu1786His	1786	Leu	His	62	66	72	66.6667	44	35	55	44.6667	0.67	-0.547346	0.172943	0.0299093	0.0015514	3.16489
Leu1786Ile	1786	Leu	Ile	58	57	58	57.6667	39	33	27	33	0.572254	-0.704116	0.182485	0.0333008	0.000114091	3.85849
Leu1786Lys	1786	Leu	Lys	63	56	84	67.6667	29	27	58	38	0.561576	-0.723187	0.17645	0.0311345	4.15749e-05	4.09855
Leu1786Met	1786	Leu	Met	69	48	67	61.3333	50	51	58	53	0.86413	-0.293702	0.170811	0.0291765	0.0855321	1.71945
Leu1786Phe	1786	Leu	Phe	67	74	66	69	50	37	54	47	0.681159	-0.530928	0.171386	0.0293733	0.00194934	3.09784
Leu1786Pro	1786	Leu	Pro	84	74	71	76.3333	43	44	36	41	0.537118	-0.767758	0.173036	0.0299413	9.1223e-06	4.437
Leu1786Ser	1786	Leu	Ser	56	66	55	59	26	36	29	30.3333	0.514124	-0.810728	0.184525	0.0340496	1.11496e-05	4.39359
Leu1786Thr	1786	Leu	Thr	102	82	126	103.333	71	50	42	54.3333	0.525806	-0.789467	0.163779	0.0268237	1.43335e-06	4.82031
Leu1786Trp	1786	Leu	Trp	61	73	63	65.6667	50	58	63	57	0.86802	-0.289251	0.168467	0.028381	0.0859855	1.71697
Leu1786Tyr	1786	Leu	Tyr	74	46	75	65	52	68	65	61.6667	0.948718	-0.200602	0.16731	0.0279928	0.230536	1.19898
Leu1786Val	1786	Leu	Val	63	53	74	63.3333	58	56	27	47	0.742105	-0.445449	0.172636	0.0298033	0.00987228	2.58027
Cys1787Ala	1787	Cys	Ala	61	66	64	63.6667	49	27	53	43	0.675393	-0.539303	0.174444	0.0304308	0.00199114	3.09155
Cys1787Arg	1787	Cys	Arg	101	64	87	84	62	81	107	83.3333	0.992063	-0.156048	0.159497	0.0254392	0.327887	0.97838
Cys1787Asn	1787	Cys	Asn	50	27	60	45.6667	51	35	58	48	1.05109	-0.0984406	0.177989	0.03168	0.580214	0.553072
Cys1787Asp	1787	Cys	Asp	83	46	79	69.3333	76	81	171	109.333	1.57692	0.306502	0.159145	0.0253271	0.0541136	1.92593
Cys1787Gln	1787	Cys	Gln	46	35	53	44.6667	50	78	39	55.6667	1.24627	0.071323	0.175761	0.0308919	0.684893	0.405795
Cys1787Glu	1787	Cys	Glu	35	35	66	45.3333	39	23	77	46.3333	1.02206	-0.126356	0.178833	0.0319813	0.479841	0.706559
Cys1787Gly	1787	Cys	Gly	86	57	62	68.3333	46	59	35	46.6667	0.682927	-0.528335	0.17167	0.0294705	0.00208657	3.07763
Cys1787His	1787	Cys	His	61	42	53	52	59	42	86	62.3333	1.19872	0.0326267	0.170909	0.0292099	0.848603	0.190901
Cys1787Ile	1787	Cys	Ile	69	53	55	59	76	45	90	70.3333	1.19209	0.0271582	0.16688	0.0278488	0.870722	0.162741
Cys1787Leu	1787	Cys	Leu	95	114	140	116.333	53	30	66	49.6667	0.426934	-0.997303	0.164429	0.027037	1.31759e-09	6.06524
Cys1787Lys	1787	Cys	Lys	61	39	62	54	56	46	41	47.6667	0.882716	-0.272439	0.174955	0.0306093	0.119425	1.55719
Cys1787Met	1787	Cys	Met	93	63	63	73	73	98	43	71.3333	0.977169	-0.171139	0.163416	0.0267047	0.294979	1.04726
Cys1787Phe	1787	Cys	Phe	101	91	149	113.667	127	109	109	115	1.01173	-0.136451	0.152674	0.0233095	0.371461	0.89374
Cys1787Pro	1787	Cys	Pro	57	62	37	52	65	40	83	62.6667	1.20513	0.0379458	0.170826	0.0291817	0.824212	0.222131
Cys1787Ser	1787	Cys	Ser	52	62	74	62.6667	61	62	88	70.3333	1.12234	-0.0329692	0.165892	0.02752	0.842467	0.198739
Cys1787Thr	1787	Cys	Thr	69	51	79	66.3333	56	37	84	59	0.889447	-0.26494	0.167729	0.0281332	0.114206	1.57957
Cys1787Trp	1787	Cys	Trp	58	48	82	62.6667	73	56	57	62	0.989362	-0.158763	0.167791	0.0281538	0.344049	0.946195
Cys1787Tyr	1787	Cys	Tyr	111	90	76	92.3333	99	143	98	113.333	1.22744	0.056498	0.155007	0.0240273	0.715495	0.364486
Cys1787Val	1787	Cys	Val	92	80	120	97.3333	92	126	91	103	1.05822	-0.0916027	0.15536	0.0241367	0.555448	0.589617
WILD TYPE		_wt	_wt	50	29	27	35.3333	50	45	28	41	1.16038
	* N/A or #VALUE or empty cell happens when the variant count is 0 in the selection plate (variant is completely depleted = no binding). For visualisation purposes, we manually gave these mutants a score of -5 on resulting figures.

## Sheet: BRCT3_ABX
	AA BRCA1	AA WT	AA variant	All_1	All_2	All_3	All_average	Binders_1	Binders_2	Binders_3	Binders_average	Ratio binders/all	ENRICH2 SCORE	SE standard error	variance	pvalue_raw	z	Normalized score
Val1784Ala	1784	Val	Ala	95	125	117	112.333	76	73	90	79.6667	0.709199	-0.575095	0.14756	0.0217741	9.72498e-05	3.89735	-0.33154
Val1784Arg	1784	Val	Arg	34	13	7	18	3	4	3	3.33333	0.185185	-1.87891	0.358082	0.128222	1.54469e-07	5.24715	-1.63535
Val1784Asn	1784	Val	Asn	61	89	57	69	65	38	27	43.3333	0.628019	-0.695841	0.164675	0.0271179	2.38367e-05	4.22554	-0.452286
Val1784Asp	1784	Val	Asp	57	64	42	54.3333	9	10	16	11.6667	0.214724	-1.75936	0.221181	0.048921	1.79987e-15	7.95441	-1.51581
Val1784Cys	1784	Val	Cys	57	65	50	57.3333	43	42	52	45.6667	0.796512	-0.458856	0.16645	0.0277056	0.00583838	2.75672	-0.215301
Val1784Gln	1784	Val	Gln	70	53	51	58	83	69	31	61	1.05172	-0.181793	0.160674	0.025816	0.257868	1.13144	0.0617618
Val1784Glu	1784	Val	Glu	90	109	101	100	108	78	56	80.6667	0.806667	-0.446529	0.148618	0.0220873	0.00265977	3.00455	-0.202974
Val1784Gly	1784	Val	Gly	82	72	92	82	76	56	41	57.6667	0.703252	-0.583267	0.156385	0.0244562	0.000191714	3.72969	-0.339713
Val1784His	1784	Val	His	90	61	55	68.6667	55	79	41	58.3333	0.849515	-0.394744	0.158671	0.0251764	0.0128528	2.48782	-0.15119
Val1784Ile	1784	Val	Ile	96	85	84	88.3333	72	76	100	82.6667	0.935849	-0.298255	0.149754	0.0224264	0.0464119	1.99163	-0.0547001
Val1784Leu	1784	Val	Leu	77	88	78	81	80	59	59	66	0.814815	-0.436411	0.154209	0.0237803	0.00465477	2.83	-0.192856
Val1784Lys	1784	Val	Lys	42	20	13	25	4	2	0	2	0.08	-2.68441	0.426294	0.181727	3.03289e-10	6.29709	-2.44086
Val1784Met	1784	Val	Met	78	91	68	79	97	77	30	68	0.860759	-0.381683	0.154066	0.0237363	0.0132343	2.4774	-0.138128
Val1784Phe	1784	Val	Phe	76	67	58	67	59	94	32	61.6667	0.920398	-0.314818	0.15808	0.0249894	0.0464255	1.9915	-0.0712626
Val1784Pro	1784	Val	Pro	43	54	18	38.3333	20	4	4	9.33333	0.243478	-1.63145	0.241623	0.0583815	1.45764e-11	6.75206	-1.38789
Val1784Ser	1784	Val	Ser	70	54	45	56.3333	64	39	28	43.6667	0.775148	-0.485929	0.16775	0.02814	0.00377053	2.89675	-0.242374
Val1784Thr	1784	Val	Thr	62	69	35	55.3333	42	54	72	56	1.01205	-0.220143	0.163023	0.0265765	0.176895	1.35038	0.0234123
Val1784Trp	1784	Val	Trp	89	69	19	59	36	68	25	43	0.728814	-0.547373	0.167307	0.0279916	0.00106914	3.27167	-0.303818
Val1784Tyr	1784	Val	Tyr	34	46	52	44	53	29	68	50	1.13636	-0.104703	0.169786	0.0288274	0.537451	0.616672	0.138852
Gln1785Ala	1785	Gln	Ala	86	83	52	73.6667	54	73	47	58	0.78733	-0.470581	0.157737	0.0248811	0.00285141	2.98332	-0.227026
Gln1785Arg	1785	Gln	Arg	95	115	97	102.333	96	95	80	90.3333	0.882736	-0.356596	0.146871	0.021571	0.0151841	2.42796	-0.113041
Gln1785Asn	1785	Gln	Asn	46	65	72	61	49	35	11	31.6667	0.519126	-0.885171	0.174804	0.0305566	4.11014e-07	5.06378	-0.641617
Gln1785Asp	1785	Gln	Asp	27	23	37	29	22	18	30	23.3333	0.804598	-0.448109	0.200621	0.0402487	0.0255086	2.23361	-0.204554
Gln1785Cys	1785	Gln	Cys	60	56	36	50.6667	63	41	53	52.3333	1.03289	-0.199822	0.165959	0.0275423	0.228572	1.20405	0.0437327
Gln1785Glu	1785	Gln	Glu	61	57	34	50.6667	54	71	9	44.6667	0.881579	-0.357683	0.169198	0.0286281	0.0345162	2.11399	-0.114129
Gln1785Gly	1785	Gln	Gly	70	72	66	69.3333	56	29	58	47.6667	0.6875	-0.605687	0.162482	0.0264006	0.00019323	3.72771	-0.362132
Gln1785His	1785	Gln	His	134	112	104	116.667	107	56	52	71.6667	0.614286	-0.718483	0.148759	0.0221292	1.36636e-06	4.82985	-0.474928
Gln1785Ile	1785	Gln	Ile	61	42	46	49.6667	66	56	57	59.6667	1.20134	-0.0492043	0.163999	0.0268958	0.764156	0.300027	0.194351
Gln1785Leu	1785	Gln	Leu	80	103	70	84.3333	92	81	46	73	0.865613	-0.376095	0.152106	0.0231363	0.0134143	2.47258	-0.13254
Gln1785Lys	1785	Gln	Lys	143	163	106	137.333	115	57	78	83.3333	0.606796	-0.73086	0.145093	0.021052	4.72438e-07	5.03718	-0.487305
Gln1785Met	1785	Gln	Met	80	66	50	65.3333	88	85	99	90.6667	1.38776	0.0948931	0.152953	0.0233945	0.534989	0.620408	0.338448
Gln1785Phe	1785	Gln	Phe	59	78	60	65.6667	78	46	71	65	0.989848	-0.242261	0.157525	0.0248141	0.124068	1.53792	0.00129366
Gln1785Pro	1785	Gln	Pro	70	71	29	56.6667	16	8	12	12	0.211765	-1.77351	0.218856	0.0478981	5.33935e-16	8.10352	-1.52995
Gln1785Ser	1785	Gln	Ser	65	76	25	55.3333	55	35	19	36.3333	0.656627	-0.651154	0.172552	0.0297742	0.000160865	3.77367	-0.407599
Gln1785Thr	1785	Gln	Thr	91	86	56	77.6667	51	72	65	62.6667	0.806867	-0.446167	0.155639	0.0242235	0.00414799	2.86668	-0.202612
Gln1785Trp	1785	Gln	Trp	84	82	64	76.6667	153	193	154	166.667	2.17391	0.543274	0.144818	0.0209722	0.000175827	3.75143	0.786829
Gln1785Tyr	1785	Gln	Tyr	60	63	48	57	96	70	14	60	1.05263	-0.180936	0.161266	0.0260068	0.261876	1.12197	0.0626194
Gln1785Val	1785	Gln	Val	77	66	41	61.3333	68	55	40	54.3333	0.88587	-0.35292	0.161778	0.026172	0.0291458	2.18151	-0.109365
Leu1786Ala	1786	Leu	Ala	58	76	67	67	60	54	62	58.6667	0.875622	-0.364552	0.158947	0.0252643	0.0218171	2.29354	-0.120997
Leu1786Arg	1786	Leu	Arg	89	96	61	82	59	31	46	45.3333	0.552846	-0.82312	0.161303	0.0260186	3.3439e-07	5.10296	-0.579566
Leu1786Asn	1786	Leu	Asn	81	70	81	77.3333	47	57	55	53	0.685345	-0.608929	0.158765	0.0252064	0.000125357	3.83541	-0.365374
Leu1786Asp	1786	Leu	Asp	49	78	43	56.6667	45	33	71	49.6667	0.876471	-0.363522	0.164893	0.0271898	0.027483	2.20459	-0.119967
Leu1786Cys	1786	Leu	Cys	74	65	80	73	39	69	24	44	0.60274	-0.736853	0.16352	0.0267387	6.59997e-06	4.5062	-0.493298
Leu1786Gln	1786	Leu	Gln	63	68	69	66.6667	59	35	92	62	0.93	-0.304466	0.158067	0.0249852	0.0540816	1.92618	-0.0609111
Leu1786Glu	1786	Leu	Glu	58	84	55	65.6667	33	36	19	29.3333	0.446701	-1.03482	0.176064	0.0309985	4.16455e-09	5.87752	-0.791264
Leu1786Gly	1786	Leu	Gly	53	67	93	71	56	62	30	49.3333	0.694836	-0.595135	0.161411	0.0260536	0.00022685	3.68707	-0.35158
Leu1786His	1786	Leu	His	67	83	63	71	59	30	41	43.3333	0.610329	-0.724347	0.164263	0.0269824	1.03529e-05	4.40967	-0.480792
Leu1786Ile	1786	Leu	Ile	49	83	50	60.6667	54	31	23	36	0.593407	-0.752083	0.171265	0.0293318	1.12657e-05	4.39133	-0.508528
Leu1786Lys	1786	Leu	Lys	56	70	51	59	44	24	27	31.6667	0.536723	-0.851927	0.17533	0.0307408	1.17991e-06	4.85898	-0.608372
Leu1786Met	1786	Leu	Met	77	101	64	80.6667	55	57	45	52.3333	0.64876	-0.663659	0.158457	0.0251087	2.81105e-05	4.18826	-0.420104
Leu1786Phe	1786	Leu	Phe	63	88	46	65.6667	70	28	34	44	0.670051	-0.631239	0.165064	0.0272462	0.000131197	3.8242	-0.387684
Leu1786Pro	1786	Leu	Pro	105	131	64	100	45	40	27	37.3333	0.373333	-1.21458	0.163867	0.0268524	1.2444e-13	7.41197	-0.971023
Leu1786Ser	1786	Leu	Ser	83	78	31	64	30	32	11	24.3333	0.380208	-1.19489	0.182855	0.033436	6.37598e-11	6.53465	-0.951339
Leu1786Thr	1786	Leu	Thr	86	127	101	104.667	85	43	42	56.6667	0.541401	-0.844332	0.153885	0.0236805	4.09324e-08	5.48678	-0.600777
Leu1786Trp	1786	Leu	Trp	84	89	61	78	73	43	61	59	0.75641	-0.510568	0.156633	0.024534	0.00111553	3.25964	-0.267013
Leu1786Tyr	1786	Leu	Tyr	72	66	75	71	69	44	59	57.3333	0.807512	-0.445323	0.158482	0.0251167	0.00495543	2.80992	-0.201768
Leu1786Val	1786	Leu	Val	62	82	70	71.3333	31	52	25	36	0.504673	-0.913643	0.168862	0.0285144	6.28175e-08	5.41059	-0.670088
Cys1787Ala	1787	Cys	Ala	75	82	38	65	62	27	56	48.3333	0.74359	-0.527467	0.163168	0.0266237	0.00122639	3.23267	-0.283912
Cys1787Arg	1787	Cys	Arg	104	132	89	108.333	80	96	119	98.3333	0.907692	-0.328777	0.145231	0.021092	0.0235853	2.26382	-0.0852218
Cys1787Asn	1787	Cys	Asn	61	55	51	55.6667	58	36	42	45.3333	0.814371	-0.436742	0.167128	0.0279319	0.0089696	2.61321	-0.193187
Cys1787Asp	1787	Cys	Asp	73	84	54	70.3333	97	85	172	118	1.67773	0.2844	0.148946	0.0221848	0.0562073	1.90943	0.527955
Cys1787Gln	1787	Cys	Gln	57	61	43	53.6667	42	41	46	43	0.801242	-0.452907	0.168967	0.0285497	0.00735222	2.68045	-0.209352
Cys1787Glu	1787	Cys	Glu	56	59	42	52.3333	47	21	93	53.6667	1.02548	-0.207003	0.164854	0.0271769	0.209234	1.25568	0.0365515
Cys1787Gly	1787	Cys	Gly	73	76	48	65.6667	48	44	31	41	0.624365	-0.70158	0.166722	0.0277962	2.57542e-05	4.20809	-0.458026
Cys1787His	1787	Cys	His	88	74	50	70.6667	72	36	76	61.3333	0.867925	-0.373376	0.157358	0.0247617	0.0176552	2.37277	-0.129821
Cys1787Ile	1787	Cys	Ile	61	59	57	59	71	28	85	61.3333	1.03955	-0.193404	0.16028	0.0256896	0.227561	1.20667	0.0501507
Cys1787Leu	1787	Cys	Leu	103	144	99	115.333	70	22	60	50.6667	0.439306	-1.0528	0.155175	0.0240791	1.16387e-11	6.78463	-0.809246
Cys1787Lys	1787	Cys	Lys	63	46	46	51.6667	92	45	46	61	1.18065	-0.0665141	0.162838	0.0265162	0.68293	0.408468	0.177041
Cys1787Met	1787	Cys	Met	75	82	52	69.6667	67	55	41	54.3333	0.779904	-0.479994	0.159766	0.0255252	0.00266147	3.00435	-0.236439
Cys1787Phe	1787	Cys	Phe	74	110	95	93	79	70	71	73.3333	0.78853	-0.469188	0.150827	0.0227487	0.00186599	3.11077	-0.225633
Cys1787Pro	1787	Cys	Pro	66	69	37	57.3333	64	40	81	61.6667	1.07558	-0.159425	0.160698	0.0258237	0.321157	0.992084	0.0841295
Cys1787Ser	1787	Cys	Ser	70	87	63	73.3333	45	38	68	50.3333	0.686364	-0.607395	0.160535	0.0257716	0.000154599	3.78356	-0.36384
Cys1787Thr	1787	Cys	Thr	59	73	59	63.6667	74	40	65	59.6667	0.937173	-0.296796	0.159464	0.0254287	0.0627146	1.86121	-0.0532407
Cys1787Trp	1787	Cys	Trp	63	65	61	63	62	47	46	51.6667	0.820106	-0.429826	0.162307	0.0263437	0.00809156	2.64823	-0.186271
Cys1787Tyr	1787	Cys	Tyr	110	90	63	87.6667	111	88	88	95.6667	1.09125	-0.144914	0.148017	0.0219091	0.327564	0.979032	0.0986414
Cys1787Val	1787	Cys	Val	106	111	104	107	92	126	68	95.3333	0.890966	-0.347342	0.145728	0.0212366	0.0171489	2.3835	-0.103787
Gly1788Ala	1788	Gly	Ala	55	64	22	47	63	32	24	39.6667	0.843972	-0.401066	0.17341	0.0300711	0.0207326	2.31282	-0.157511
Gly1788Arg	1788	Gly	Arg	88	94	58	80	76	47	12	45	0.5625	-0.805832	0.161783	0.0261738	6.32789e-07	4.98093	-0.562277
Gly1788Asn	1788	Gly	Asn	58	55	83	65.3333	60	63	53	58.6667	0.897959	-0.339425	0.159344	0.0253905	0.0331604	2.13014	-0.0958697
Gly1788Asp	1788	Gly	Asp	122	96	77	98.3333	116	72	63	83.6667	0.850847	-0.393309	0.14831	0.021996	0.00800332	2.65193	-0.149754
Gly1788Cys	1788	Gly	Cys	116	84	66	88.6667	64	65	63	64	0.721805	-0.557361	0.153567	0.0235829	0.000284051	3.62943	-0.313806
Gly1788Gln	1788	Gly	Gln	90	99	41	76.6667	76	67	69	70.6667	0.921739	-0.313392	0.153883	0.02368	0.0416944	2.03656	-0.069837
Gly1788Glu	1788	Gly	Glu	58	47	39	48	35	29	15	26.3333	0.548611	-0.829606	0.184756	0.0341348	7.11309e-06	4.49028	-0.586051
Gly1788His	1788	Gly	His	129	71	70	90	83	57	48	62.6667	0.696296	-0.593257	0.153745	0.0236377	0.000113993	3.8587	-0.349702
Gly1788Ile	1788	Gly	Ile	32	34	16	27.3333	3	0	3	2	0.0731707	-2.77308	0.424974	0.180603	6.78713e-11	6.52529	-2.52952
Gly1788Leu	1788	Gly	Leu	94	68	42	68	28	12	6	15.3333	0.22549	-1.7132	0.202561	0.0410311	2.72755e-17	8.45768	-1.46964
Gly1788Lys	1788	Gly	Lys	90	88	100	92.6667	79	59	47	61.6667	0.665468	-0.638446	0.153679	0.0236173	3.26125e-05	4.15441	-0.394891
Gly1788Met	1788	Gly	Met	58	72	41	57	37	57	16	36.6667	0.643275	-0.671651	0.171803	0.0295164	9.25205e-05	3.90941	-0.428096
Gly1788Phe	1788	Gly	Phe	56	75	28	53	31	39	2	24	0.45283	-1.02054	0.186275	0.0346985	4.28534e-08	5.47867	-0.776985
Gly1788Pro	1788	Gly	Pro	35	24	39	32.6667	5	0	0	1.66667	0.0510204	-3.11739	0.45454	0.206606	6.96604e-12	6.85835	-2.87384
Gly1788Ser	1788	Gly	Ser	84	92	90	88.6667	86	67	53	68.6667	0.774436	-0.487157	0.152416	0.0232307	0.00139238	3.19623	-0.243602
Gly1788Thr	1788	Gly	Thr	56	38	31	41.6667	27	14	15	18.6667	0.448	-1.03015	0.200756	0.040303	2.87683e-07	5.13134	-0.786593
Gly1788Trp	1788	Gly	Trp	72	41	28	47	27	10	31	22.6667	0.48227	-0.957549	0.190529	0.0363014	5.01522e-07	5.02573	-0.713994
Gly1788Tyr	1788	Gly	Tyr	79	59	50	62.6667	53	22	26	33.6667	0.537234	-0.851122	0.172607	0.029793	8.1811e-07	4.931	-0.607567
Gly1788Val	1788	Gly	Val	84	67	67	72.6667	22	19	43	28	0.385321	-1.18212	0.176201	0.0310467	1.96069e-11	6.70892	-0.938563
Ala1789Arg	1789	Ala	Arg	20	17	12	16.3333	4	3	2	3	0.183673	-1.88276	0.374301	0.140101	4.90262e-07	5.03009	-1.63921
Ala1789Asn	1789	Ala	Asn	39	32	23	31.3333	10	22	5	12.3333	0.393617	-1.15634	0.227782	0.0518844	3.84372e-07	5.07654	-0.912787
Ala1789Asp	1789	Ala	Asp	56	55	26	45.6667	12	6	6	8	0.175182	-1.95703	0.250449	0.0627248	5.53595e-15	7.81409	-1.71348
Ala1789Cys	1789	Ala	Cys	32	62	47	47	64	35	38	45.6667	0.971631	-0.260759	0.170222	0.0289756	0.125554	1.53187	-0.0172039
Ala1789Gln	1789	Ala	Gln	30	23	15	22.6667	1	7	0	2.66667	0.117647	-2.31885	0.383251	0.146881	1.4442e-09	6.05047	-2.0753
Ala1789Glu	1789	Ala	Glu	63	50	49	54	6	12	9	9	0.166667	-2.00858	0.239067	0.0571532	4.40027e-17	8.40171	-1.76502
Ala1789Gly	1789	Ala	Gly	98	138	77	104.333	70	64	115	83	0.795527	-0.460424	0.147762	0.0218336	0.00183332	3.11598	-0.216869
Ala1789His	1789	Ala	His	36	34	23	31	1	3	1	1.66667	0.0537634	-3.0653	0.455136	0.207149	1.64047e-11	6.7349	-2.82174
Ala1789Ile	1789	Ala	Ile	26	24	23	24.3333	7	12	2	7	0.287671	-1.46132	0.27341	0.0747528	9.05247e-08	5.34478	-1.21776
Ala1789Leu	1789	Ala	Leu	54	56	56	55.3333	9	4	3	5.33333	0.0963855	-2.54372	0.28504	0.0812478	4.49449e-19	8.92407	-2.30016
Ala1789Lys	1789	Ala	Lys	25	18	16	19.6667	1	1	8	3.33333	0.169492	-1.96668	0.355922	0.126681	3.28358e-08	5.5256	-1.72313
Ala1789Met	1789	Ala	Met	37	74	49	53.3333	90	41	63	64.6667	1.2125	-0.0399448	0.161269	0.0260077	0.804374	0.247691	0.20361
Ala1789Phe	1789	Ala	Phe	31	22	16	23	1	3	0	1.33333	0.057971	-2.96933	0.501245	0.251246	3.14365e-09	5.92392	-2.72578
Ala1789Pro	1789	Ala	Pro	56	36	33	41.6667	14	4	3	7	0.168	-1.99634	0.262898	0.0691155	3.11216e-14	7.59357	-1.75278
Ala1789Ser	1789	Ala	Ser	135	126	73	111.333	105	114	85	101.333	0.91018	-0.326049	0.144601	0.0209094	0.0241445	2.25482	-0.0824939
Ala1789Thr	1789	Ala	Thr	95	114	87	98.6667	85	51	53	63	0.638514	-0.679741	0.152596	0.0232855	8.40807e-06	4.45452	-0.436186
Ala1789Trp	1789	Ala	Trp	48	43	38	43	0	8	9	5.66667	0.131783	-2.23356	0.281959	0.0795006	2.34472e-15	7.9216	-1.99001
Ala1789Tyr	1789	Ala	Tyr	59	33	27	39.6667	3	5	0	2.66667	0.0672269	-2.87533	0.375035	0.140651	1.76277e-14	7.66685	-2.63178
Ala1789Val	1789	Ala	Val	111	135	88	111.333	93	86	77	85.3333	0.766467	-0.497591	0.14671	0.0215239	0.000694712	3.39166	-0.254036
Ser1790Ala	1790	Ser	Ala	101	101	54	85.3333	95	47	45	62.3333	0.730469	-0.545433	0.154492	0.0238677	0.00041478	3.5305	-0.301878
Ser1790Arg	1790	Ser	Arg	59	77	37	57.6667	34	25	36	31.6667	0.549133	-0.829134	0.1757	0.0308707	2.36981e-06	4.71902	-0.585579
Ser1790Asn	1790	Ser	Asn	44	80	61	61.6667	41	68	55	54.6667	0.886486	-0.352227	0.161572	0.0261056	0.0292576	2.18	-0.108672
Ser1790Asp	1790	Ser	Asp	47	75	58	60	51	49	14	38	0.633333	-0.687239	0.170028	0.0289095	5.30165e-05	4.04191	-0.443684
Ser1790Cys	1790	Ser	Cys	70	66	79	71.6667	77	53	65	65	0.906977	-0.329484	0.156177	0.0243912	0.0348857	2.10968	-0.0859287
Ser1790Gln	1790	Ser	Gln	49	69	89	69	69	57	44	56.6667	0.821256	-0.428479	0.159123	0.0253201	0.00708646	2.69275	-0.184924
Ser1790Glu	1790	Ser	Glu	56	75	43	58	64	55	48	55.6667	0.95977	-0.273024	0.162285	0.0263366	0.0924968	1.68237	-0.0294695
Ser1790Gly	1790	Ser	Gly	66	47	42	51.6667	68	49	28	48.3333	0.935484	-0.298553	0.167151	0.0279395	0.074079	1.78613	-0.0549978
Ser1790His	1790	Ser	His	69	72	59	66.6667	39	49	28	38.6667	0.58	-0.775006	0.167949	0.028207	3.94e-06	4.61452	-0.531451
Ser1790Ile	1790	Ser	Ile	92	106	100	99.3333	83	58	37	59.3333	0.597315	-0.746264	0.153584	0.0235881	1.17983e-06	4.85899	-0.502709
Ser1790Leu	1790	Ser	Leu	88	71	96	85	91	75	59	75	0.882353	-0.356985	0.151606	0.0229842	0.0185378	2.3547	-0.11343
Ser1790Lys	1790	Ser	Lys	59	54	41	51.3333	39	37	28	34.6667	0.675325	-0.62309	0.17515	0.0306776	0.000374459	3.55746	-0.379535
Ser1790Met	1790	Ser	Met	75	90	65	76.6667	48	56	41	48.3333	0.630435	-0.692158	0.16077	0.025847	1.66785e-05	4.30527	-0.448603
Ser1790Phe	1790	Ser	Phe	123	161	105	129.667	126	98	113	112.333	0.866324	-0.375381	0.142007	0.0201661	0.00820798	2.64339	-0.131826
Ser1790Pro	1790	Ser	Pro	100	101	64	88.3333	83	90	67	80	0.90566	-0.330978	0.150201	0.0225602	0.0275545	2.20357	-0.0874229
Ser1790Thr	1790	Ser	Thr	71	72	87	76.6667	69	35	61	55	0.717391	-0.563363	0.158166	0.0250164	0.000368255	3.56185	-0.319808
Ser1790Trp	1790	Ser	Trp	58	64	57	59.6667	102	92	76	90	1.50838	0.178014	0.154608	0.0239036	0.249573	1.15139	0.421569
Ser1790Tyr	1790	Ser	Tyr	60	76	62	66	93	51	37	60.3333	0.914141	-0.321617	0.158692	0.0251832	0.0426962	2.02667	-0.0780616
Ser1790Val	1790	Ser	Val	81	53	57	63.6667	60	55	55	56.6667	0.890052	-0.348236	0.160383	0.0257228	0.0299107	2.17127	-0.104681
Val1791Ala	1791	Val	Ala	98	99	91	96	92	65	91	82.6667	0.861111	-0.381335	0.148748	0.0221261	0.0103585	2.56363	-0.13778
Val1791Arg	1791	Val	Arg	75	101	81	85.6667	39	45	74	52.6667	0.614786	-0.717348	0.15757	0.0248284	5.29971e-06	4.55256	-0.473793
Val1791Asn	1791	Val	Asn	75	88	52	71.6667	62	44	41	49	0.683721	-0.611216	0.161418	0.0260558	0.00015276	3.78654	-0.367661
Val1791Asp	1791	Val	Asp	93	65	38	65.3333	93	110	84	95.6667	1.46429	0.148477	0.152326	0.0232031	0.329691	0.974737	0.392032
Val1791Cys	1791	Val	Cys	59	56	54	56.3333	78	46	55	59.6667	1.05917	-0.174761	0.161575	0.0261065	0.279427	1.08161	0.0687941
Val1791Gln	1791	Val	Gln	53	60	55	56	61	62	83	68.6667	1.22619	-0.0287184	0.159415	0.0254131	0.857036	0.180149	0.214837
Val1791Glu	1791	Val	Glu	99	89	61	83	87	77	86	83.3333	1.00402	-0.228083	0.150452	0.0226358	0.129523	1.51599	0.0154719
Val1791Gly	1791	Val	Gly	84	77	62	74.3333	57	67	109	77.6667	1.04484	-0.188312	0.152947	0.0233927	0.218237	1.23123	0.0552425
Val1791His	1791	Val	His	55	32	44	43.6667	44	15	64	41	0.938931	-0.294849	0.174177	0.0303375	0.0904907	1.69282	-0.0512938
Val1791Ile	1791	Val	Ile	74	96	75	81.6667	80	63	60	67.6667	0.828571	-0.419714	0.153698	0.0236231	0.00631865	2.73077	-0.176159
Val1791Leu	1791	Val	Leu	70	84	64	72.6667	77	49	32	52.6667	0.724771	-0.553114	0.159755	0.0255216	0.000535632	3.46227	-0.30956
Val1791Lys	1791	Val	Lys	85	124	58	89	68	67	50	61.6667	0.692884	-0.598148	0.154159	0.0237649	0.000104423	3.88008	-0.354593
Val1791Met	1791	Val	Met	91	67	59	72.3333	60	44	77	60.3333	0.834101	-0.413026	0.157299	0.0247431	0.00864625	2.62573	-0.169471
Val1791Phe	1791	Val	Phe	110	92	90	97.3333	73	75	69	72.3333	0.743151	-0.528349	0.150507	0.0226523	0.000447319	3.51047	-0.284794
Val1791Pro	1791	Val	Pro	36	55	27	39.3333	45	26	8	26.3333	0.669492	-0.631239	0.188821	0.0356532	0.00082859	3.34306	-0.387684
Val1791Ser	1791	Val	Ser	75	89	73	79	64	74	113	83.6667	1.05907	-0.174808	0.151071	0.0228224	0.247222	1.15712	0.0687472
Val1791Thr	1791	Val	Thr	68	56	73	65.6667	57	51	39	49	0.746193	-0.523993	0.162723	0.0264787	0.00128119	3.22016	-0.280439
Val1791Trp	1791	Val	Trp	62	34	35	43.6667	59	16	73	49.3333	1.12977	-0.110505	0.170218	0.0289743	0.516212	0.649195	0.13305
Val1791Tyr	1791	Val	Tyr	80	93	78	83.6667	82	47	55	61.3333	0.733068	-0.541877	0.155022	0.024032	0.000473224	3.49547	-0.298322
Val1792Ala	1792	Val	Ala	138	127	105	123.333	105	65	86	85.3333	0.691892	-0.599808	0.145717	0.0212334	3.85084e-05	4.11625	-0.356253
Val1792Arg	1792	Val	Arg	67	59	42	56	61	45	60	55.3333	0.988095	-0.244024	0.163023	0.0265765	0.134428	1.49687	-0.000468576
Val1792Asn	1792	Val	Asn	59	68	56	61	64	68	55	62.3333	1.02186	-0.210519	0.159432	0.0254187	0.186692	1.32043	0.033036
Val1792Asp	1792	Val	Asp	91	88	70	83	191	215	172	192.667	2.32129	0.608897	0.142732	0.0203724	1.98993e-05	4.26602	0.852451
Val1792Cys	1792	Val	Cys	83	76	58	72.3333	68	67	49	61.3333	0.847926	-0.396632	0.157014	0.0246535	0.011534	2.52609	-0.153078
Val1792Gln	1792	Val	Gln	132	113	65	103.333	98	91	24	71	0.687097	-0.60663	0.150134	0.0225402	5.33164e-05	4.04059	-0.363075
Val1792Glu	1792	Val	Glu	111	69	74	84.6667	131	118	107	118.667	1.40157	0.10495	0.146185	0.0213701	0.472802	0.717928	0.348505
Val1792Gly	1792	Val	Gly	85	94	52	77	96	70	102	89.3333	1.16017	-0.083812	0.150598	0.0226798	0.57785	0.556528	0.159743
Val1792His	1792	Val	His	67	66	44	59	83	23	60	55.3333	0.937853	-0.296058	0.162097	0.0262756	0.0677866	1.82642	-0.0525034
Val1792Ile	1792	Val	Ile	66	66	35	55.6667	57	50	26	44.3333	0.796407	-0.458965	0.16762	0.0280965	0.00617908	2.73812	-0.21541
Val1792Leu	1792	Val	Leu	109	70	95	91.3333	88	118	67	91	0.99635	-0.235733	0.148105	0.0219351	0.111461	1.59166	0.00782223
Val1792Lys	1792	Val	Lys	62	75	65	67.3333	42	20	40	34	0.50495	-0.91296	0.17126	0.0293301	9.77648e-08	5.33083	-0.669405
Val1792Met	1792	Val	Met	116	137	112	121.667	128	92	81	100.333	0.824658	-0.424579	0.143835	0.0206885	0.00315875	2.95185	-0.181024
Val1792Phe	1792	Val	Phe	56	53	16	41.6667	64	80	105	83	1.992	0.45507	0.163132	0.0266119	0.00527749	2.78959	0.698625
Val1792Pro	1792	Val	Pro	46	43	32	40.3333	91	103	109	101	2.50413	0.683384	0.161744	0.0261611	2.38835e-05	4.2251	0.926939
Val1792Ser	1792	Val	Ser	78	89	56	74.3333	81	59	49	63	0.847534	-0.397105	0.156164	0.0243871	0.0109943	2.54288	-0.153551
Val1792Thr	1792	Val	Thr	67	88	54	69.6667	66	48	39	51	0.732057	-0.543106	0.161008	0.0259237	0.000743118	3.37316	-0.299551
Val1792Trp	1792	Val	Trp	103	89	69	87	163	208	160	177	2.03448	0.477186	0.142623	0.0203413	0.0008205	3.34578	0.720741
Val1792Tyr	1792	Val	Tyr	74	90	54	72.6667	101	40	96	79	1.08716	-0.148701	0.153046	0.0234229	0.331242	0.971616	0.0948535
Lys1793Ala	1793	Lys	Ala	52	99	45	65.3333	48	50	56	51.3333	0.785714	-0.472551	0.161856	0.0261973	0.00350501	2.91958	-0.228996
Lys1793Arg	1793	Lys	Arg	93	106	81	93.3333	68	67	59	64.6667	0.692857	-0.598225	0.152782	0.0233422	9.01965e-05	3.91555	-0.35467
Lys1793Asn	1793	Lys	Asn	66	82	57	68.3333	60	61	72	64.3333	0.941463	-0.292252	0.157067	0.0246699	0.0627885	1.86069	-0.0486967
Lys1793Asp	1793	Lys	Asp	54	73	43	56.6667	48	45	27	40	0.705882	-0.579169	0.169704	0.0287996	0.000642976	3.41281	-0.335614
Lys1793Cys	1793	Lys	Cys	92	118	67	92.3333	113	87	66	88.6667	0.960289	-0.27253	0.148296	0.0219917	0.0661005	1.83774	-0.0289748
Lys1793Gln	1793	Lys	Gln	79	63	50	64	61	66	58	61.6667	0.963542	-0.269124	0.158812	0.0252214	0.0901504	1.6946	-0.0255694
Lys1793Glu	1793	Lys	Glu	110	121	97	109.333	149	94	109	117.333	1.07317	-0.161569	0.143237	0.0205168	0.259325	1.12799	0.0819856
Lys1793Gly	1793	Lys	Gly	43	90	57	63.3333	56	49	14	39.6667	0.626316	-0.698419	0.168087	0.0282533	3.25147e-05	4.1551	-0.454864
Lys1793His	1793	Lys	His	80	105	63	82.6667	57	53	49	53	0.641129	-0.675482	0.157891	0.0249295	1.88444e-05	4.27816	-0.431927
Lys1793Ile	1793	Lys	Ile	36	74	31	47	105	41	80	75.3333	1.60284	0.238362	0.16161	0.0261179	0.140234	1.47492	0.481917
Lys1793Leu	1793	Lys	Leu	67	79	48	64.6667	127	101	101	109.667	1.69588	0.295061	0.151037	0.022812	0.0507516	1.95357	0.538616
Lys1793Met	1793	Lys	Met	109	106	91	102	85	119	139	114.333	1.12092	-0.118114	0.144255	0.0208096	0.412911	0.818782	0.125441
Lys1793Phe	1793	Lys	Phe	99	63	92	84.6667	165	137	145	149	1.75984	0.332293	0.144221	0.0207997	0.0212197	2.30405	0.575848
Lys1793Pro	1793	Lys	Pro	41	56	41	46	55	28	18	33.6667	0.731884	-0.542895	0.178068	0.0317082	0.00229753	3.04881	-0.29934
Lys1793Ser	1793	Lys	Ser	91	136	70	99	110	79	130	106.333	1.07407	-0.16074	0.145351	0.021127	0.268782	1.10587	0.0828149
Lys1793Thr	1793	Lys	Thr	64	57	41	54	43	54	83	60	1.11111	-0.12703	0.162265	0.0263298	0.43371	0.782859	0.116525
Lys1793Trp	1793	Lys	Trp	121	80	59	86.6667	252	237	196	228.333	2.63462	0.735463	0.141185	0.0199333	1.8966e-07	5.2092	0.979018
Lys1793Tyr	1793	Lys	Tyr	44	61	22	42.3333	57	64	104	75	1.77165	0.338121	0.164053	0.0269135	0.039299	2.06104	0.581676
Lys1793Val	1793	Lys	Val	81	105	55	80.3333	85	96	117	99.3333	1.23651	-0.0201826	0.14875	0.0221266	0.892073	0.135681	0.223372
Glu1794Ala	1794	Glu	Ala	77	84	46	69	99	55	36	63.3333	0.917874	-0.317562	0.157176	0.0247044	0.0433397	2.02042	-0.0740073
Glu1794Arg	1794	Glu	Arg	76	49	43	56	70	54	35	53	0.946429	-0.286975	0.163829	0.0268401	0.0798307	1.75167	-0.04342
Glu1794Asn	1794	Glu	Asn	62	55	51	56	34	70	57	53.6667	0.958333	-0.274514	0.163592	0.0267624	0.0933401	1.67804	-0.0309587
Glu1794Asp	1794	Glu	Asp	64	84	40	62.6667	74	77	55	68.6667	1.09574	-0.140881	0.157427	0.0247834	0.370845	0.894892	0.102674
Glu1794Cys	1794	Glu	Cys	60	76	49	61.6667	85	54	85	74.6667	1.21081	-0.0412622	0.156464	0.0244809	0.791998	0.263717	0.202293
Glu1794Gln	1794	Glu	Gln	28	34	26	29.3333	31	24	11	22	0.75	-0.517884	0.202417	0.0409728	0.0105127	2.55849	-0.274329
Glu1794Gly	1794	Glu	Gly	126	130	84	113.333	85	107	63	85	0.75	-0.519276	0.146583	0.0214865	0.000396289	3.54254	-0.275721
Glu1794His	1794	Glu	His	23	24	10	19	21	12	30	21	1.10526	-0.132828	0.218575	0.0477751	0.543386	0.6077	0.110727
Glu1794Ile	1794	Glu	Ile	72	29	50	50.3333	64	94	45	67.6667	1.34437	0.0629973	0.161711	0.0261504	0.696856	0.389567	0.306552
Glu1794Leu	1794	Glu	Leu	93	86	72	83.6667	88	95	111	98	1.17131	-0.0742471	0.148349	0.0220075	0.616731	0.500488	0.169308
Glu1794Lys	1794	Glu	Lys	101	96	67	88	76	61	49	62	0.704545	-0.581493	0.154202	0.0237784	0.000162614	3.77097	-0.337938
Glu1794Met	1794	Glu	Met	64	79	80	74.3333	105	62	73	80	1.07623	-0.158774	0.152539	0.023268	0.297931	1.04088	0.0847805
Glu1794Phe	1794	Glu	Phe	59	58	38	51.6667	94	98	76	89.3333	1.72903	0.314122	0.157452	0.024791	0.0460387	1.99504	0.557677
Glu1794Pro	1794	Glu	Pro	19	21	2	14	19	4	20	14.3333	1.02381	-0.208826	0.247293	0.0611537	0.398418	0.84445	0.0347287
Glu1794Ser	1794	Glu	Ser	52	35	48	45	68	38	40	48.6667	1.08148	-0.154029	0.169829	0.0288418	0.364423	0.906969	0.0895257
Glu1794Thr	1794	Glu	Thr	48	43	26	39	39	40	60	46.3333	1.18803	-0.0604568	0.174112	0.0303149	0.728418	0.34723	0.183098
Glu1794Trp	1794	Glu	Trp	51	41	43	45	89	106	143	112.667	2.5037	0.683469	0.158019	0.02497	1.52371e-05	4.32523	0.927024
Glu1794Tyr	1794	Glu	Tyr	45	79	55	59.6667	97	61	115	91	1.52514	0.189043	0.154477	0.0238631	0.221041	1.22376	0.432598
Glu1794Val	1794	Glu	Val	90	100	80	90	135	93	135	121	1.34444	0.0634241	0.145202	0.0210836	0.662257	0.436799	0.306979
Leu1795Ala	1795	Leu	Ala	70	78	72	73.3333	68	50	121	79.6667	1.08636	-0.149427	0.152795	0.0233463	0.328094	0.977961	0.0941276
Leu1795Arg	1795	Leu	Arg	95	97	79	90.3333	110	98	120	109.333	1.21033	-0.0415084	0.146161	0.0213631	0.776418	0.28399	0.202047
Leu1795Asn	1795	Leu	Asn	88	61	49	66	130	116	76	107.333	1.62626	0.253231	0.150912	0.0227743	0.0933454	1.67801	0.496786
Leu1795Asp	1795	Leu	Asp	91	114	61	88.6667	149	131	161	147	1.65789	0.272721	0.143712	0.0206531	0.0577368	1.89769	0.516276
Leu1795Cys	1795	Leu	Cys	61	32	48	47	54	71	32	52.3333	1.11348	-0.124957	0.167488	0.0280521	0.455626	0.746069	0.118598
Leu1795Gln	1795	Leu	Gln	51	57	61	56.3333	80	56	83	73	1.29586	0.0264162	0.158402	0.0250913	0.867554	0.166767	0.269971
Leu1795Glu	1795	Leu	Glu	72	71	82	75	95	110	112	105.667	1.40889	0.110075	0.149064	0.02222	0.460247	0.738441	0.35363
Leu1795Gly	1795	Leu	Gly	60	69	47	58.6667	110	85	100	98.3333	1.67614	0.283265	0.153901	0.0236856	0.0656856	1.84056	0.52682
Leu1795His	1795	Leu	His	56	76	52	61.3333	66	57	66	63	1.02717	-0.205344	0.159163	0.0253329	0.197	1.29015	0.0382114
Leu1795Ile	1795	Leu	Ile	63	95	107	88.3333	78	73	39	63.3333	0.716981	-0.564046	0.153791	0.0236516	0.000244819	3.66762	-0.320491
Leu1795Lys	1795	Leu	Lys	94	96	49	79.6667	74	83	79	78.6667	0.987448	-0.244688	0.151788	0.0230395	0.106952	1.61204	-0.00113334
Leu1795Met	1795	Leu	Met	60	93	51	68	78	58	21	52.3333	0.769608	-0.493226	0.160857	0.0258749	0.0021677	3.06624	-0.249671
Leu1795Phe	1795	Leu	Phe	132	105	81	106	83	89	49	73.6667	0.694969	-0.595283	0.149299	0.0222901	6.68604e-05	3.98719	-0.351728
Leu1795Pro	1795	Leu	Pro	94	130	77	100.333	82	63	39	61.3333	0.611296	-0.723204	0.152881	0.0233726	2.23963e-06	4.7305	-0.479649
Leu1795Ser	1795	Leu	Ser	97	96	95	96	79	90	52	73.6667	0.767361	-0.496356	0.150388	0.0226166	0.000965149	3.30049	-0.252801
Leu1795Thr	1795	Leu	Thr	48	51	49	49.3333	45	45	61	50.3333	1.02027	-0.212082	0.167244	0.0279704	0.204761	1.2681	0.0314725
Leu1795Trp	1795	Leu	Trp	73	132	63	89.3333	114	70	71	85	0.951493	-0.281712	0.149245	0.022274	0.0590825	1.88758	-0.0381566
Leu1795Tyr	1795	Leu	Tyr	70	82	79	77	76	51	33	53.3333	0.692641	-0.598369	0.158701	0.0251859	0.000162972	3.77042	-0.354814
Leu1795Val	1795	Leu	Val	67	59	49	58.3333	41	18	10	23	0.394286	-1.1584	0.186339	0.0347223	5.08045e-10	6.2166	-0.91484
Ser1796Ala	1796	Ser	Ala	62	69	55	62	41	56	32	43	0.693548	-0.596833	0.166492	0.0277197	0.000337401	3.58475	-0.353278
Ser1796Arg	1796	Ser	Arg	63	64	54	60.3333	52	24	31	35.6667	0.59116	-0.755848	0.171603	0.0294477	1.05969e-05	4.40462	-0.512293
Ser1796Asn	1796	Ser	Asn	60	61	40	53.6667	60	42	22	41.3333	0.770186	-0.492282	0.169882	0.0288598	0.00375798	2.89779	-0.248728
Ser1796Asp	1796	Ser	Asp	62	66	58	62	34	45	27	35.3333	0.569892	-0.792369	0.171427	0.0293874	3.79718e-06	4.62219	-0.548814
Ser1796Cys	1796	Ser	Cys	90	112	100	100.667	96	105	63	88	0.874172	-0.366323	0.147385	0.0217223	0.0129374	2.48549	-0.122768
Ser1796Gln	1796	Ser	Gln	58	69	64	63.6667	48	102	54	68	1.06806	-0.166403	0.157314	0.0247477	0.290158	1.05778	0.077152
Ser1796Glu	1796	Ser	Glu	59	61	43	54.3333	73	37	52	54	0.993865	-0.238218	0.16403	0.0269058	0.146423	1.45228	0.00533688
Ser1796Gly	1796	Ser	Gly	39	51	34	41.3333	41	39	21	33.6667	0.814516	-0.43633	0.180333	0.0325201	0.0155387	2.41958	-0.192775
Ser1796His	1796	Ser	His	59	82	34	58.3333	66	60	78	68	1.16571	-0.0791541	0.15882	0.0252237	0.61821	0.498389	0.164401
Ser1796Ile	1796	Ser	Ile	84	76	43	67.6667	132	133	121	128.667	1.90148	0.409383	0.148785	0.0221371	0.00593232	2.7515	0.652938
Ser1796Leu	1796	Ser	Leu	131	120	117	122.667	184	163	202	183	1.49185	0.167485	0.138453	0.0191693	0.226399	1.20969	0.41104
Ser1796Lys	1796	Ser	Lys	65	61	69	65	24	29	15	22.6667	0.348718	-1.28081	0.185336	0.0343494	4.82102e-12	6.91075	-1.03725
Ser1796Met	1796	Ser	Met	47	68	25	46.6667	53	57	57	55.6667	1.19286	-0.0563072	0.166503	0.0277233	0.735232	0.338175	0.187248
Ser1796Phe	1796	Ser	Phe	70	66	68	68	191	164	142	165.667	2.43627	0.656945	0.146751	0.0215358	7.58409e-06	4.4766	0.900499
Ser1796Pro	1796	Ser	Pro	81	114	60	85	117	67	90	91.3333	1.07451	-0.160354	0.148972	0.0221926	0.281746	1.07641	0.0832007
Ser1796Thr	1796	Ser	Thr	79	85	63	75.6667	78	86	78	80.6667	1.06608	-0.168232	0.152168	0.0231551	0.268915	1.10557	0.0753233
Ser1796Trp	1796	Ser	Trp	74	78	41	64.3333	285	381	400	355.333	5.52332	1.47478	0.144019	0.0207414	1.30989e-24	10.2402	1.71833
Ser1796Tyr	1796	Ser	Tyr	46	69	29	48	71	71	98	80	1.66667	0.277358	0.160356	0.0257142	0.0836961	1.72963	0.520912
Ser1796Val	1796	Ser	Val	68	69	87	74.6667	91	68	94	84.3333	1.12946	-0.110595	0.151772	0.0230349	0.466192	0.728689	0.13296
Ser1797Ala	1797	Ser	Ala	33	23	30	28.6667	21	25	35	27	0.94186	-0.291624	0.196129	0.0384664	0.13704	1.48691	-0.0480695
Ser1797Arg	1797	Ser	Arg	75	54	53	60.6667	39	63	30	44	0.725275	-0.552251	0.16632	0.0276624	0.00089886	3.32041	-0.308696
Ser1797Asn	1797	Ser	Asn	87	75	46	69.3333	51	42	61	51.3333	0.740385	-0.531828	0.160948	0.0259044	0.000952013	3.30434	-0.288273
Ser1797Asp	1797	Ser	Asp	49	80	58	62.3333	37	24	10	23.6667	0.379679	-1.19616	0.184269	0.0339551	8.50424e-11	6.4914	-0.95261
Ser1797Cys	1797	Ser	Cys	87	65	55	69	75	77	55	69	1	-0.232083	0.155802	0.0242743	0.136329	1.4896	0.0114719
Ser1797Gln	1797	Ser	Gln	66	71	53	63.3333	55	32	54	47	0.742105	-0.529436	0.164171	0.0269522	0.00126019	3.2249	-0.285881
Ser1797Glu	1797	Ser	Glu	79	66	31	58.6667	64	52	64	60	1.02273	-0.209673	0.160753	0.0258416	0.192126	1.30432	0.0338818
Ser1797Gly	1797	Ser	Gly	67	85	53	68.3333	43	30	61	44.6667	0.653659	-0.655965	0.164125	0.0269369	6.42182e-05	3.99675	-0.41241
Ser1797His	1797	Ser	His	49	51	53	51	59	66	11	45.3333	0.888889	-0.349459	0.16875	0.0284764	0.0383706	2.07087	-0.105904
Ser1797Ile	1797	Ser	Ile	41	59	26	42	80	153	141	124.667	2.96825	0.853266	0.15878	0.0252111	7.7057e-08	5.37389	1.09682
Ser1797Leu	1797	Ser	Leu	99	130	61	96.6667	93	83	115	97	1.00345	-0.228647	0.146658	0.0215086	0.118986	1.55904	0.0149083
Ser1797Lys	1797	Ser	Lys	45	67	49	53.6667	30	43	34	35.6667	0.664596	-0.639097	0.17358	0.03013	0.000231539	3.68186	-0.395542
Ser1797Met	1797	Ser	Met	55	56	47	52.6667	58	22	39	39.6667	0.753165	-0.514521	0.171211	0.0293131	0.00265412	3.00519	-0.270966
Ser1797Phe	1797	Ser	Phe	87	108	65	86.6667	102	75	134	103.667	1.19615	-0.0532866	0.147258	0.0216848	0.717457	0.36186	0.190268
Ser1797Pro	1797	Ser	Pro	100	117	76	97.6667	145	208	155	169.333	1.73379	0.317505	0.141455	0.0200095	0.0247961	2.24456	0.561059
Ser1797Thr	1797	Ser	Thr	83	70	54	69	62	52	49	54.3333	0.78744	-0.470401	0.15991	0.0255712	0.00326456	2.94166	-0.226846
Ser1797Trp	1797	Ser	Trp	65	88	61	71.3333	140	116	173	143	2.00467	0.462229	0.147058	0.0216261	0.00167126	3.14317	0.705784
Ser1797Tyr	1797	Ser	Tyr	65	107	60	77.3333	97	103	85	95	1.22845	-0.0267313	0.149798	0.0224395	0.858371	0.178449	0.216824
Ser1797Val	1797	Ser	Val	63	72	46	60.3333	90	112	55	85.6667	1.41989	0.117681	0.155013	0.0240289	0.44775	0.759171	0.361236
Phe1798Ala	1798	Phe	Ala	57	59	55	57	82	107	80	89.6667	1.5731	0.219902	0.15549	0.0241772	0.157289	1.41425	0.463457
Phe1798Arg	1798	Phe	Arg	71	45	52	56	108	53	93	84.6667	1.5119	0.180282	0.156524	0.0244997	0.249409	1.15179	0.423837
Phe1798Asn	1798	Phe	Asn	55	62	39	52	58	65	73	65.3333	1.25641	-0.00447665	0.1616	0.0261146	0.9779	0.027702	0.239078
Phe1798Asp	1798	Phe	Asp	54	55	21	43.3333	62	70	98	76.6667	1.76923	0.336795	0.163208	0.026637	0.039057	2.06359	0.58035
Phe1798Cys	1798	Phe	Cys	88	52	64	68	84	87	107	92.6667	1.36275	0.076767	0.152041	0.0231164	0.613622	0.504911	0.320322
Phe1798Gln	1798	Phe	Gln	60	58	77	65	80	77	63	73.3333	1.12821	-0.111746	0.15584	0.024286	0.47334	0.717056	0.131809
Phe1798Glu	1798	Phe	Glu	44	45	59	49.3333	63	80	33	58.6667	1.18919	-0.0593471	0.164425	0.0270355	0.718146	0.360938	0.184208
Phe1798Gly	1798	Phe	Gly	92	64	48	68	69	64	78	70.3333	1.03431	-0.198426	0.155737	0.0242539	0.202623	1.27411	0.0451289
Phe1798His	1798	Phe	His	99	93	58	83.3333	81	96	163	113.333	1.36	0.0748731	0.146849	0.0215646	0.610146	0.509865	0.318428
Phe1798Ile	1798	Phe	Ile	70	91	56	72.3333	92	80	85	85.6667	1.18433	-0.0632622	0.152043	0.023117	0.67735	0.416082	0.180293
Phe1798Leu	1798	Phe	Leu	124	118	104	115.333	101	75	104	93.3333	0.809249	-0.443392	0.145213	0.0210868	0.00226271	3.05339	-0.199837
Phe1798Lys	1798	Phe	Lys	75	70	45	63.3333	56	36	37	43	0.678947	-0.618054	0.166154	0.0276071	0.000199403	3.71977	-0.374499
Phe1798Met	1798	Phe	Met	63	74	58	65	91	88	115	98	1.50769	0.177636	0.15214	0.0231464	0.242975	1.16758	0.42119
Phe1798Pro	1798	Phe	Pro	53	54	28	45	59	74	82	71.6667	1.59259	0.231906	0.163267	0.0266562	0.155489	1.42041	0.475461
Phe1798Ser	1798	Phe	Ser	95	106	101	100.667	117	103	139	119.667	1.18874	-0.0594502	0.143955	0.0207232	0.679624	0.412976	0.184105
Phe1798Thr	1798	Phe	Thr	88	96	98	94	73	76	51	66.6667	0.70922	-0.574947	0.152194	0.0231631	0.000158271	3.77772	-0.331392
Phe1798Trp	1798	Phe	Trp	59	48	53	53.3333	68	91	42	67	1.25625	-0.00458763	0.160714	0.0258291	0.977227	0.0285452	0.238967
Phe1798Tyr	1798	Phe	Tyr	81	136	69	95.3333	107	82	96	95	0.996503	-0.23558	0.147067	0.0216288	0.109189	1.60185	0.00797536
Phe1798Val	1798	Phe	Val	68	93	45	68.6667	59	80	86	75	1.09223	-0.144063	0.154638	0.023913	0.351535	0.931616	0.0994916
Thr1799Ala	1799	Thr	Ala	74	76	57	69	71	76	45	64	0.927536	-0.307118	0.157003	0.0246498	0.0504494	1.95613	-0.0635633
Thr1799Arg	1799	Thr	Arg	79	73	86	79.3333	66	85	55	68.6667	0.865546	-0.376152	0.153855	0.0236712	0.0144911	2.44485	-0.132597
Thr1799Asn	1799	Thr	Asn	75	101	70	82	64	67	52	61	0.743902	-0.52723	0.155377	0.0241421	0.000690751	3.39322	-0.283675
Thr1799Asp	1799	Thr	Asp	74	54	47	58.3333	43	51	62	52	0.891429	-0.346666	0.163473	0.0267235	0.0339532	2.12063	-0.103111
Thr1799Cys	1799	Thr	Cys	53	49	47	49.6667	59	53	73	61.6667	1.24161	-0.0163246	0.163449	0.0267156	0.920443	0.0998757	0.22723
Thr1799Gln	1799	Thr	Gln	61	55	44	53.3333	75	75	6	52	0.975	-0.257321	0.165094	0.0272561	0.119083	1.55863	-0.0137661
Thr1799Glu	1799	Thr	Glu	34	26	38	32.6667	28	19	9	18.6667	0.571429	-0.787899	0.206124	0.0424872	0.000132133	3.82245	-0.544344
Thr1799Gly	1799	Thr	Gly	79	74	69	74	79	85	92	85.3333	1.15315	-0.0898815	0.151752	0.0230288	0.553656	0.592291	0.153673
Thr1799His	1799	Thr	His	81	70	71	74	121	39	35	65	0.878378	-0.36145	0.155709	0.0242452	0.0202696	2.32132	-0.117895
Thr1799Ile	1799	Thr	Ile	115	131	118	121.333	145	161	94	133.333	1.0989	-0.137896	0.140983	0.0198761	0.328022	0.978105	0.105659
Thr1799Leu	1799	Thr	Leu	72	61	72	68.3333	125	112	146	127.667	1.86829	0.391811	0.148693	0.0221095	0.00841282	2.63504	0.635365
Thr1799Lys	1799	Thr	Lys	65	62	48	58.3333	50	72	68	63.3333	1.08571	-0.15007	0.159947	0.0255831	0.348118	0.938247	0.093485
Thr1799Met	1799	Thr	Met	82	94	49	75	125	128	81	111.333	1.48444	0.162234	0.148526	0.0220599	0.274704	1.09229	0.405789
Thr1799Phe	1799	Thr	Phe	67	68	58	64.3333	143	124	90	119	1.84974	0.381775	0.150336	0.0226009	0.0111019	2.53948	0.62533
Thr1799Pro	1799	Thr	Pro	77	72	83	77.3333	95	79	70	81.3333	1.05172	-0.181758	0.151746	0.0230268	0.231003	1.19778	0.0617969
Thr1799Ser	1799	Thr	Ser	100	106	59	88.3333	68	68	41	59	0.667925	-0.634727	0.155036	0.024036	4.23858e-05	4.09407	-0.391172
Thr1799Trp	1799	Thr	Trp	40	92	43	58.3333	160	177	190	175.667	3.01143	0.868427	0.149096	0.0222295	5.72391e-09	5.82463	1.11198
Thr1799Tyr	1799	Thr	Tyr	64	91	81	78.6667	159	120	116	131.667	1.67373	0.28212	0.146262	0.0213925	0.0537475	1.92887	0.525674
Thr1799Val	1799	Thr	Val	48	43	47	46	85	80	66	77	1.67391	0.281626	0.161789	0.0261756	0.0817355	1.7407	0.525181
Leu1800Ala	1800	Leu	Ala	41	29	37	35.6667	21	13	14	16	0.448598	-1.02801	0.211084	0.0445566	1.11521e-06	4.87014	-0.784455
Leu1800Arg	1800	Leu	Arg	64	75	67	68.6667	46	47	39	44	0.640777	-0.675801	0.164394	0.0270255	3.94207e-05	4.11085	-0.432246
Leu1800Asn	1800	Leu	Asn	82	85	63	76.6667	57	34	25	38.6667	0.504348	-0.914443	0.166006	0.0275578	3.61891e-08	5.50851	-0.670888
Leu1800Asp	1800	Leu	Asp	73	43	45	53.6667	31	23	10	21.3333	0.397516	-1.14992	0.190608	0.0363316	1.61037e-09	6.03291	-0.906368
Leu1800Cys	1800	Leu	Cys	56	44	14	38	49	19	30	32.6667	0.859649	-0.382601	0.183089	0.0335217	0.0366449	2.0897	-0.139046
Leu1800Gln	1800	Leu	Gln	56	24	38	39.3333	29	22	14	21.6667	0.550847	-0.824946	0.19581	0.0383418	2.52022e-05	4.21298	-0.581391
Leu1800Glu	1800	Leu	Glu	52	76	60	62.6667	25	36	61	40.6667	0.648936	-0.66307	0.167643	0.0281041	7.6452e-05	3.95526	-0.419515
Leu1800Gly	1800	Leu	Gly	67	70	69	68.6667	37	21	39	32.3333	0.470874	-0.982531	0.172438	0.0297348	1.21301e-08	5.69789	-0.738976
Leu1800His	1800	Leu	His	72	73	70	71.6667	58	48	68	58	0.809302	-0.443119	0.158135	0.0250068	0.0050763	2.80215	-0.199564
Leu1800Ile	1800	Leu	Ile	88	120	107	105	71	76	84	77	0.733333	-0.541662	0.148745	0.022125	0.000270997	3.64155	-0.298107
Leu1800Lys	1800	Leu	Lys	63	103	52	72.6667	38	28	32	32.6667	0.449541	-1.02881	0.171361	0.0293647	1.92797e-09	6.00376	-0.785258
Leu1800Met	1800	Leu	Met	39	77	61	59	36	40	23	33	0.559322	-0.810896	0.174126	0.0303198	3.20922e-06	4.65695	-0.567341
Leu1800Phe	1800	Leu	Phe	117	125	93	111.667	126	135	61	107.333	0.961194	-0.271602	0.143935	0.0207172	0.0591628	1.88698	-0.028047
Leu1800Pro	1800	Leu	Pro	71	80	46	65.6667	59	30	82	57	0.86802	-0.373238	0.159781	0.02553	0.0194945	2.33594	-0.129683
Leu1800Ser	1800	Leu	Ser	34	72	33	46.3333	36	41	49	42	0.906475	-0.329905	0.172364	0.0297094	0.0556197	1.914	-0.0863504
Leu1800Thr	1800	Leu	Thr	52	47	51	50	22	15	21	19.3333	0.386667	-1.17702	0.195894	0.0383743	1.8729e-09	6.00846	-0.933464
Leu1800Trp	1800	Leu	Trp	73	61	80	71.3333	72	84	88	81.3333	1.14019	-0.101177	0.152931	0.0233877	0.508233	0.661591	0.142377
Leu1800Tyr	1800	Leu	Tyr	57	71	61	63	40	43	57	46.6667	0.740741	-0.531265	0.164409	0.0270302	0.00123201	3.23136	-0.28771
Leu1800Val	1800	Leu	Val	59	83	64	68.6667	49	34	12	31.6667	0.461165	-1.00326	0.173059	0.0299496	6.74384e-09	5.79718	-0.759702
Gly1801Ala	1801	Gly	Ala	76	77	105	86	69	85	46	66.6667	0.775194	-0.486165	0.15327	0.0234918	0.00151422	3.17194	-0.24261
Gly1801Arg	1801	Gly	Arg	76	91	92	86.3333	82	78	126	95.3333	1.10425	-0.133101	0.148256	0.0219797	0.369302	0.897782	0.110454
Gly1801Asn	1801	Gly	Asn	53	51	46	50	57	28	62	49	0.98	-0.252218	0.167511	0.0280599	0.132149	1.50568	-0.00866304
Gly1801Asp	1801	Gly	Asp	139	164	122	141.667	110	115	132	119	0.84	-0.406213	0.140653	0.0197831	0.00387629	2.88806	-0.162658
Gly1801Cys	1801	Gly	Cys	89	78	91	86	87	110	59	85.3333	0.992248	-0.23985	0.149676	0.0224029	0.109053	1.60246	0.00370484
Gly1801Gln	1801	Gly	Gln	87	83	56	75.3333	69	43	23	45	0.597345	-0.745856	0.162576	0.0264308	4.4805e-06	4.58775	-0.502301
Gly1801Glu	1801	Gly	Glu	80	73	46	66.3333	50	41	76	55.6667	0.839196	-0.406914	0.160058	0.0256184	0.0110127	2.5423	-0.163359
Gly1801His	1801	Gly	His	66	46	43	51.6667	51	70	78	66.3333	1.28387	0.0170854	0.16149	0.0260792	0.915742	0.105798	0.26064
Gly1801Ile	1801	Gly	Ile	55	35	54	48	75	35	42	50.6667	1.05556	-0.178198	0.167671	0.0281135	0.28788	1.06278	0.065357
Gly1801Leu	1801	Gly	Leu	53	67	64	61.3333	102	98	62	87.3333	1.42391	0.120519	0.154484	0.0238653	0.435311	0.780136	0.364073
Gly1801Lys	1801	Gly	Lys	49	52	61	54	36	24	35	31.6667	0.58642	-0.763635	0.176807	0.0312608	1.56721e-05	4.31902	-0.52008
Gly1801Met	1801	Gly	Met	86	79	51	72	92	52	71	71.6667	0.99537	-0.236713	0.15458	0.0238951	0.125689	1.53133	0.00684223
Gly1801Phe	1801	Gly	Phe	76	79	72	75.6667	157	181	178	172	2.27313	0.587842	0.144801	0.0209675	4.91483e-05	4.05964	0.831397
Gly1801Pro	1801	Gly	Pro	65	62	52	59.6667	53	49	26	42.6667	0.715084	-0.566329	0.167299	0.0279889	0.000711427	3.38514	-0.322774
Gly1801Ser	1801	Gly	Ser	137	129	105	123.667	79	95	85	86.3333	0.698113	-0.590875	0.145537	0.0211811	4.90818e-05	4.05996	-0.34732
Gly1801Thr	1801	Gly	Thr	50	59	61	56.6667	49	52	21	40.6667	0.717647	-0.562707	0.169305	0.0286641	0.000888526	3.32363	-0.319152
Gly1801Trp	1801	Gly	Trp	74	63	74	70.3333	175	267	323	255	3.62559	1.05422	0.143771	0.0206702	2.25698e-13	7.33262	1.29778
Gly1801Tyr	1801	Gly	Tyr	60	67	56	61	100	123	69	97.3333	1.59563	0.234167	0.153311	0.0235042	0.126661	1.5274	0.477722
Gly1801Val	1801	Gly	Val	182	157	126	155	135	135	104	124.667	0.804301	-0.449603	0.139478	0.0194542	0.00126651	3.22346	-0.206048
Thr1802Ala	1802	Thr	Ala	96	70	58	74.6667	74	56	43	57.6667	0.772321	-0.489781	0.157651	0.0248538	0.00189159	3.10675	-0.246226
Thr1802Arg	1802	Thr	Arg	67	66	33	55.3333	49	72	56	59	1.06627	-0.168108	0.162097	0.0262756	0.299699	1.03708	0.0754472
Thr1802Asn	1802	Thr	Asn	80	79	53	70.6667	33	49	14	32	0.45283	-1.02148	0.172349	0.0297043	3.08881e-09	5.92681	-0.777927
Thr1802Asp	1802	Thr	Asp	31	40	22	31	23	31	12	22	0.709677	-0.572843	0.200919	0.0403685	0.00435671	2.85111	-0.329288
Thr1802Cys	1802	Thr	Cys	92	94	47	77.6667	83	82	110	91.6667	1.18026	-0.0666775	0.150161	0.0225482	0.657012	0.444042	0.176877
Thr1802Gln	1802	Thr	Gln	54	59	41	51.3333	65	13	22	33.3333	0.649351	-0.662119	0.176234	0.0310585	0.000171933	3.75704	-0.418565
Thr1802Glu	1802	Thr	Glu	59	76	54	63	33	32	41	35.3333	0.560847	-0.808327	0.17118	0.0293025	2.33424e-06	4.7221	-0.564772
Thr1802Gly	1802	Thr	Gly	34	35	32	33.6667	34	44	24	34	1.0099	-0.222279	0.185052	0.0342441	0.229684	1.20117	0.0212759
Thr1802His	1802	Thr	His	55	66	48	56.3333	56	56	44	52	0.923077	-0.31188	0.164089	0.0269252	0.0573447	1.90067	-0.0683251
Thr1802Ile	1802	Thr	Ile	102	106	67	91.6667	72	97	109	92.6667	1.01091	-0.221253	0.147838	0.0218562	0.134501	1.49658	0.0223023
Thr1802Leu	1802	Thr	Leu	71	72	53	65.3333	78	93	60	77	1.17857	-0.0681656	0.155063	0.0240445	0.660227	0.4396	0.175389
Thr1802Lys	1802	Thr	Lys	35	40	44	39.6667	25	16	38	26.3333	0.663866	-0.639642	0.188633	0.0355826	0.000696564	3.39093	-0.396087
Thr1802Met	1802	Thr	Met	48	57	61	55.3333	47	61	86	64.6667	1.16867	-0.0766462	0.160571	0.0257832	0.633124	0.477334	0.166909
Thr1802Phe	1802	Thr	Phe	99	81	80	86.6667	110	105	127	114	1.31538	0.0415857	0.146268	0.0213942	0.776171	0.284312	0.285141
Thr1802Pro	1802	Thr	Pro	57	58	55	56.6667	62	49	51	54	0.952941	-0.28014	0.163263	0.0266547	0.0861827	1.71589	-0.0365854
Thr1802Ser	1802	Thr	Ser	105	103	70	92.6667	91	81	115	95.6667	1.03237	-0.200278	0.147325	0.0217047	0.17401	1.35943	0.0432767
Thr1802Trp	1802	Thr	Trp	49	40	44	44.3333	104	159	211	158	3.56391	1.03608	0.155672	0.0242339	2.8234e-11	6.6555	1.27963
Thr1802Tyr	1802	Thr	Tyr	61	72	47	60	116	159	250	175	2.91667	0.836536	0.14859	0.0220789	1.80373e-08	5.62984	1.08009
Thr1802Val	1802	Thr	Val	56	61	35	50.6667	48	31	11	30	0.592105	-0.753898	0.179563	0.0322429	2.68671e-05	4.19852	-0.510343
Gly1803Ala	1803	Gly	Ala	81	88	70	79.6667	54	51	38	47.6667	0.598326	-0.744301	0.160561	0.0257798	3.5584e-06	4.63564	-0.500747
Gly1803Arg	1803	Gly	Arg	76	85	47	69.3333	67	52	71	63.3333	0.913462	-0.32237	0.157103	0.0246813	0.0401727	2.05197	-0.078815
Gly1803Asn	1803	Gly	Asn	98	120	75	97.6667	68	79	19	55.3333	0.566553	-0.798965	0.155077	0.0240489	2.57652e-07	5.15205	-0.55541
Gly1803Asp	1803	Gly	Asp	146	149	103	132.667	80	46	63	63	0.474874	-0.975402	0.14974	0.0224222	7.32014e-11	6.51395	-0.731847
Gly1803Cys	1803	Gly	Cys	97	106	90	97.6667	128	99	131	119.333	1.22184	-0.032032	0.144334	0.0208323	0.824368	0.22193	0.211523
Gly1803Gln	1803	Gly	Gln	69	46	88	67.6667	49	43	44	45.3333	0.669951	-0.631424	0.163938	0.0268758	0.00011735	3.8516	-0.38787
Gly1803Glu	1803	Gly	Glu	73	65	56	64.6667	44	59	11	38	0.587629	-0.76194	0.168851	0.0285108	6.40701e-06	4.51249	-0.518385
Gly1803His	1803	Gly	His	86	97	67	83.3333	78	71	137	95.3333	1.144	-0.0978035	0.148722	0.0221182	0.510778	0.657627	0.145751
Gly1803Ile	1803	Gly	Ile	40	69	35	48	52	57	62	57	1.1875	-0.0607793	0.16549	0.0273871	0.713419	0.367268	0.182776
Gly1803Leu	1803	Gly	Leu	99	70	58	75.6667	82	73	68	74.3333	0.982379	-0.249822	0.153315	0.0235056	0.103215	1.62946	-0.00626696
Gly1803Lys	1803	Gly	Lys	62	88	70	73.3333	40	60	76	58.6667	0.8	-0.45466	0.157596	0.0248366	0.00391459	2.88496	-0.211105
Gly1803Met	1803	Gly	Met	62	73	48	61	86	89	74	83	1.36066	0.0751612	0.15522	0.0240934	0.628228	0.484222	0.318716
Gly1803Phe	1803	Gly	Phe	76	86	31	64.3333	108	111	82	100.333	1.55959	0.211409	0.152054	0.0231205	0.164421	1.39036	0.454964
Gly1803Pro	1803	Gly	Pro	89	115	55	86.3333	108	102	113	107.667	1.2471	-0.0116407	0.146903	0.0215805	0.936841	0.0792404	0.231914
Gly1803Ser	1803	Gly	Ser	85	94	78	85.6667	72	68	68	69.3333	0.809339	-0.443164	0.152694	0.0233154	0.00370431	2.9023	-0.199609
Gly1803Thr	1803	Gly	Thr	104	100	75	93	60	54	100	71.3333	0.767025	-0.496776	0.151247	0.0228756	0.0010215	3.28454	-0.253221
Gly1803Trp	1803	Gly	Trp	79	73	51	67.6667	78	113	103	98	1.44828	0.13753	0.151477	0.0229453	0.363918	0.907925	0.381085
Gly1803Tyr	1803	Gly	Tyr	110	113	51	91.3333	85	85	75	81.6667	0.894161	-0.343737	0.149506	0.0223521	0.0214962	2.29915	-0.100182
Gly1803Val	1803	Gly	Val	109	102	84	98.3333	94	92	116	100.667	1.02373	-0.208671	0.146033	0.0213256	0.153025	1.42893	0.0348843
Val1804Ala	1804	Val	Ala	116	117	74	102.333	82	88	98	89.3333	0.872964	-0.367707	0.147011	0.0216122	0.0123764	2.50123	-0.124152
Val1804Arg	1804	Val	Arg	77	64	64	68.3333	54	39	67	53.3333	0.780488	-0.479235	0.160413	0.0257325	0.00281269	2.9875	-0.23568
Val1804Asn	1804	Val	Asn	87	91	42	73.3333	77	71	51	66.3333	0.904545	-0.332167	0.15551	0.0241834	0.0326812	2.13598	-0.0886116
Val1804Asp	1804	Val	Asp	92	101	74	89	93	78	49	73.3333	0.82397	-0.425305	0.151358	0.0229092	0.00495525	2.80993	-0.18175
Val1804Cys	1804	Val	Cys	95	74	103	90.6667	89	63	29	60.3333	0.665441	-0.638466	0.154321	0.0238151	3.51499e-05	4.13725	-0.394911
Val1804Gln	1804	Val	Gln	70	57	62	63	50	49	62	53.6667	0.851852	-0.391967	0.16157	0.0261048	0.0152665	2.42599	-0.148412
Val1804Glu	1804	Val	Glu	87	93	46	75.3333	65	56	121	80.6667	1.0708	-0.163826	0.152232	0.0231745	0.281854	1.07616	0.0797286
Val1804Gly	1804	Val	Gly	86	74	96	85.3333	83	59	50	64	0.75	-0.519116	0.154043	0.0237292	0.000751838	3.36994	-0.275561
Val1804His	1804	Val	His	65	81	67	71	55	65	66	62	0.873239	-0.367289	0.157104	0.0246815	0.0193937	2.33788	-0.123734
Val1804Ile	1804	Val	Ile	121	126	97	114.667	120	87	64	90.3333	0.787791	-0.470215	0.145677	0.0212218	0.00124749	3.22779	-0.22666
Val1804Leu	1804	Val	Leu	73	88	62	74.3333	71	86	42	66.3333	0.892377	-0.34568	0.155314	0.0241226	0.0260356	2.22568	-0.102125
Val1804Lys	1804	Val	Lys	81	59	66	68.6667	57	69	45	57	0.830097	-0.4178	0.159089	0.0253093	0.00863425	2.62621	-0.174245
Val1804Met	1804	Val	Met	67	101	53	73.6667	64	53	33	50	0.678733	-0.618543	0.160608	0.0257949	0.000117514	3.85125	-0.374988
Val1804Phe	1804	Val	Phe	84	73	53	70	87	72	111	90	1.28571	0.0187034	0.151932	0.0230832	0.902025	0.123104	0.262258
Val1804Pro	1804	Val	Pro	80	58	52	63.3333	70	68	84	74	1.16842	-0.0768082	0.156139	0.0243795	0.622775	0.491921	0.166747
Val1804Ser	1804	Val	Ser	56	79	61	65.3333	16	31	72	39.6667	0.607143	-0.729429	0.16761	0.028093	1.34932e-05	4.35195	-0.485874
Val1804Thr	1804	Val	Thr	83	61	82	75.3333	59	41	50	50	0.663717	-0.640865	0.160297	0.0256953	6.38874e-05	3.99797	-0.39731
Val1804Trp	1804	Val	Trp	88	87	74	83	135	98	91	108	1.3012	0.0307436	0.147396	0.0217254	0.834777	0.208579	0.274298
Val1804Tyr	1804	Val	Tyr	111	112	71	98	58	131	129	106	1.08163	-0.15374	0.145503	0.0211711	0.29069	1.05661	0.0898153
His1805Ala	1805	His	Ala	112	52	67	77	92	60	65	72.3333	0.939394	-0.294464	0.15347	0.0235531	0.0550217	1.9187	-0.0509092
His1805Arg	1805	His	Arg	66	83	67	72	32	33	49	38	0.527778	-0.869099	0.167297	0.0279883	2.04783e-07	5.19494	-0.625544
His1805Asn	1805	His	Asn	100	103	74	92.3333	58	42	55	51.6667	0.559567	-0.811258	0.157068	0.0246702	2.40405e-07	5.16503	-0.567703
His1805Asp	1805	His	Asp	118	67	84	89.6667	41	45	32	39.3333	0.438662	-1.05374	0.163662	0.0267852	1.20647e-10	6.43852	-0.810184
His1805Cys	1805	His	Cys	59	79	67	68.3333	86	128	157	123.667	1.80976	0.36002	0.148976	0.0221937	0.0156647	2.41664	0.603575
His1805Gln	1805	His	Gln	76	61	50	62.3333	73	53	18	48	0.770053	-0.492582	0.16398	0.0268895	0.00266531	3.00391	-0.249027
His1805Glu	1805	His	Glu	135	112	101	116	59	44	25	42.6667	0.367816	-1.22979	0.15902	0.0252873	1.04564e-14	7.73358	-0.986237
His1805Gly	1805	His	Gly	74	92	83	83	80	108	89	92.3333	1.11245	-0.125721	0.149156	0.0222474	0.399292	0.842886	0.117834
His1805Ile	1805	His	Ile	62	61	52	58.3333	114	78	99	97	1.66286	0.275318	0.154157	0.0237643	0.0741056	1.78596	0.518873
His1805Leu	1805	His	Leu	77	77	60	71.3333	134	116	88	112.667	1.57944	0.224131	0.149171	0.022252	0.132965	1.50251	0.467686
His1805Lys	1805	His	Lys	59	57	55	57	45	24	0	23	0.403509	-1.13534	0.186695	0.0348552	1.19255e-09	6.08124	-0.891785
His1805Met	1805	His	Met	48	61	38	49	62	56	43	53.6667	1.09524	-0.141406	0.166155	0.0276074	0.394741	0.851051	0.102149
His1805Phe	1805	His	Phe	87	101	94	94	146	207	206	186.333	1.98227	0.451282	0.14129	0.0199629	0.00140311	3.19401	0.694837
His1805Pro	1805	His	Pro	66	54	57	59	98	114	129	113.667	1.92655	0.422294	0.152308	0.0231978	0.00556059	2.77263	0.665849
His1805Ser	1805	His	Ser	86	101	51	79.3333	51	37	81	56.3333	0.710084	-0.573599	0.157252	0.0247283	0.000264666	3.64763	-0.330045
His1805Thr	1805	His	Thr	51	85	77	71	61	48	27	45.3333	0.638498	-0.679395	0.163235	0.0266456	3.15371e-05	4.16207	-0.43584
His1805Trp	1805	His	Trp	27	33	46	35.3333	123	98	229	150	4.24528	1.21013	0.162004	0.0262452	8.03352e-14	7.46977	1.45368
His1805Tyr	1805	His	Tyr	178	181	133	164	270	226	222	239.333	1.45935	0.145588	0.13438	0.018058	0.278628	1.08341	0.389143
His1805Val	1805	His	Val	80	108	81	89.6667	103	192	225	173.333	1.93309	0.426138	0.142364	0.0202676	0.0027598	2.9933	0.669693
Pro1806Ala	1806	Pro	Ala	80	66	56	67.3333	67	87	52	68.6667	1.0198	-0.212523	0.156258	0.0244166	0.173807	1.36007	0.0310324
Pro1806Arg	1806	Pro	Arg	65	62	60	62.3333	67	60	30	52.3333	0.839572	-0.406436	0.162229	0.0263183	0.012234	2.50532	-0.162882
Pro1806Asn	1806	Pro	Asn	69	67	61	65.6667	42	40	30	37.3333	0.568528	-0.794868	0.16908	0.0285879	2.58704e-06	4.70115	-0.551313
Pro1806Asp	1806	Pro	Asp	72	123	73	89.3333	86	97	61	81.3333	0.910448	-0.325719	0.149834	0.0224501	0.029715	2.17387	-0.0821637
Pro1806Cys	1806	Pro	Cys	64	103	68	78.3333	81	58	39	59.3333	0.757447	-0.509205	0.156475	0.0244843	0.00113697	3.25424	-0.26565
Pro1806Gln	1806	Pro	Gln	100	92	78	90	74	74	53	67	0.744444	-0.526566	0.152628	0.0232954	0.000560611	3.44999	-0.283011
Pro1806Glu	1806	Pro	Glu	69	57	58	61.3333	52	37	24	37.6667	0.61413	-0.71793	0.169901	0.0288664	2.38332e-05	4.22557	-0.474375
Pro1806Gly	1806	Pro	Gly	69	57	70	65.3333	45	41	32	39.3333	0.602041	-0.737833	0.16782	0.0281636	1.09978e-05	4.39656	-0.494278
Pro1806His	1806	Pro	His	58	104	57	73	38	72	54	54.6667	0.748858	-0.520525	0.158967	0.0252706	0.00105881	3.27441	-0.27697
Pro1806Ile	1806	Pro	Ile	78	84	48	70	64	36	110	70	1	-0.232083	0.155361	0.0241369	0.135219	1.49383	0.0114719
Pro1806Leu	1806	Pro	Leu	130	124	99	117.667	118	132	117	122.333	1.03966	-0.193243	0.142076	0.0201857	0.173787	1.36014	0.0503117
Pro1806Lys	1806	Pro	Lys	90	66	34	63.3333	53	60	45	52.6667	0.831579	-0.415981	0.161846	0.0261942	0.0101634	2.57022	-0.172426
Pro1806Met	1806	Pro	Met	72	80	55	69	80	54	64	66	0.956522	-0.276425	0.156502	0.0244928	0.0773497	1.76628	-0.0328704
Pro1806Phe	1806	Pro	Phe	95	102	68	88.3333	111	168	115	131.333	1.48679	0.163921	0.144697	0.0209371	0.257272	1.13286	0.407476
Pro1806Ser	1806	Pro	Ser	111	108	73	97.3333	107	76	53	78.6667	0.808219	-0.4446	0.149275	0.0222829	0.00289756	2.9784	-0.201045
Pro1806Thr	1806	Pro	Thr	72	105	45	74	66	49	64	59.6667	0.806306	-0.446835	0.157166	0.0247012	0.00446805	2.84308	-0.20328
Pro1806Trp	1806	Pro	Trp	67	78	67	70.6667	92	109	234	145	2.05189	0.48547	0.147098	0.0216379	0.000965771	3.30031	0.729025
Pro1806Tyr	1806	Pro	Tyr	81	83	59	74.3333	101	76	37	71.3333	0.959641	-0.273185	0.154182	0.023772	0.076422	1.77183	-0.0296298
Pro1806Val	1806	Pro	Val	94	112	47	84.3333	80	115	126	107	1.26877	0.00555065	0.147278	0.021691	0.969936	0.0376882	0.249106
Ile1807Ala	1807	Ile	Ala	83	69	40	64	57	53	133	81	1.26562	0.00293772	0.154717	0.0239373	0.984851	0.0189877	0.246493
Ile1807Arg	1807	Ile	Arg	84	73	36	64.3333	31	12	42	28.3333	0.440415	-1.04884	0.177481	0.0314996	3.42933e-09	5.9096	-0.805289
Ile1807Asn	1807	Ile	Asn	77	73	29	59.6667	26	8	21	18.3333	0.307263	-1.40588	0.195512	0.0382248	6.44367e-13	7.19075	-1.16232
Ile1807Asp	1807	Ile	Asp	63	53	26	47.3333	7	34	3	14.6667	0.309859	-1.39594	0.21006	0.0441252	3.02365e-11	6.64541	-1.15238
Ile1807Cys	1807	Ile	Cys	91	107	87	95	96	131	35	87.3333	0.919298	-0.316074	0.148148	0.0219479	0.0328839	2.1335	-0.0725191
Ile1807Gln	1807	Ile	Gln	82	71	60	71	69	64	70	67.6667	0.953052	-0.280054	0.155671	0.0242336	0.0720177	1.79901	-0.036499
Ile1807Glu	1807	Ile	Glu	45	48	22	38.3333	5	2	0	2.33333	0.0608696	-2.96645	0.395761	0.156627	6.60195e-14	7.49555	-2.7229
Ile1807Gly	1807	Ile	Gly	65	55	49	56.3333	32	27	1	20	0.35503	-1.26229	0.192521	0.0370644	5.5032e-11	6.55664	-1.01874
Ile1807His	1807	Ile	His	82	66	55	67.6667	49	25	29	34.3333	0.507389	-0.908177	0.170914	0.0292116	1.0745e-07	5.31365	-0.664623
Ile1807Leu	1807	Ile	Leu	85	60	85	76.6667	69	63	74	68.6667	0.895652	-0.342034	0.154327	0.0238168	0.0266714	2.21629	-0.0984786
Ile1807Lys	1807	Ile	Lys	65	45	39	49.6667	45	34	70	49.6667	1	-0.232083	0.167373	0.0280137	0.165557	1.38662	0.0114719
Ile1807Met	1807	Ile	Met	50	84	77	70.3333	60	52	52	54.6667	0.777251	-0.483397	0.159508	0.0254429	0.00244112	3.03055	-0.239843
Ile1807Phe	1807	Ile	Phe	112	131	93	112	134	125	140	133	1.1875	-0.0604675	0.141812	0.0201107	0.669823	0.426392	0.183087
Ile1807Pro	1807	Ile	Pro	32	60	36	42.6667	0	0	0	0	0	N/A *					#VALUE!
Ile1807Ser	1807	Ile	Ser	77	62	44	61	48	28	41	39	0.639344	-0.677859	0.169103	0.028596	6.10932e-05	4.00855	-0.434304
Ile1807Thr	1807	Ile	Thr	111	125	75	103.667	57	77	64	66	0.636656	-0.682693	0.151274	0.0228838	6.39292e-06	4.51296	-0.439138
Ile1807Trp	1807	Ile	Trp	59	52	25	45.3333	67	59	110	78.6667	1.73529	0.317541	0.161834	0.0261901	0.0497459	1.96214	0.561095
Ile1807Tyr	1807	Ile	Tyr	87	110	46	81	54	68	29	50.3333	0.621399	-0.706614	0.159195	0.0253432	9.0521e-06	4.43866	-0.463059
Ile1807Val	1807	Ile	Val	114	113	73	100	75	89	74	79.3333	0.793333	-0.463162	0.14885	0.0221564	0.00186081	3.11159	-0.219607
Val1808Ala	1808	Val	Ala	84	67	55	68.6667	53	60	24	45.6667	0.665049	-0.63876	0.163558	0.0267511	9.40659e-05	3.90541	-0.395205
Val1808Arg	1808	Val	Arg	45	46	37	42.6667	72	80	65	72.3333	1.69531	0.294187	0.164364	0.0270156	0.0734782	1.78985	0.537742
Val1808Asn	1808	Val	Asn	63	63	39	55	67	24	18	36.3333	0.660606	-0.64513	0.172657	0.0298105	0.000186615	3.73648	-0.401575
Val1808Asp	1808	Val	Asp	34	43	24	33.6667	2	7	0	3	0.0891089	-2.60085	0.36021	0.129751	5.18445e-13	7.22037	-2.3573
Val1808Cys	1808	Val	Cys	48	57	30	45	39	47	18	34.6667	0.77037	-0.491868	0.177722	0.0315852	0.00564674	2.76762	-0.248313
Val1808Gln	1808	Val	Gln	77	73	68	72.6667	105	151	103	119.667	1.64679	0.265845	0.148304	0.0219941	0.0730418	1.79257	0.5094
Val1808Glu	1808	Val	Glu	49	61	39	49.6667	24	19	16	19.6667	0.395973	-1.1534	0.195273	0.0381314	3.49184e-09	5.90663	-0.909848
Val1808Gly	1808	Val	Gly	70	84	75	76.3333	57	82	114	84.3333	1.1048	-0.132622	0.151452	0.0229378	0.38121	0.87567	0.110933
Val1808His	1808	Val	His	65	68	41	58	108	79	68	85	1.46552	0.149215	0.155821	0.0242803	0.338264	0.9576	0.39277
Val1808Ile	1808	Val	Ile	111	90	84	95	100	107	64	90.3333	0.950877	-0.282363	0.147721	0.0218216	0.0559461	1.91146	-0.038808
Val1808Leu	1808	Val	Leu	69	103	97	89.6667	150	99	250	166.333	1.85502	0.384956	0.142648	0.0203483	0.0069621	2.69865	0.628511
Val1808Lys	1808	Val	Lys	49	32	34	38.3333	120	91	95	102	2.66087	0.743864	0.162961	0.0265564	5.00291e-06	4.56467	0.987419
Val1808Met	1808	Val	Met	105	129	107	113.667	205	185	127	172.333	1.51613	0.183579	0.139629	0.0194964	0.188592	1.31476	0.427134
Val1808Phe	1808	Val	Phe	55	60	36	50.3333	83	40	175	99.3333	1.97351	0.446101	0.156801	0.0245865	0.00444089	2.84502	0.689656
Val1808Pro	1808	Val	Pro	47	37	39	41	3	2	0	1.66667	0.0406504	-3.34358	0.452273	0.204551	1.43744e-13	7.39282	-3.10002
Val1808Ser	1808	Val	Ser	102	83	52	79	142	111	33	95.3333	1.20675	-0.0445122	0.149455	0.0223367	0.765832	0.297831	0.199043
Val1808Thr	1808	Val	Thr	50	50	24	41.3333	33	77	34	48	1.16129	-0.0831093	0.172013	0.0295883	0.628983	0.483158	0.160446
Val1808Trp	1808	Val	Trp	73	48	66	62.3333	178	116	157	150.333	2.41176	0.646713	0.148943	0.0221839	1.41173e-05	4.34203	0.890268
Val1808Tyr	1808	Val	Tyr	84	105	68	85.6667	161	145	110	138.667	1.61868	0.248784	0.144638	0.0209202	0.085425	1.72004	0.492339
Val1809Ala	1809	Val	Ala	64	65	68	65.6667	47	28	65	46.6667	0.71066	-0.572614	0.163757	0.0268165	0.000471012	3.49672	-0.329059
Val1809Arg	1809	Val	Arg	60	35	21	38.6667	0	0	8	2.66667	0.0689655	-2.84991	0.375322	0.140867	3.12009e-14	7.59324	-2.60635
Val1809Asn	1809	Val	Asn	57	53	35	48.3333	8	0	0	2.66667	0.0551724	-3.07219	0.373036	0.139156	1.78581e-16	8.23565	-2.82864
Val1809Asp	1809	Val	Asp	81	62	62	68.3333	17	15	11	14.3333	0.209756	-1.78477	0.206132	0.0424904	4.78555e-18	8.65837	-1.54121
Val1809Cys	1809	Val	Cys	73	78	59	70	54	58	33	48.3333	0.690476	-0.601393	0.162047	0.0262592	0.000206258	3.71123	-0.357838
Val1809Gln	1809	Val	Gln	48	33	30	37	2	9	0	3.66667	0.0990991	-2.50376	0.332507	0.110561	5.07601e-14	7.52995	-2.26021
Val1809Glu	1809	Val	Glu	57	47	27	43.6667	11	4	0	5	0.114504	-2.37025	0.294544	0.0867564	8.47295e-16	8.04717	-2.12669
Val1809Gly	1809	Val	Gly	44	37	29	36.6667	8	9	10	9	0.245455	-1.62291	0.245049	0.0600492	3.52458e-11	6.6228	-1.37936
Val1809His	1809	Val	His	21	24	16	20.3333	0	0	0	0	0	N/A *					#VALUE!
Val1809Ile	1809	Val	Ile	107	120	81	102.667	89	89	50	76	0.74026	-0.532269	0.149176	0.0222536	0.000359651	3.56805	-0.288714
Val1809Leu	1809	Val	Leu	95	114	67	92	86	57	38	60.3333	0.655797	-0.653038	0.154149	0.023762	2.27134e-05	4.2364	-0.409483
Val1809Lys	1809	Val	Lys	39	33	23	31.6667	5	3	0	2.66667	0.0842105	-2.65114	0.377828	0.142754	2.2701e-12	7.0168	-2.40759
Val1809Met	1809	Val	Met	78	81	38	65.6667	37	51	38	42	0.639594	-0.677579	0.166145	0.0276042	4.53781e-05	4.07824	-0.434024
Val1809Phe	1809	Val	Phe	115	81	49	81.6667	87	37	137	87	1.06531	-0.168946	0.150111	0.0225332	0.260388	1.12548	0.0746092
Val1809Pro	1809	Val	Pro	33	27	25	28.3333	0	4	0	1.33333	0.0470588	-3.17652	0.498552	0.248554	1.8719e-10	6.3715	-2.93297
Val1809Ser	1809	Val	Ser	64	81	48	64.3333	19	18	16	17.6667	0.274611	-1.51768	0.196202	0.0384953	1.03176e-14	7.73528	-1.27412
Val1809Thr	1809	Val	Thr	56	72	48	58.6667	52	58	56	55.3333	0.943182	-0.290409	0.162196	0.0263075	0.0733765	1.79048	-0.0468537
Val1809Trp	1809	Val	Trp	56	53	26	45	10	0	0	3.33333	0.0740741	-2.78968	0.342424	0.117254	3.73475e-16	8.14687	-2.54612
Val1809Tyr	1809	Val	Tyr	48	34	32	38	5	3	0	2.66667	0.0701754	-2.83259	0.375522	0.141016	4.58975e-14	7.54309	-2.58904
Val1810Ala	1810	Val	Ala	116	149	105	123.333	100	72	85	85.6667	0.694595	-0.595917	0.145665	0.0212183	4.29504e-05	4.09101	-0.352362
Val1810Arg	1810	Val	Arg	63	33	46	47.3333	106	75	89	90	1.90141	0.408847	0.159217	0.0253502	0.010233	2.56786	0.652402
Val1810Asn	1810	Val	Asn	80	81	56	72.3333	53	62	80	65	0.898618	-0.338722	0.15604	0.0243485	0.0299514	2.17073	-0.0951666
Val1810Asp	1810	Val	Asp	67	62	37	55.3333	59	51	47	52.3333	0.945783	-0.287653	0.164289	0.026991	0.0799644	1.75089	-0.044098
Val1810Cys	1810	Val	Cys	70	72	65	69	61	66	72	66.3333	0.961353	-0.2714	0.156421	0.0244676	0.08273	1.73506	-0.0278452
Val1810Gln	1810	Val	Gln	81	105	36	74	112	89	146	115.667	1.56306	0.213754	0.14835	0.0220078	0.14962	1.44088	0.457309
Val1810Glu	1810	Val	Glu	91	68	52	70.3333	94	109	55	86	1.22275	-0.0314124	0.152422	0.0232324	0.836722	0.206089	0.212143
Val1810Gly	1810	Val	Gly	71	60	59	63.3333	88	70	74	77.3333	1.22105	-0.032845	0.155519	0.0241862	0.832734	0.211196	0.21071
Val1810His	1810	Val	His	37	39	25	33.6667	61	76	64	67	1.9901	0.453648	0.171612	0.0294508	0.0082067	2.64345	0.697202
Val1810Ile	1810	Val	Ile	81	119	77	92.3333	59	42	58	53	0.574007	-0.78586	0.156553	0.024509	5.17364e-07	5.01976	-0.542305
Val1810Leu	1810	Val	Leu	61	75	60	65.3333	70	47	56	57.6667	0.882653	-0.356568	0.159651	0.0254885	0.0255214	2.23342	-0.113013
Val1810Lys	1810	Val	Lys	59	54	53	55.3333	128	82	72	94	1.6988	0.2966	0.155504	0.0241816	0.0564761	1.90734	0.540155
Val1810Met	1810	Val	Met	130	176	105	137	165	89	67	107	0.781022	-0.478895	0.142043	0.0201763	0.000747688	3.37147	-0.23534
Val1810Phe	1810	Val	Phe	84	69	78	77	148	73	51	90.6667	1.17749	-0.0690243	0.150417	0.0226251	0.646315	0.458888	0.174531
Val1810Pro	1810	Val	Pro	27	27	20	24.6667	0	0	0	0	0	N/A *					#VALUE!
Val1810Ser	1810	Val	Ser	102	80	101	94.3333	117	60	25	67.3333	0.713781	-0.568555	0.151991	0.0231014	0.000183502	3.74071	-0.325
Val1810Thr	1810	Val	Thr	75	81	52	69.3333	60	68	64	64	0.923077	-0.311926	0.156929	0.0246267	0.0468462	1.98769	-0.068371
Val1810Trp	1810	Val	Trp	76	49	64	63	145	97	141	127.667	2.02646	0.472868	0.150068	0.0225204	0.00162699	3.15102	0.716422
Val1810Tyr	1810	Val	Tyr	102	100	81	94.3333	113	122	175	136.667	1.44876	0.138081	0.143524	0.0205991	0.336012	0.962074	0.381636
Gln1811Ala	1811	Gln	Ala	64	31	38	44.3333	77	76	102	85	1.91729	0.417038	0.16137	0.0260403	0.00975606	2.58436	0.660593
Gln1811Arg	1811	Gln	Arg	107	87	94	96	101	156	49	102	1.0625	-0.17156	0.146166	0.0213646	0.240502	1.17373	0.0719945
Gln1811Asn	1811	Gln	Asn	51	46	58	51.6667	62	89	71	74	1.43226	0.126198	0.159878	0.025561	0.429913	0.789341	0.369753
Gln1811Asp	1811	Gln	Asp	76	77	64	72.3333	72	85	25	60.6667	0.83871	-0.407532	0.157203	0.0247129	0.0095313	2.59238	-0.163977
Gln1811Cys	1811	Gln	Cys	50	40	47	45.6667	45	45	38	42.6667	0.934307	-0.299778	0.17231	0.0296906	0.0819004	1.73976	-0.0562231
Gln1811Glu	1811	Gln	Glu	59	68	56	61	56	48	28	44	0.721311	-0.557715	0.16623	0.0276325	0.000793436	3.35507	-0.31416
Gln1811Gly	1811	Gln	Gly	54	70	43	55.6667	82	108	132	107.333	1.92814	0.423037	0.15397	0.0237067	0.00600457	2.74753	0.666592
Gln1811His	1811	Gln	His	118	143	80	113.667	102	82	56	80	0.703812	-0.582711	0.147384	0.021722	7.69544e-05	3.95369	-0.339156
Gln1811Ile	1811	Gln	Ile	65	55	43	54.3333	55	22	58	45	0.828221	-0.419924	0.167726	0.028132	0.0122926	2.50363	-0.176369
Gln1811Leu	1811	Gln	Leu	123	100	93	105.333	110	65	141	105.333	1	-0.232083	0.144758	0.0209549	0.10888	1.60325	0.0114719
Gln1811Lys	1811	Gln	Lys	92	88	36	72	79	56	48	61	0.847222	-0.397459	0.157176	0.0247043	0.0114469	2.52875	-0.153904
Gln1811Met	1811	Gln	Met	60	58	51	56.3333	88	78	113	93	1.65089	0.268066	0.155285	0.0241133	0.084295	1.72629	0.511621
Gln1811Phe	1811	Gln	Phe	113	119	80	104	96	59	117	90.6667	0.871795	-0.369049	0.146647	0.0215055	0.0118503	2.51657	-0.125494
Gln1811Pro	1811	Gln	Pro	96	43	37	58.6667	141	126	44	103.667	1.76705	0.335995	0.153335	0.0235118	0.0284341	2.19124	0.57955
Gln1811Ser	1811	Gln	Ser	63	100	58	73.6667	79	102	55	78.6667	1.06787	-0.166557	0.152901	0.0233788	0.276015	1.08931	0.0769975
Gln1811Thr	1811	Gln	Thr	94	68	35	65.6667	87	48	81	72	1.09645	-0.140231	0.155942	0.024318	0.368519	0.89925	0.103324
Gln1811Trp	1811	Gln	Trp	77	81	48	68.6667	79	83	102	88	1.28155	0.0154578	0.152509	0.0232591	0.919268	0.101356	0.259013
Gln1811Tyr	1811	Gln	Tyr	64	83	51	66	68	79	52	66.3333	1.00505	-0.227058	0.157118	0.0246861	0.148418	1.44514	0.016497
Gln1811Val	1811	Gln	Val	62	63	49	58	76	58	107	80.3333	1.38506	0.0928617	0.156548	0.0245072	0.553058	0.593184	0.336417
Pro1812Ala	1812	Pro	Ala	24	37	36	32.3333	52	55	62	56.3333	1.74227	0.320917	0.175476	0.0307919	0.0674238	1.82884	0.564472
Pro1812Arg	1812	Pro	Arg	62	60	84	68.6667	66	46	91	67.6667	0.985437	-0.246717	0.156181	0.0243924	0.114177	1.57969	-0.00316254
Pro1812Asn	1812	Pro	Asn	65	92	74	77	86	107	120	104.333	1.35498	0.0711364	0.148813	0.0221452	0.632631	0.478027	0.314691
Pro1812Asp	1812	Pro	Asp	63	50	76	63	70	54	76	66.6667	1.0582	-0.175658	0.157798	0.0249003	0.265632	1.11318	0.0678971
Pro1812Cys	1812	Pro	Cys	75	93	84	84	72	95	27	64.6667	0.769841	-0.493062	0.15407	0.0237375	0.00137309	3.20025	-0.249507
Pro1812Gln	1812	Pro	Gln	62	74	72	69.3333	66	52	42	53.3333	0.769231	-0.493728	0.160195	0.0256624	0.00205584	3.08204	-0.250173
Pro1812Glu	1812	Pro	Glu	82	76	55	71	42	42	67	50.3333	0.70892	-0.575134	0.160998	0.0259203	0.000353841	3.57231	-0.331579
Pro1812Gly	1812	Pro	Gly	76	80	68	74.6667	114	122	188	141.333	1.89286	0.404953	0.146444	0.0214458	0.00568801	2.76524	0.648508
Pro1812His	1812	Pro	His	69	65	59	64.3333	56	66	57	59.6667	0.927461	-0.307185	0.159295	0.0253747	0.053804	1.92841	-0.0636304
Pro1812Ile	1812	Pro	Ile	84	51	26	53.6667	96	46	46	62.6667	1.1677	-0.0774902	0.161656	0.0261327	0.631688	0.479352	0.166065
Pro1812Leu	1812	Pro	Leu	133	110	92	111.667	242	141	141	174.667	1.56418	0.21474	0.139725	0.019523	0.124322	1.53688	0.458295
Pro1812Lys	1812	Pro	Lys	66	91	75	77.3333	67	48	21	45.3333	0.586207	-0.764649	0.162058	0.0262628	2.37753e-06	4.71836	-0.521094
Pro1812Met	1812	Pro	Met	74	94	50	72.6667	84	86	139	103	1.41743	0.116089	0.149811	0.0224434	0.438398	0.774901	0.359644
Pro1812Phe	1812	Pro	Phe	93	107	53	84.3333	144	235	185	188	2.22925	0.568493	0.14266	0.020352	6.7497e-05	3.98494	0.812048
Pro1812Ser	1812	Pro	Ser	153	155	150	152.667	182	123	171	158.667	1.0393	-0.193576	0.137533	0.0189154	0.159285	1.40748	0.0499793
Pro1812Thr	1812	Pro	Thr	59	80	49	62.6667	98	55	51	68	1.08511	-0.150613	0.157578	0.0248308	0.339173	0.955801	0.0929418
Pro1812Trp	1812	Pro	Trp	86	68	74	76	177	213	197	195.667	2.57456	0.712257	0.143924	0.0207143	7.46629e-07	4.94882	0.955812
Pro1812Tyr	1812	Pro	Tyr	60	91	66	72.3333	158	135	235	176	2.43318	0.655761	0.145347	0.0211256	6.43079e-06	4.51171	0.899316
Pro1812Val	1812	Pro	Val	58	99	64	73.6667	86	86	119	97	1.31674	0.0425343	0.15027	0.022581	0.777136	0.283054	0.286089
Asp1813Ala	1813	Asp	Ala	43	45	55	47.6667	42	32	36	36.6667	0.769231	-0.493403	0.175083	0.0306542	0.00483085	2.8181	-0.249848
Asp1813Arg	1813	Asp	Arg	47	72	49	56	84	67	96	82.3333	1.47024	0.152392	0.156879	0.0246109	0.331349	0.9714	0.395947
Asp1813Asn	1813	Asp	Asn	103	128	102	111	113	80	97	96.6667	0.870871	-0.370122	0.145178	0.0210766	0.0107896	2.54944	-0.126567
Asp1813Cys	1813	Asp	Cys	92	72	45	69.6667	62	35	64	53.6667	0.770335	-0.492302	0.160003	0.025601	0.00209217	3.07683	-0.248747
Asp1813Gln	1813	Asp	Gln	54	41	32	42.3333	38	41	33	37.3333	0.88189	-0.357246	0.17711	0.0313678	0.0436859	2.01709	-0.113691
Asp1813Glu	1813	Asp	Glu	68	89	67	74.6667	41	50	84	58.3333	0.78125	-0.47832	0.157442	0.0247881	0.00238105	3.03806	-0.234765
Asp1813Gly	1813	Asp	Gly	132	118	90	113.333	104	124	88	105.333	0.929412	-0.305175	0.143987	0.0207322	0.0340511	2.11947	-0.06162
Asp1813His	1813	Asp	His	34	52	21	35.6667	55	30	65	50	1.40187	0.104389	0.174879	0.0305826	0.550559	0.596923	0.347944
Asp1813Ile	1813	Asp	Ile	80	42	44	55.3333	89	97	90	92	1.66265	0.275132	0.155751	0.0242584	0.077314	1.76649	0.518687
Asp1813Leu	1813	Asp	Leu	8	16	1	8.33333	6	1	18	8.33333	1	-0.232083	0.305069	0.0930671	0.446803	0.760756	0.0114719
Asp1813Lys	1813	Asp	Lys	52	46	36	44.6667	76	39	42	52.3333	1.17164	-0.0742218	0.168582	0.0284199	0.659741	0.440271	0.169333
Asp1813Met	1813	Asp	Met	90	72	44	68.6667	76	75	85	78.6667	1.14563	-0.0964353	0.15397	0.0237067	0.531101	0.626326	0.14712
Asp1813Phe	1813	Asp	Phe	97	60	70	75.6667	132	170	85	129	1.70485	0.300483	0.14701	0.021612	0.0409578	2.04396	0.544037
Asp1813Pro	1813	Asp	Pro	83	65	55	67.6667	67	62	27	52	0.768473	-0.494693	0.161058	0.0259395	0.00212965	3.07153	-0.251138
Asp1813Ser	1813	Asp	Ser	53	42	47	47.3333	50	50	72	57.3333	1.21127	-0.0410278	0.165682	0.0274504	0.80442	0.247631	0.202527
Asp1813Thr	1813	Asp	Thr	64	52	37	51	77	42	25	48	0.941176	-0.292504	0.167544	0.0280708	0.0808388	1.74584	-0.0489492
Asp1813Trp	1813	Asp	Trp	75	55	46	58.6667	113	125	155	131	2.23295	0.569677	0.151138	0.0228428	0.000163742	3.76924	0.813232
Asp1813Tyr	1813	Asp	Tyr	78	73	64	71.6667	123	94	110	109	1.52093	0.186444	0.149431	0.0223296	0.212143	1.2477	0.429999
Asp1813Val	1813	Asp	Val	98	111	84	97.6667	108	101	81	96.6667	0.989761	-0.242357	0.146578	0.0214853	0.0982436	1.65343	0.0011978
Ala1814Arg	1814	Ala	Arg	66	61	54	60.3333	87	84	68	79.6667	1.32044	0.0452147	0.155951	0.0243208	0.771871	0.289929	0.28877
Ala1814Asn	1814	Ala	Asn	86	93	96	91.6667	104	125	88	105.667	1.15273	-0.0901929	0.146339	0.0214151	0.537678	0.616328	0.153362
Ala1814Asp	1814	Ala	Asp	83	81	56	73.3333	106	105	62	91	1.24091	-0.0166791	0.151087	0.0228272	0.912097	0.110394	0.226876
Ala1814Cys	1814	Ala	Cys	64	82	52	66	48	23	45	38.6667	0.585859	-0.764981	0.168099	0.0282572	5.34476e-06	4.55078	-0.521426
Ala1814Gln	1814	Ala	Gln	70	63	79	70.6667	59	65	58	60.6667	0.858491	-0.384275	0.157547	0.0248211	0.0147234	2.43911	-0.14072
Ala1814Glu	1814	Ala	Glu	73	75	45	64.3333	76	93	109	92.6667	1.44041	0.132057	0.152952	0.0233944	0.387923	0.86339	0.375612
Ala1814Gly	1814	Ala	Gly	70	102	67	79.6667	80	59	41	60	0.753138	-0.514906	0.156049	0.0243513	0.000968085	3.29964	-0.271351
Ala1814His	1814	Ala	His	57	68	42	55.6667	91	79	207	125.667	2.25749	0.580504	0.152496	0.0232549	0.000140837	3.80669	0.824059
Ala1814Ile	1814	Ala	Ile	67	66	52	61.6667	101	92	70	87.6667	1.42162	0.118915	0.154343	0.0238217	0.441025	0.770464	0.36247
Ala1814Leu	1814	Ala	Leu	79	115	55	83	107	129	127	121	1.45783	0.144237	0.14627	0.0213948	0.324081	0.986106	0.387792
Ala1814Lys	1814	Ala	Lys	68	65	56	63	103	71	48	74	1.1746	-0.071545	0.156228	0.0244072	0.646987	0.457952	0.17201
Ala1814Met	1814	Ala	Met	71	66	71	69.3333	86	77	63	75.3333	1.08654	-0.149277	0.154425	0.0238469	0.33371	0.966668	0.0942778
Ala1814Phe	1814	Ala	Phe	63	96	51	70	176	143	180	166.333	2.37619	0.632039	0.146248	0.0213884	1.54828e-05	4.32171	0.875594
Ala1814Pro	1814	Ala	Pro	76	87	69	77.3333	134	149	173	152	1.96552	0.442615	0.145353	0.0211274	0.00232593	3.04511	0.68617
Ala1814Ser	1814	Ala	Ser	118	133	117	122.667	125	88	54	89	0.725543	-0.552404	0.145216	0.0210878	0.000142373	3.80401	-0.308849
Ala1814Thr	1814	Ala	Thr	129	186	106	140.333	159	137	184	160	1.14014	-0.101076	0.138164	0.0190894	0.464437	0.73156	0.142479
Ala1814Trp	1814	Ala	Trp	54	70	42	55.3333	141	308	232	227	4.10241	1.17722	0.148691	0.0221091	2.42935e-15	7.91719	1.42077
Ala1814Tyr	1814	Ala	Tyr	76	106	59	80.3333	168	156	172	165.333	2.05809	0.488631	0.14419	0.0207906	0.000701971	3.38881	0.732186
Ala1814Val	1814	Ala	Val	113	207	99	139.667	154	170	84	136	0.973747	-0.258655	0.139526	0.0194675	0.0637665	1.85381	-0.0150997
Trp1815Ala	1815	Trp	Ala	57	77	52	62	85	50	55	63.3333	1.02151	-0.210862	0.158893	0.025247	0.184486	1.32707	0.0326928
Trp1815Arg	1815	Trp	Arg	147	159	109	138.333	97	88	60	81.6667	0.590361	-0.758269	0.145313	0.0211158	1.80688e-07	5.21818	-0.514714
Trp1815Asn	1815	Trp	Asn	65	70	47	60.6667	55	38	17	36.6667	0.604396	-0.733818	0.170778	0.029165	1.73187e-05	4.29692	-0.490263
Trp1815Asp	1815	Trp	Asp	53	60	51	54.6667	35	35	19	29.6667	0.542683	-0.840755	0.178572	0.031888	2.49899e-06	4.70821	-0.5972
Trp1815Cys	1815	Trp	Cys	87	89	84	86.6667	71	71	50	64	0.738462	-0.53459	0.153848	0.0236693	0.000511268	3.47478	-0.291035
Trp1815Gln	1815	Trp	Gln	42	68	55	55	44	47	57	49.3333	0.89697	-0.340469	0.165566	0.0274121	0.0397442	2.0564	-0.0969144
Trp1815Glu	1815	Trp	Glu	66	43	33	47.3333	48	36	30	38	0.802817	-0.45085	0.174318	0.0303869	0.00969956	2.58636	-0.207295
Trp1815Gly	1815	Trp	Gly	57	56	59	57.3333	52	44	29	41.6667	0.726744	-0.550175	0.168526	0.028401	0.00109608	3.26463	-0.30662
Trp1815His	1815	Trp	His	81	80	53	71.3333	43	25	68	45.3333	0.635514	-0.684068	0.163168	0.0266238	2.75996e-05	4.19242	-0.440513
Trp1815Ile	1815	Trp	Ile	47	49	35	43.6667	66	65	33	54.6667	1.25191	-0.00817935	0.168284	0.0283193	0.961234	0.0486046	0.235376
Trp1815Leu	1815	Trp	Leu	104	64	93	87	82	68	70	73.3333	0.842912	-0.40262	0.151641	0.022995	0.00792886	2.65508	-0.159065
Trp1815Lys	1815	Trp	Lys	74	52	80	68.6667	69	23	50	47.3333	0.68932	-0.603041	0.162776	0.0264959	0.000211608	3.70474	-0.359487
Trp1815Met	1815	Trp	Met	78	61	56	65	52	41	33	42	0.646154	-0.667401	0.166301	0.027656	5.98974e-05	4.01321	-0.423846
Trp1815Phe	1815	Trp	Phe	39	77	65	60.3333	65	47	20	44	0.729282	-0.546756	0.166411	0.0276926	0.00101773	3.28558	-0.303201
Trp1815Pro	1815	Trp	Pro	79	58	93	76.6667	46	49	124	73	0.952174	-0.280982	0.153395	0.02353	0.0669879	1.83176	-0.0374268
Trp1815Ser	1815	Trp	Ser	53	95	62	70	84	27	6	39	0.557143	-0.81513	0.167024	0.027897	1.05913e-06	4.88032	-0.571575
Trp1815Thr	1815	Trp	Thr	69	61	53	61	60	71	72	67.6667	1.10929	-0.128632	0.158112	0.0249994	0.415903	0.813549	0.114923
Trp1815Tyr	1815	Trp	Tyr	80	63	48	63.6667	70	55	96	73.6667	1.15707	-0.0865483	0.156117	0.0243724	0.579317	0.554383	0.157007
Trp1815Val	1815	Trp	Val	88	103	83	91.3333	80	69	45	64.6667	0.708029	-0.576602	0.153036	0.0234201	0.000164728	3.76775	-0.333047
Thr1816Ala	1816	Thr	Ala	56	72	45	57.6667	70	48	69	62.3333	1.08092	-0.154482	0.160414	0.0257328	0.335539	0.963017	0.0890731
Thr1816Arg	1816	Thr	Arg	99	92	52	81	75	43	92	70	0.864198	-0.377714	0.153275	0.0234931	0.0137282	2.4643	-0.134159
Thr1816Asn	1816	Thr	Asn	43	83	48	58	69	41	2	37.3333	0.643678	-0.671055	0.171042	0.0292553	8.73311e-05	3.92334	-0.4275
Thr1816Asp	1816	Thr	Asp	94	80	112	95.3333	87	70	48	68.3333	0.716783	-0.564376	0.151632	0.0229923	0.000197649	3.722	-0.320821
Thr1816Cys	1816	Thr	Cys	123	124	74	107	85	66	66	72.3333	0.676012	-0.622882	0.149479	0.0223439	3.08598e-05	4.16703	-0.379327
Thr1816Gln	1816	Thr	Gln	34	40	32	35.3333	31	43	27	33.6667	0.95283	-0.280169	0.184059	0.0338776	0.127966	1.52217	-0.0366143
Thr1816Glu	1816	Thr	Glu	100	97	66	87.6667	64	82	76	74	0.844106	-0.401209	0.151411	0.0229252	0.00805375	2.64981	-0.157654
Thr1816Gly	1816	Thr	Gly	99	93	76	89.3333	77	99	55	77	0.86194	-0.380354	0.150598	0.0226798	0.0115494	2.52562	-0.136799
Thr1816His	1816	Thr	His	35	61	32	42.6667	44	54	41	46.3333	1.08594	-0.149947	0.172007	0.0295863	0.383343	0.871753	0.0936076
Thr1816Ile	1816	Thr	Ile	120	114	70	101.333	100	112	55	89	0.878289	-0.361635	0.147167	0.0216581	0.0139983	2.45731	-0.11808
Thr1816Leu	1816	Thr	Leu	86	71	79	78.6667	81	64	99	81.3333	1.0339	-0.198816	0.151506	0.0229541	0.189431	1.31226	0.044739
Thr1816Lys	1816	Thr	Lys	92	91	71	84.6667	70	41	47	52.6667	0.622047	-0.705629	0.157715	0.0248742	7.67466e-06	4.47406	-0.462074
Thr1816Met	1816	Thr	Met	44	45	42	43.6667	46	32	24	34	0.778626	-0.481227	0.178875	0.0319964	0.00713895	2.69029	-0.237672
Thr1816Phe	1816	Thr	Phe	64	63	57	61.3333	59	119	69	82.3333	1.34239	0.0616781	0.15523	0.0240962	0.691121	0.397334	0.305233
Thr1816Pro	1816	Thr	Pro	55	22	24	33.6667	47	34	26	35.6667	1.05941	-0.174651	0.183821	0.0337903	0.342055	0.950113	0.0689039
Thr1816Ser	1816	Thr	Ser	120	111	85	105.333	82	83	68	77.6667	0.737342	-0.536224	0.148587	0.022078	0.000307577	3.60883	-0.292669
Thr1816Trp	1816	Thr	Trp	106	82	73	87	131	154	224	169.667	1.95019	0.434913	0.142908	0.0204226	0.00233988	3.04331	0.678467
Thr1816Tyr	1816	Thr	Tyr	82	87	86	85	119	83	106	102.667	1.20784	-0.0435836	0.147618	0.0217911	0.767806	0.295246	0.199971
Thr1816Val	1816	Thr	Val	118	169	87	124.667	114	100	105	106.333	0.852941	-0.390918	0.142954	0.0204359	0.00624623	2.73457	-0.147363
Glu1817Ala	1817	Glu	Ala	61	81	70	70.6667	55	47	31	44.3333	0.627358	-0.696924	0.163806	0.0268323	2.09444e-05	4.25458	-0.453369
Glu1817Arg	1817	Glu	Arg	61	76	57	64.6667	70	40	25	45	0.695876	-0.593544	0.164794	0.0271572	0.000316119	3.60172	-0.349989
Glu1817Asn	1817	Glu	Asn	80	51	65	65.3333	69	73	68	70	1.07143	-0.16326	0.156446	0.0244754	0.296692	1.04355	0.0802951
Glu1817Asp	1817	Glu	Asp	116	120	70	102	98	71	53	74	0.72549	-0.552374	0.149642	0.0223928	0.000223113	3.6913	-0.308819
Glu1817Cys	1817	Glu	Cys	74	98	47	73	99	39	44	60.6667	0.83105	-0.416685	0.15707	0.024671	0.00798128	2.65286	-0.17313
Glu1817Gln	1817	Glu	Gln	77	64	60	67	49	70	45	54.6667	0.81592	-0.434962	0.160242	0.0256776	0.00663954	2.7144	-0.191407
Glu1817Gly	1817	Glu	Gly	109	115	106	110	77	97	62	78.6667	0.715152	-0.566742	0.147952	0.0218898	0.000127844	3.83058	-0.323187
Glu1817His	1817	Glu	His	95	70	88	84.3333	116	65	92	91	1.07905	-0.156145	0.14912	0.0222368	0.295049	1.04711	0.0874097
Glu1817Ile	1817	Glu	Ile	62	55	73	63.3333	97	90	119	102	1.61053	0.243482	0.152144	0.0231477	0.109522	1.60034	0.487037
Glu1817Leu	1817	Glu	Leu	64	58	51	57.6667	79	54	70	67.6667	1.17341	-0.0725947	0.159102	0.0253135	0.64819	0.456277	0.17096
Glu1817Lys	1817	Glu	Lys	80	85	84	83	112	47	49	69.3333	0.835341	-0.411603	0.153101	0.0234399	0.00717869	2.68844	-0.168048
Glu1817Met	1817	Glu	Met	51	98	33	60.6667	54	57	14	41.6667	0.686813	-0.606527	0.167581	0.0280833	0.000295386	3.61931	-0.362973
Glu1817Phe	1817	Glu	Phe	72	99	55	75.3333	121	182	148	150.333	1.99558	0.457747	0.145827	0.0212656	0.00169544	3.13897	0.701302
Glu1817Pro	1817	Glu	Pro	62	76	89	75.6667	72	54	91	72.3333	0.955947	-0.277034	0.153717	0.0236291	0.071509	1.80223	-0.0334795
Glu1817Ser	1817	Glu	Ser	29	26	14	23	29	16	11	18.6667	0.811594	-0.439169	0.216156	0.0467234	0.0421816	2.03172	-0.195614
Glu1817Thr	1817	Glu	Thr	68	87	72	75.6667	53	36	98	62.3333	0.823789	-0.425454	0.156092	0.0243647	0.0064172	2.72567	-0.1819
Glu1817Trp	1817	Glu	Trp	81	80	90	83.6667	210	173	261	214.667	2.56574	0.708949	0.141998	0.0201635	5.95533e-07	4.99266	0.952504
Glu1817Tyr	1817	Glu	Tyr	75	90	79	81.3333	112	99	111	107.333	1.31967	0.0448048	0.147738	0.0218265	0.761683	0.303272	0.28836
Glu1817Val	1817	Glu	Val	115	96	100	103.667	119	132	63	104.667	1.00965	-0.222498	0.145002	0.0210257	0.12492	1.53445	0.0210566
Asp1818Ala	1818	Asp	Ala	63	55	64	60.6667	56	55	50	53.6667	0.884615	-0.354328	0.162195	0.0263072	0.0289194	2.18458	-0.110773
Asp1818Arg	1818	Asp	Arg	65	64	58	62.3333	44	40	23	35.6667	0.572193	-0.788371	0.171089	0.0292714	4.06637e-06	4.60796	-0.544816
Asp1818Asn	1818	Asp	Asn	106	95	94	98.3333	112	62	107	93.6667	0.952542	-0.280619	0.146875	0.0215722	0.0560558	1.9106	-0.0370645
Asp1818Cys	1818	Asp	Cys	75	106	81	87.3333	108	104	121	111	1.27099	0.00730872	0.146437	0.0214438	0.960194	0.0499103	0.250864
Asp1818Gln	1818	Asp	Gln	56	65	32	51	52	56	32	46.6667	0.915033	-0.320576	0.16813	0.0282679	0.0565581	1.90671	-0.0770212
Asp1818Glu	1818	Asp	Glu	87	84	72	81	64	51	18	44.3333	0.547325	-0.833099	0.161967	0.0262332	2.69459e-07	5.14364	-0.589544
Asp1818Gly	1818	Asp	Gly	91	93	72	85.3333	86	64	80	76.6667	0.898438	-0.338961	0.151238	0.0228728	0.02501	2.24125	-0.0954059
Asp1818His	1818	Asp	His	76	65	44	61.6667	52	63	53	56	0.908108	-0.328202	0.161125	0.0259613	0.0416561	2.03694	-0.0846473
Asp1818Ile	1818	Asp	Ile	78	97	62	79	89	79	70	79.3333	1.00422	-0.227881	0.151787	0.0230392	0.133271	1.50133	0.0156736
Asp1818Leu	1818	Asp	Leu	104	100	101	101.667	121	80	43	81.3333	0.8	-0.454818	0.148321	0.0219991	0.00216621	3.06644	-0.211263
Asp1818Lys	1818	Asp	Lys	64	68	47	59.6667	22	14	21	19	0.318436	-1.37047	0.193902	0.0375981	1.57346e-12	7.06786	-1.12692
Asp1818Met	1818	Asp	Met	61	47	41	49.6667	66	59	43	56	1.12752	-0.112444	0.165104	0.0272594	0.495842	0.681046	0.131111
Asp1818Phe	1818	Asp	Phe	78	83	94	85	23	9	15	15.6667	0.184314	-1.91458	0.199003	0.0396023	6.53034e-22	9.62083	-1.67102
Asp1818Pro	1818	Asp	Pro	23	57	24	34.6667	33	13	21	22.3333	0.644231	-0.669143	0.197535	0.03902	0.000705408	3.38747	-0.425588
Asp1818Ser	1818	Asp	Ser	73	64	53	63.3333	59	36	33	42.6667	0.673684	-0.625806	0.166335	0.0276672	0.000168335	3.76233	-0.382251
Asp1818Thr	1818	Asp	Thr	65	57	46	56	30	57	16	34.3333	0.613095	-0.719447	0.173874	0.0302323	3.50743e-05	4.13774	-0.475892
Asp1818Trp	1818	Asp	Trp	42	60	53	51.6667	95	124	97	105.333	2.03871	0.478594	0.155648	0.0242262	0.00210602	3.07486	0.722149
Asp1818Tyr	1818	Asp	Tyr	88	78	71	79	25	18	30	24.3333	0.308017	-1.40497	0.180144	0.0324517	6.23307e-15	7.79914	-1.16141
Asp1818Val	1818	Asp	Val	109	109	93	103.667	104	88	86	92.6667	0.893891	-0.344064	0.146413	0.0214367	0.0187753	2.34996	-0.100509
Asn1819Ala	1819	Asn	Ala	73	74	46	64.3333	50	53	83	62	0.963731	-0.268929	0.158637	0.0251656	0.0900277	1.69525	-0.0253744
Asn1819Arg	1819	Asn	Arg	55	57	30	47.3333	52	50	22	41.3333	0.873239	-0.367119	0.172295	0.0296854	0.0331085	2.13077	-0.123564
Asn1819Asp	1819	Asn	Asp	106	89	63	86	79	29	48	52	0.604651	-0.733923	0.157778	0.024894	3.29359e-06	4.65161	-0.490368
Asn1819Cys	1819	Asn	Cys	41	82	70	64.3333	52	87	129	89.3333	1.3886	0.0954903	0.153389	0.0235281	0.533588	0.622538	0.339045
Asn1819Gln	1819	Asn	Gln	66	65	51	60.6667	53	30	71	51.3333	0.846154	-0.398639	0.163057	0.0265877	0.0144941	2.44478	-0.155084
Asn1819Glu	1819	Asn	Glu	55	47	54	52	34	21	38	31	0.596154	-0.747178	0.178103	0.0317207	2.72635e-05	4.1952	-0.503623
Asn1819Gly	1819	Asn	Gly	24	58	37	39.6667	25	21	39	28.3333	0.714286	-0.566883	0.186279	0.0346999	0.00234082	3.04319	-0.323328
Asn1819His	1819	Asn	His	35	65	36	45.3333	53	34	42	43	0.948529	-0.284727	0.17229	0.0296838	0.0984115	1.6526	-0.0411719
Asn1819Ile	1819	Asn	Ile	57	77	51	61.6667	109	101	124	111.333	1.80541	0.357499	0.151711	0.0230161	0.0184505	2.35645	0.601054
[truncated: 772 more rows]

## Sheet: BRCT1_CtIP
	AA BRCA1	AA WT	AA variant	All_1	All_2	All_3	All_average	Binders_1	Binders_2	Binders_3	Binders_average	Ratio binders/all	ENRICH2 SCORE	SE standard error	variance	pvalue_raw	z	Normalized score
[truncated: 1,294 more rows]

[truncated: 2 more sheets: BRCT2_CtIP, BRCT3_CtIP]
