# Supplementary material for: Profiling BRCA1-BRCT interactions and their functional relevance at amino acid resolution
Source: Nucleic Acids Res. 2025 Sep 17;53(17):gkaf848. doi: 10.1093/nar/gkaf848 (PMC12448885; doi:10.1093/nar/gkaf848)
Supplement: gkaf848_Supplemental_Files [file gkaf848_supplemental_files.zip › Sup table 3 _ All data Y2H_Adamovic_Findlay_ClinVar.xlsx]

## Sheet: Sheet1
BRCA position	WT aa	Mutated aa	Y2H ABX normalized	Y2H CtIP normalized	Adamovic HDR score	Findlay score	Findlay Status	ClinVar Status
1646	Val	Ala	-0.0104421	-0.30295	0.183131	0.0527746	FUNC
1646	Val	Arg	-0.225254	0.000165228
1646	Val	Asn	-0.406762	-0.47053
1646	Val	Asp	-0.39042	-0.120153	0.277591	0.0131596	FUNC	benign
1646	Val	Cys	-0.207849	-0.338986
1646	Val	Gln	-0.0562955	-0.605088
1646	Val	Glu	-0.146188	-0.454575
1646	Val	Gly	-0.337298	-0.304859	0.0151561	0.512207	FUNC
1646	Val	His	-0.17636	-0.377242
1646	Val	Ile	0.0671105	-0.339949		-0.283401	FUNC
1646	Val	Leu	-0.263751	-0.348566	-0.0965429	-0.233035	FUNC
1646	Val	Lys	-0.76651	-0.465211
1646	Val	Met	-0.26959	-0.395647
1646	Val	Phe	-0.115034	-0.35949	-0.0478948	-0.455978	FUNC
1646	Val	Pro	-0.476281	-0.301576	0.0763118
1646	Val	Ser	-0.426627	-0.464477	-0.216838
1646	Val	Thr	-0.312205	-0.0407697	0.105851
1646	Val	Trp	-0.207525	-0.483655
1646	Val	Tyr	-0.258988	-0.522535
1646	Val	Val	0	0		-0.913255	INT
1647	Asn	Ala	-0.360861	-0.279999
1647	Asn	Arg	-0.112905	0.107821
1647	Asn	Asn	0	0		-0.140632	FUNC
1647	Asn	Asp	-0.501079	-0.143269		-0.0950482	FUNC
1647	Asn	Cys	-0.303669	-0.470956
1647	Asn	Gln	-0.242286	-0.158988
1647	Asn	Glu	-0.130704	-0.384934
1647	Asn	Gly	-0.316806	-0.512198
1647	Asn	His	0.00242269	-0.431493		0.0625159	FUNC
1647	Asn	Ile	-0.279412	-0.611958		0.0819796	FUNC
1647	Asn	Leu	0.00872278	-0.276739
1647	Asn	Lys	-0.276316	-0.205616		-0.32523	FUNC	benign
1647	Asn	Met	-0.311651	-0.317395
1647	Asn	Phe	0.0689455	-0.328253	-0.0836751
1647	Asn	Pro	-0.189351	-0.512126
1647	Asn	Ser	0.0872798	-0.239092	0.275717	0.318004	FUNC	vus
1647	Asn	Thr	0.0646076	-0.50527		0.107487	FUNC
1647	Asn	Trp	-0.0280036	-0.410358
1647	Asn	Tyr	0.343603	-0.301576		0.269236	FUNC
1647	Asn	Val	-0.603683	-0.623578
1648	Lys	Ala	-0.348199	-0.572454
1648	Lys	Arg	-0.0609626	-0.24144		0.00423774	FUNC	benign
1648	Lys	Asn	-0.338712	-0.360074		0.0695405	FUNC
1648	Lys	Asp	-0.460426	0.0783973
1648	Lys	Cys	-0.105497	-0.461061
1648	Lys	Gln	0.208538	0.190471	-0.0440964	-0.249929	FUNC
1648	Lys	Glu	0.110135	-0.292922		0.362391	FUNC	vus
1648	Lys	Gly	-0.433392	-0.464798	-0.176269
1648	Lys	His	-0.111399	-0.39502	0.136445
1648	Lys	Ile	-0.334061	-0.520915		0.168572	FUNC
1648	Lys	Leu	-0.346481	-0.581774
1648	Lys	Lys	0	0		0.0608322	FUNC
1648	Lys	Met	-0.361632	-0.790726
1648	Lys	Phe	-0.162945	-0.460624
1648	Lys	Pro	-0.278232	-0.594588
1648	Lys	Ser	-0.186522	0.0693414	-0.181976
1648	Lys	Thr	-0.0961061	-0.296739	0.214283	-0.0498655	FUNC	benign
1648	Lys	Trp	0.134367	-0.0421247
1648	Lys	Tyr	-0.314949	-0.439762	-0.224458
1648	Lys	Val	0.0674813	-0.227897
1649	Arg	Ala	-0.170547	-0.717442	0.221283
1649	Arg	Arg	0	0		0.400688	FUNC
1649	Arg	Asn	-0.115573	-0.431677	-0.238325
1649	Arg	Asp	-0.374599	-0.603695	0.134517
1649	Arg	Cys	0.159764	-0.449438
1649	Arg	Gln	0.0215186	-0.196299
1649	Arg	Glu	-0.0468189	-0.386766
1649	Arg	Gly	-0.406582	-0.386927	0.0909832	0.522232	FUNC
1649	Arg	His	-0.301958	-0.467303
1649	Arg	Ile	-0.256302	-0.0976571	-1.24542	0.139304	FUNC
1649	Arg	Leu	-0.0357299	-0.5871	-0.0903102
1649	Arg	Lys	-0.177393	-0.541899		0.0751785	FUNC	vus
1649	Arg	Met	-0.886566	-0.629552
1649	Arg	Phe	-0.198188	-0.369112
1649	Arg	Pro	-0.357943	-0.247095
1649	Arg	Ser	0.0202671	-0.360074		-0.142794	FUNC
1649	Arg	Thr	-0.195986	-0.0563342		-0.214181	FUNC	vus
1649	Arg	Trp	0.00417971	-0.217814
1649	Arg	Tyr	0.0629634	-0.249579
1649	Arg	Val	-0.51597	-0.55295
1650	Met	Ala	-0.160629	-0.172052
1650	Met	Arg	-0.304314	-0.33045	-0.321089	0.292724	FUNC
1650	Met	Asn	-0.322365	-0.147667
1650	Met	Asp	-0.625596	-0.443565
1650	Met	Cys	-0.120759	-0.111167
1650	Met	Gln	-0.420557	-0.443933
1650	Met	Glu	0.119216	-0.572667
1650	Met	Gly	-0.160629	-0.545301	-0.179769
1650	Met	His	-0.0711123	-0.211575	-0.0160988
1650	Met	Ile	0.135032	-0.602028		0.0934308	FUNC	vus
1650	Met	Leu	-0.179433	-0.426548	-0.22388	-0.117123	FUNC
1650	Met	Lys	-0.586979	-0.240666	-0.0592746	0.0816767	FUNC
1650	Met	Met	0	0
1650	Met	Phe	-0.121368	-0.377242
1650	Met	Pro	-0.307784	-0.252079	-0.327372
1650	Met	Ser	0.340935	-0.631389
1650	Met	Thr	0.263302	-0.211647		0.210381	FUNC	benign
1650	Met	Trp	-0.0363966	-0.52357
1650	Met	Tyr	-0.403191	-0.377242
1650	Met	Val	0.126245	-0.574137		0.758385	FUNC	vus
1651	Ser	Ala	0.296307	-0.539029		0.34358	FUNC
1651	Ser	Arg	0.187608	0.0107881
1651	Ser	Asn	-0.340074	-0.0021743
1651	Ser	Asp	-0.0915168	0.146202
1651	Ser	Cys	-0.168732	0.0267665		-0.293666	FUNC
1651	Ser	Gln	0.0871425	-0.486261
1651	Ser	Glu	0.215874	0.163889
1651	Ser	Gly	-0.0686818	-0.116153
1651	Ser	His	0.0861336	0.101799	0.0991667
1651	Ser	Ile	-0.518253	-0.244517
1651	Ser	Leu	-0.053423	0.05746	-0.198125
1651	Ser	Lys	-0.298534	-0.00107319
1651	Ser	Met	0.111262	0.126838
1651	Ser	Phe	0.00483706	-0.480035		-0.631797	FUNC	vus
1651	Ser	Pro	-0.161441	-0.0805643	-0.999756	-1.47865	LOF	vus
1651	Ser	Ser	0	0		-0.0879172	FUNC
1651	Ser	Thr	-0.0412259	-0.179679		-0.284495	FUNC
1651	Ser	Trp	0.257386	-0.560401
1651	Ser	Tyr	-0.129636	-0.247288		-0.322342	FUNC
1651	Ser	Val	-0.283343	-0.329614
1652	Met	Ala	-0.383632	-0.386333	0.1027
1652	Met	Arg	-1.80655	-1.67652	-1.36967	-1.8905	LOF
1652	Met	Asn	-3.73574	0.184442
1652	Met	Asp	-2.52983	-3.54131
1652	Met	Cys	-0.55703	-0.220826
1652	Met	Gln	-0.753177	0.213096
1652	Met	Glu	-5.01699	-1.74745
1652	Met	Gly	-0.580145	0.596695	-0.581335
1652	Met	His	-1.29199	0.177069
1652	Met	Ile	0.084304	-0.279032	0.574108	-0.356595	FUNC	benign
1652	Met	Leu	-0.251518	-0.0855742		0.321294	FUNC	benign
1652	Met	Lys	-1.39691	-0.713714	-1.11997	-1.53236	LOF	vus
1652	Met	Met	0	0
1652	Met	Phe	-0.0708322	-0.587437	0.0213511
1652	Met	Pro	-3.05715	-0.406021	-1.38012
1652	Met	Ser	-0.333495	0.108853	-0.452237
1652	Met	Thr	-0.550618	-0.13468	-0.441996	-0.353085	FUNC	benign
1652	Met	Trp	0.0238791	-0.148306
1652	Met	Tyr	-0.177148	0.34569	-0.46352
1652	Met	Val	-0.292548	-0.352241		0.100098	FUNC	vus
1653	Val	Ala	-0.236443	-0.495357	1.09224	0.1714	FUNC
1653	Val	Arg	-2.82723	-3.35131
1653	Val	Asn	-0.410955	-0.30258
1653	Val	Asp	-2.60183	-2.91997
1653	Val	Cys	-0.438863	-0.29773
1653	Val	Gln	-1.34969	-1.62359
1653	Val	Glu	-1.37424	-1.71025		-1.5037	LOF
1653	Val	Gly	-0.0198978	0.095908	-0.404824	-0.263024	FUNC
1653	Val	His	-1.66998	-4.46602	-0.932093
1653	Val	Ile	-0.183129	-0.28627	-0.0582383
1653	Val	Leu	-0.138057	-0.316412	-0.862281	-1.84914	LOF	likely pathogenic
1653	Val	Lys	-2.27905	-1.99873
1653	Val	Met	-0.389793	-0.151057				vus
1653	Val	Phe	-2.67493	-2.21193
1653	Val	Pro	-1.24595	-0.463009
1653	Val	Ser	-0.112039	-0.165933	-0.775607
1653	Val	Thr	-0.336409	-0.27826
1653	Val	Trp	0.166233	-0.101217
1653	Val	Tyr	-5	-4.16898
1653	Val	Val	0	0		-0.0833417	FUNC
1654	Val	Ala	-0.106778	-0.36259		0.169871	FUNC
1654	Val	Arg	-0.118205	-0.316309	-0.307319
1654	Val	Asn	-0.173944	0.103221	0.110099
1654	Val	Asp	0.176749	-0.391735	-0.58869
1654	Val	Cys	0.0774283	-0.387343
1654	Val	Gln	-0.121831	-0.181817
1654	Val	Glu	-0.00241792	-0.447446		-1.06796	INT
1654	Val	Gly	-0.296184	-0.0189109	0.058368	-0.188828	FUNC
1654	Val	His	-0.335317	0.0344152
1654	Val	Ile	-0.667378	0.200836
1654	Val	Leu	-0.0735848	-0.755092		-0.169477	FUNC
1654	Val	Lys	-1.1049	-0.365878
1654	Val	Met	-0.193491	-0.582933		0.0661024	FUNC
1654	Val	Phe	-0.0128055	-0.341202
1654	Val	Pro	-0.0476055	0.271055
1654	Val	Ser	0.241187	0.0239588	-0.248321
1654	Val	Thr	-0.0201545	-0.0236019	-0.102668
1654	Val	Trp	0.0316534	-0.443109
1654	Val	Tyr	0.191957	-0.0521875
1654	Val	Val	0	0		0.337723	FUNC
1655	Ser	Ala	-1.62697	-2.62267	-1.26054	-1.13543	INT
1655	Ser	Arg	-3.14331	-1.87545
1655	Ser	Asn	-5	-5	-0.874957
1655	Ser	Asp	-5	-2.63602
1655	Ser	Cys	-2.7635	-2.52182		-1.53967	LOF
1655	Ser	Gln	-4.49865	-2.8697
1655	Ser	Glu	-4.1063	-3.56909
1655	Ser	Gly	-4.67149	-3.08529	-0.500163
1655	Ser	His	-5	-5
1655	Ser	Ile	-1.82145	-3.25644
1655	Ser	Leu	-5	-5
1655	Ser	Lys	-4.61713	-3.42176
1655	Ser	Met	-5	-3.15872
1655	Ser	Phe	-1.00198	-1.20983		-1.5557	LOF	vus
1655	Ser	Pro	-0.397294	-0.916704	-0.979105	-1.78251	LOF	vus
1655	Ser	Ser	0	0		0.319303	FUNC
1655	Ser	Thr	-0.049789	-0.403559	-0.460732	-0.666203	FUNC
1655	Ser	Trp	-4.11741	-5
1655	Ser	Tyr	-1.67414	-1.43189	-0.609853	-2.49789	LOF
1655	Ser	Val	-3.79193	-5
1656	Gly	Ala	-0.0694601	-0.129191	-0.00869105	0.242313	FUNC
1656	Gly	Arg	-0.563966	-0.205202		0.13578	FUNC
1656	Gly	Asn	-0.166893	-0.174422
1656	Gly	Asp	0.086794	-0.115099	-0.855853	-0.538944	FUNC	vus
1656	Gly	Cys	-0.226073	-0.101748	-0.219058	-0.111774	FUNC
1656	Gly	Gln	-0.237034	-0.0965676
1656	Gly	Glu	-0.470198	-1.00851	-1.13715
1656	Gly	Gly	0	0		0.336415	FUNC
1656	Gly	His	-0.575793	0.0747432	-0.0942415
1656	Gly	Ile	0.0796821	0.110461
1656	Gly	Leu	-0.613932	0.258173	-0.0483703
1656	Gly	Lys	-0.924138	0.20335	-0.430286
1656	Gly	Met	-0.115167	0.103419	-0.151154
1656	Gly	Phe	-1.18919	-0.0638921
1656	Gly	Pro	-5	-1.9654	-0.695562
1656	Gly	Ser	0.154439	-0.0390021	-0.158247	-0.499146	FUNC
1656	Gly	Thr	-0.552627	-0.172302
1656	Gly	Trp	-2.58601	-3.61199
1656	Gly	Tyr	-0.464952	-0.159403	0.198336
1656	Gly	Val	0.0178325	-0.211031	0.284657	-0.669802	FUNC
1657	Leu	Ala	-0.672542	0.0648872	-1.71855
1657	Leu	Arg	-1.133	-0.279943	-1.18693	-1.64681	LOF
1657	Leu	Asn	-0.274272	-0.106164
1657	Leu	Asp	-0.207807	0.102331	-0.967655
1657	Leu	Cys	-0.233376	-0.244266
1657	Leu	Gln	-0.191881	-0.377242	-0.0890238	-1.75825	LOF
1657	Leu	Glu	-0.148544	-0.296739	-1.2033
1657	Leu	Gly	-0.109573	0.0753855	-0.427215
1657	Leu	His	0.270282	0.150605
1657	Leu	Ile	-0.436599	-0.377242	-0.129175
1657	Leu	Leu	0	0		0.248668	FUNC
1657	Leu	Lys	-1.2639	-0.535765	-0.956198
1657	Leu	Met	-0.0759526	-0.323383	-0.239491	0.0999459	FUNC
1657	Leu	Phe	-0.861398	-0.0105502	-0.137699
1657	Leu	Pro	-0.0890499	-0.168523	-0.484237	-1.5261	LOF	vus
1657	Leu	Ser	-0.39403	-0.111451	-0.149758
1657	Leu	Thr	-0.0681718	0.452198	-0.644832
1657	Leu	Trp	-0.594415	0.422286
1657	Leu	Tyr	-0.0473109	-0.201931
1657	Leu	Val	0.0175492	0.0296406	0.206077	0.32869	FUNC
1658	Thr	Ala	-0.358105	-0.354685	-0.0536125	0.257016	FUNC
1658	Thr	Arg	-0.3813	0.150462	-0.318487
1658	Thr	Asn	-0.316091	-0.272913				benign
1658	Thr	Asp	-0.239722	-0.404089
1658	Thr	Cys	-0.250211	-0.487852
1658	Thr	Gln	-0.164288	-0.00676138
1658	Thr	Glu	0.139574	-0.415161
1658	Thr	Gly	-0.130109	-0.146059	-0.153496
1658	Thr	His	-0.232428	-0.178174	-0.211594
1658	Thr	Ile	-0.157541	-0.22696	0.128967			vus
1658	Thr	Leu	-0.182953	-0.646718	-0.245387
1658	Thr	Lys	-0.106789	-0.539993
1658	Thr	Met	0.327419	-0.544296
1658	Thr	Phe	-0.00169402	-0.327586	-0.363091
1658	Thr	Pro	-0.521211	-0.556828
1658	Thr	Ser	0.0424113	-0.266016		0.483314	FUNC
1658	Thr	Thr	0	0
1658	Thr	Trp	-0.243102	-0.596295
1658	Thr	Tyr	0.216432	-0.516193	-0.324726
1658	Thr	Val	0.143943	-0.356937
1659	Pro	Ala	0.122406	-0.0982179	-0.152683	0.284096	FUNC
1659	Pro	Arg	0.151081	-0.406874	-0.289044	0.133281	FUNC
1659	Pro	Asn	0.0207541	-0.151176
1659	Pro	Asp	0.313897	-0.224948
1659	Pro	Cys	-0.241456	-0.490766
1659	Pro	Gln	-0.462756	-0.0928119		0.512327	FUNC
1659	Pro	Glu	0.0533261	-0.385372
1659	Pro	Gly	0.290582	0.199301
1659	Pro	His	0.349365	-0.537585
1659	Pro	Ile	0.118647	-0.104128
1659	Pro	Leu	0.00855252	-0.0461245	-0.307681	0.231939	FUNC	vus
1659	Pro	Lys	-0.258303	0.446617
1659	Pro	Met	-0.238381	-0.116516
1659	Pro	Phe	0.4583	0.72137	-0.167201
1659	Pro	Pro	0	0		0.555569	FUNC
1659	Pro	Ser	-0.28544	-0.319704	0.146336	0.352563	FUNC
1659	Pro	Thr	-0.447278	-0.284152	-0.0168152	0.62901	FUNC
1659	Pro	Trp	-0.234328	-0.088064	-0.587448
1659	Pro	Tyr	-0.0543986	0.442991	-0.132903
1659	Pro	Val	-0.0612613	-0.318831
1660	Glu	Ala	-0.0771788	-0.247751	-0.379126	0.134577	FUNC
1660	Glu	Arg	-0.335567	0.366336	-0.115044
1660	Glu	Asn	-0.0893999	-0.0568828
1660	Glu	Asp	-0.0538422	-0.121763		0.491942	FUNC
1660	Glu	Cys	-0.268843	-0.0965009
1660	Glu	Gln	-0.195587	-0.173286		0.168337	FUNC
1660	Glu	Glu	0	0		0.391457	FUNC
1660	Glu	Gly	-0.291678	-0.0882094		0.184539	FUNC
1660	Glu	His	-0.245329	0.220854
1660	Glu	Ile	-1.20923	-0.229736	0.236055
1660	Glu	Leu	-0.809095	-0.339323
1660	Glu	Lys	-0.431575	0.227771		-0.630498	FUNC
1660	Glu	Met	-0.253917	-0.264446
1660	Glu	Phe	-0.575982	-0.385242
1660	Glu	Pro	-0.587511	-0.0624734
1660	Glu	Ser	0.0648165	0.100614	0.320137
1660	Glu	Thr	0.00170327	-0.291628	-0.45946
1660	Glu	Trp	-0.0240534	-0.129062
1660	Glu	Tyr	-0.340074	-0.0621609	0.00773139
1660	Glu	Val	-0.509048	-0.190774		0.0189555	FUNC
1661	Glu	Ala	0.193002	-0.250087		-0.581455	FUNC
1661	Glu	Arg	0.0215798	0.104745
1661	Glu	Asn	-0.0533261	-0.319086
1661	Glu	Asp	0.0409628	-0.219018		0.333821	FUNC
1661	Glu	Cys	-0.0621784	-0.218372
1661	Glu	Gln	0.245088	-0.25086		-0.168631	FUNC
1661	Glu	Glu	0	0		0.215907	FUNC
1661	Glu	Gly	-0.240058	0.0113387		-0.797023	INT
1661	Glu	His	-0.360832	-0.14029
1661	Glu	Ile	0.0970549	-0.219893	-0.276685
1661	Glu	Leu	-0.269455	-0.29863	-0.504483
1661	Glu	Lys	-0.291965	-0.0421922		-0.311874	FUNC	vus
1661	Glu	Met	-0.14523	-0.211057
1661	Glu	Phe	-0.299418	0.214677
1661	Glu	Pro	-0.901476	0.269385
1661	Glu	Ser	-0.101887	0.247743	0.267484
1661	Glu	Thr	0.183391	-0.269028
1661	Glu	Trp	-0.00301597	0.0166624
1661	Glu	Tyr	-0.0784932	0.155973	0.203708
1661	Glu	Val	-0.0377717	0.0600909		-0.584913	FUNC
1662	Phe	Ala	0.323357	0.0692847	-0.23795
1662	Phe	Arg	0.170396	-0.355383
1662	Phe	Asn	-0.0158128	-0.196103	-0.0109226
1662	Phe	Asp	-0.477279	-0.581654
1662	Phe	Cys	-0.0793174	-0.27864		0.748164	FUNC	vus
1662	Phe	Gln	0.207828	-0.262533
1662	Phe	Glu	-0.128895	-0.156842	-0.390143
1662	Phe	Gly	-0.0238723	-0.0313689
1662	Phe	His	-0.505496	-0.579183	-0.625613
1662	Phe	Ile	-0.159218	-0.164523	-0.27585	0.260323	FUNC
1662	Phe	Leu	-0.200115	-0.716804		0.130332	FUNC	vus
1662	Phe	Lys	-0.136312	-0.416208	-0.255539
1662	Phe	Met	-0.429372	-0.643263
1662	Phe	Phe	0	0		-0.474514	FUNC
1662	Phe	Pro	-1.42566	-0.377242	-0.696468
1662	Phe	Ser	-0.161825	-0.344981	-0.307924	-0.254858	FUNC	benign
1662	Phe	Thr	-0.220992	-0.667552	-0.325839
1662	Phe	Trp	-0.840385	-0.676758
1662	Phe	Tyr	-0.069531	-0.18919		0.0528722	FUNC
1662	Phe	Val	-0.203205	-0.519324	-0.021528	-0.0577	FUNC
1663	Met	Ala	-0.444972	-0.289595	-0.932346
1663	Met	Arg	0.432292	-0.238021		-1.93512	LOF
1663	Met	Asn	-0.327683	-0.269028	0.00713559
1663	Met	Asp	-0.534003	-0.202889
1663	Met	Cys	0.0143348	-0.404271
1663	Met	Gln	-0.633406	-0.313729
1663	Met	Glu	-0.824374	-0.451903	0.176077
1663	Met	Gly	-0.314889	-0.58099
1663	Met	His	-0.0186186	-0.377242
1663	Met	Ile	-0.0383762	-0.0777254		-0.404925	FUNC
1663	Met	Leu	-0.317475	-0.32576		-2.12307	LOF	vus
1663	Met	Lys	0.0142049	-0.250567		-2.05232	LOF	benign
1663	Met	Met	0	0
1663	Met	Phe	-0.249534	-0.594762	-0.10269
1663	Met	Pro	-0.131052	-0.420029
1663	Met	Ser	-0.443711	-0.527524
1663	Met	Thr	0.00451456	-0.0561022		-0.808827	INT	vus
1663	Met	Trp	0.0790617	-0.28136
1663	Met	Tyr	-0.30024	-0.322283
1663	Met	Val	-0.0970402	-0.111402	0.176339	-0.0152466	FUNC
1664	Leu	Ala	-0.164016	-0.343196
1664	Leu	Arg	-0.295422	0.319126		-0.521994	FUNC
1664	Leu	Asn	-0.43331	-0.0187722
1664	Leu	Asp	-0.548255	-0.804686
1664	Leu	Cys	-0.0426623	-0.469745
1664	Leu	Gln	-0.222468	-0.3899
1664	Leu	Glu	-0.521731	-0.110038	-0.0992124
1664	Leu	Gly	-0.257985	-0.316354
1664	Leu	His	-0.162938	-0.462703		0.0346337	FUNC
1664	Leu	Ile	0.0038631	-0.236039		-0.327476	FUNC
1664	Leu	Leu	0	0		-1.03369	INT
1664	Leu	Lys	-0.352019	-0.188128
1664	Leu	Met	-0.573644	-0.296116	-0.0831289
1664	Leu	Phe	-0.0338712	-0.449517		0.0472151	FUNC	benign
1664	Leu	Pro	-0.120879	-0.158988		-0.0101772	FUNC	benign
1664	Leu	Ser	-0.129012	-0.530547	-0.896849
1664	Leu	Thr	0.25947	-0.588551
1664	Leu	Trp	0.127964	-0.18336
1664	Leu	Tyr	-0.281903	-0.671806
1664	Leu	Val	-0.11167	-0.65413		-0.447092	FUNC	vus
1665	Val	Ala	-0.27856	-0.225652		0.0120451	FUNC
1665	Val	Arg	-1.07802	-0.449345
1665	Val	Asn	-0.293863	0.130272
1665	Val	Asp	-1.06334	0.110461
1665	Val	Cys	-0.308725	-0.338776	-0.156592
1665	Val	Gln	-0.206399	0.169302
1665	Val	Glu	-0.822698	0.0159831		-1.72003	LOF	vus
1665	Val	Gly	-0.440669	0.0258563		-0.535272	FUNC	benign
1665	Val	His	-0.40593	0.451807
1665	Val	Ile	-0.00995589	-0.169325
1665	Val	Leu	-0.661598	-0.216055	-0.133619	-0.908947	INT	benign
1665	Val	Lys	-2.31583	-0.330358	-1.03137
1665	Val	Met	0.0430815	-0.368451		0.0247687	FUNC	benign
1665	Val	Phe	-0.851699	-0.296797	-0.219442
1665	Val	Pro	-0.0675385	0.185543	-0.25704
1665	Val	Ser	0.16008	-0.0537757	-0.0225588
1665	Val	Thr	-0.0699991	-0.258824	-0.0356098
1665	Val	Trp	-2.32855	-0.0356117
1665	Val	Tyr	-0.722236	0.333816	-0.750376
1665	Val	Val	0	0		-0.626599	FUNC
1666	Tyr	Ala	-0.0923293	-0.449438	-0.084092
1666	Tyr	Arg	-0.667974	-0.423493	-0.389978
1666	Tyr	Asn	-0.435391	-0.359925		0.0422381	FUNC	benign
1666	Tyr	Asp	-0.432059	-0.363908	-0.174748	0.0285243	FUNC
1666	Tyr	Cys	-0.208343	-0.469261		0.0834568	FUNC	benign
1666	Tyr	Gln	-0.802791	-0.0802052
1666	Tyr	Glu	-0.640411	-0.646718
1666	Tyr	Gly	-0.354	-0.357633
1666	Tyr	His	-0.278474	-0.274412	0.018517	0.733635	FUNC
1666	Tyr	Ile	-0.418243	-0.490839
1666	Tyr	Leu	-0.312239	-0.659809	-0.0951986
1666	Tyr	Lys	-0.728353	-0.025844
1666	Tyr	Met	-0.149192	-0.772125
1666	Tyr	Phe	0.0124227	-0.507054	-0.08041	-0.0410385	FUNC
1666	Tyr	Pro	-0.54366	0.211875	-0.205642
1666	Tyr	Ser	-0.672542	-0.523487	-0.00402957	-0.151134	FUNC
1666	Tyr	Thr	-0.179023	-0.584432	0.498935
1666	Tyr	Trp	-0.371682	-0.511522
1666	Tyr	Tyr	0	0		-0.913013	INT
1666	Tyr	Val	-0.0108558	-0.513507	-0.123045
1667	Lys	Ala	-1.11368	-0.4001	0.171568
1667	Lys	Arg	-0.257138	-0.291035	-0.743105	-0.714818	FUNC	vus
1667	Lys	Asn	0.247753	0.106883		-0.975486	INT
1667	Lys	Asp	0.270703	-0.0649949
1667	Lys	Cys	-0.781877	-0.270947	-0.235847
1667	Lys	Gln	-0.290958	-0.461949		0.141199	FUNC
1667	Lys	Glu	-0.281979	-0.223684	0.119202	0.270625	FUNC	vus
1667	Lys	Gly	-0.873855	0.208576	-0.118896
1667	Lys	His	-0.33545	-0.063211	-0.0429748
1667	Lys	Ile	-0.410204	-0.660678	0.0678995
1667	Lys	Leu	-1.63246	-0.569753	-0.33295
1667	Lys	Lys	0	0		-0.334369	FUNC
1667	Lys	Met	-0.34387	-0.36359	-0.105498	0.13266	FUNC
1667	Lys	Phe	-1.41803	-0.624301	-0.386849
1667	Lys	Pro	-0.134305	-0.0285744	0.0047969
1667	Lys	Ser	-0.179536	-0.285011	-0.0506851
1667	Lys	Thr	-0.0996255	-0.443443		-0.460669	FUNC
1667	Lys	Trp	-0.799109	-0.295564
1667	Lys	Tyr	-0.65146	-0.355851
1667	Lys	Val	-0.763579	-0.0681374	0.144298
1668	Phe	Ala	-5	-0.290701
1668	Phe	Arg	-4.13927	-1.73235
1668	Phe	Asn	-5	-2.31166
1668	Phe	Asp	-5	0.499005
1668	Phe	Cys	-1.73141	0.106736		-0.32503	FUNC	vus
1668	Phe	Gln	-5	-0.425155
1668	Phe	Glu	-5	-0.917115
1668	Phe	Gly	-5	-0.0875619
1668	Phe	His	-2.54123	0.0761516
1668	Phe	Ile	-1.30387	-0.249681		-0.178816	FUNC	vus
1668	Phe	Leu	-0.551039	-0.332363	0.0704224	-0.045968	FUNC	vus
1668	Phe	Lys	-5	-0.0132766
1668	Phe	Met	-1.3021	0.121535
1668	Phe	Phe	0	0		0.0696946	FUNC
1668	Phe	Pro	-4.46018	-2.38058	-1.26795
1668	Phe	Ser	-0.791048	-0.630008		-1.76069	LOF	vus
1668	Phe	Thr	-5	-0.337036	-0.42595
1668	Phe	Trp	0.115383	-0.4545
1668	Phe	Tyr	-0.439968	0.025553	0.174554	-0.0480501	FUNC
1668	Phe	Val	-1.22577	0.386192	-0.296154	-0.663487	FUNC
1669	Ala	Ala	0	0		-1.03344	INT
1669	Ala	Arg	-0.0466266	-0.468214	-0.355582
1669	Ala	Asn	-0.586907	-0.432812	-0.239413
1669	Ala	Asp	-0.230627	-0.307344		-1.01368	INT
1669	Ala	Cys	-0.504731	0.153993	0.0363811
1669	Ala	Gln	-0.378924	-0.276316
1669	Ala	Glu	-0.708697	-0.228319
1669	Ala	Gly	-0.150688	-0.272495	-0.34114	-0.336644	FUNC
1669	Ala	His	0.0571334	0.141435
1669	Ala	Ile	-0.385957	-0.636753
1669	Ala	Leu	-0.351269	-0.149184	-0.177359
1669	Ala	Lys	-0.0333103	0.426902
1669	Ala	Met	-0.448499	-0.287751	-0.0699312
1669	Ala	Phe	-0.192899	-0.1705	-0.516295
1669	Ala	Pro	-0.438129	0.0310204	-1.07442	-1.80328	LOF
1669	Ala	Ser	-0.379485	-0.444157	-0.339729	-0.401851	FUNC	benign
1669	Ala	Thr	-0.162207	-0.151463	0.181619	0.0339713	FUNC	vus
1669	Ala	Trp	-0.595324	0.265643
1669	Ala	Tyr	-0.358936	-0.189702
1669	Ala	Val	0.0576379	-0.373339	0.164256			vus
1670	Arg	Ala	-0.152059	-0.689761
1670	Arg	Arg	0	0		0.182761	FUNC
1670	Arg	Asn	-1.18599	0.0304882
1670	Arg	Asp	-0.0906457	-0.0878834
1670	Arg	Cys	-0.166018	0.152975
1670	Arg	Gln	-0.123941	-0.628556
1670	Arg	Glu	-0.582631	-0.333117
1670	Arg	Gly	0.0465607	-0.201492		0.217766	FUNC	vus
1670	Arg	His	0.0307103	-0.333519
1670	Arg	Ile	0.156563	0.0370338	0.0843826	-0.458163	FUNC
1670	Arg	Leu	0.0365954	-0.654874	0.19447
1670	Arg	Lys	-0.102385	-0.506287	-0.232492	-1.5527	LOF
1670	Arg	Met	-0.0677222	-0.170798
1670	Arg	Phe	-0.112924	-0.205039
1670	Arg	Pro	-0.0255834	0.0159315
1670	Arg	Ser	-0.0930356	-0.161354		-1.24505	INT
1670	Arg	Thr	-0.172935	-0.377242	0.082167	-0.983168	INT
1670	Arg	Trp	-0.111193	0.0900986
1670	Arg	Tyr	-0.0642608	0.129104	0.922149
1670	Arg	Val	0.0360303	-0.377242
1671	Lys	Ala	0.154006	-0.0612046
1671	Lys	Arg	-0.349169	-0.47656		0.298686	FUNC	vus
1671	Lys	Asn	-0.0848612	-0.231353		0.0713959	FUNC
1671	Lys	Asp	0.0467746	-0.858545
1671	Lys	Cys	0.0916496	-0.0878834
1671	Lys	Gln	-0.241234	-0.345867		0.242271	FUNC
1671	Lys	Glu	-0.243497	-0.491001		0.0918413	FUNC
1671	Lys	Gly	-0.194714	-0.163413
1671	Lys	His	0.243437	-0.199435
1671	Lys	Ile	0.203468	-0.555797		0.206516	FUNC
1671	Lys	Leu	-0.33129	-0.40637	0.0906813
1671	Lys	Lys	0	0		0.146244	FUNC
1671	Lys	Met	0.0724201	-0.18336
1671	Lys	Phe	0.0539982	-0.512061
1671	Lys	Pro	-0.590521	-0.265394
1671	Lys	Ser	0.316965	-0.112549	-0.135266
1671	Lys	Thr	-0.169822	-0.534709		0.443512	FUNC
1671	Lys	Trp	-0.245037	-0.272495
1671	Lys	Tyr	0.116731	0.234936	0.249946
1671	Lys	Val	0.136871	-0.463716
1672	His	Ala	-0.121817	-0.401486
1672	His	Arg	-0.0403461	0.0484259		0.504253	FUNC	vus
1672	His	Asn	-0.23397	-0.0541478		0.0375932	FUNC
1672	His	Asp	-0.277039	-0.757447		-0.833162	INT
1672	His	Cys	0.00624717	-0.104062
1672	His	Gln	0.0342787	0.0634913		0.0992264	FUNC
1672	His	Glu	-0.238422	-0.247649
1672	His	Gly	-0.331518	-0.34566
1672	His	His	0	0		-0.135023	FUNC
1672	His	Ile	-0.670054	-0.102081
1672	His	Leu	-0.117751	0.015264		0.664879	FUNC	vus
1672	His	Lys	-0.257095	0.0570912
1672	His	Met	-0.1714	0.100247
1672	His	Phe	-0.134028	-0.463782
1672	His	Pro	-0.43228	0.31287		-1.60262	LOF
1672	His	Ser	0.249573	-0.254136
1672	His	Thr	-0.0437029	-0.127467
1672	His	Trp	-0.10898	-0.233569
1672	His	Tyr	-0.240186	-0.377242		-0.0834776	FUNC	benign
1672	His	Val	-0.13518	0.283866
1673	His	Ala	-0.110738	-0.252729	0.150633
1673	His	Arg	-0.296184	-0.293223	0.055939	0.0664151	FUNC	benign
1673	His	Asn	-0.16855	-0.0189109		-0.131498	FUNC
1673	His	Asp	0.161274	-0.481571		-0.132856	FUNC
1673	His	Cys	0.175029	-0.0407697
1673	His	Gln	0.0650431	-0.490357		0.0388963	FUNC
1673	His	Glu	-0.0980241	0.161172	-0.0619403
1673	His	Gly	-0.447564	-0.50121
1673	His	His	0	0		-0.199791	FUNC
1673	His	Ile	-0.12131	-0.362749
1673	His	Leu	-0.159611	-0.19807	-0.0304277	0.660457	FUNC
1673	His	Lys	-0.566454	0.00176249
1673	His	Met	-0.110355	-0.762904
1673	His	Phe	-0.354447	-0.294436	-0.0158128
1673	His	Pro	0.0227704	0.192923	0.0113542	-0.0738043	FUNC
1673	His	Ser	-0.300964	0.0747432	0.0117336
1673	His	Thr	-0.59107	-0.14029	-0.177299
1673	His	Trp	-0.501325	-0.443443	-0.19672
1673	His	Tyr	0.0458141	-0.258458	-0.0738432	0.205781	FUNC	benign
1673	His	Val	-0.26624	-0.707702	0.0133812
1674	Ile	Ala	-0.256652	-0.217483	0.0318887
1674	Ile	Arg	-0.0492453	0.497417	-0.70548
1674	Ile	Asn	-0.229158	-0.296315	-0.000986537
1674	Ile	Asp	-1.5815	-0.257534	-0.929235
1674	Ile	Cys	-0.103295	-0.0723815	-0.178851
1674	Ile	Gln	-0.357097	-0.0698803	-0.483809
1674	Ile	Glu	-0.814442	-0.114197	-0.677295
1674	Ile	Gly	-0.149965	-0.281168	-0.215588
1674	Ile	His	-0.105836	0.0191733	-0.310442
1674	Ile	Ile	0	0
1674	Ile	Leu	-0.100708	-0.158059	0.137168	0.384052	FUNC
1674	Ile	Lys	0.0223917	-0.0535904	-0.336478
1674	Ile	Met	-0.0862007	-0.190258
1674	Ile	Phe	-0.279008	-0.513623	-0.105304
1674	Ile	Pro	-0.514219	0.233667	-1.35658
1674	Ile	Ser	-0.206033	0.0489852	-0.141651
1674	Ile	Thr	-0.372737	-0.267165	-0.249264	0.0283252	FUNC
1674	Ile	Trp	-0.110246	-0.0696178
1674	Ile	Tyr	-0.391388	-0.148765	-0.123047
1674	Ile	Val	0.0139706	-0.368621	-0.0999043	0.262136	FUNC
1675	Thr	Ala	-0.206702	-0.231234	-0.00955911	0.227925	FUNC	benign
1675	Thr	Arg	-0.569072	-0.313584	0.981488
1675	Thr	Asn	-0.331494	0.00617504		0.0625142	FUNC
1675	Thr	Asp	-0.0814039	-0.433995
1675	Thr	Cys	-0.202325	0.0304882	0.206646
1675	Thr	Gln	-0.964677	0.231822	0.112298
1675	Thr	Glu	-0.121641	0.000687023
1675	Thr	Gly	-0.2503	-0.477325
1675	Thr	His	-0.238199	0.222249
1675	Thr	Ile	-0.206915	-0.230189	-0.0426171	0.0360296	FUNC	benign
1675	Thr	Leu	-0.599558	-0.00545003	0.137445
1675	Thr	Lys	0.105155	-0.296226
1675	Thr	Met	-0.186724	-0.0109361
1675	Thr	Phe	-0.26009	-0.169241	0.262582
1675	Thr	Pro	-0.345604	-0.0547478	0.0253309	0.339671	FUNC
1675	Thr	Ser	0.00362073	-0.518654	-0.0992209	0.209151	FUNC	benign
1675	Thr	Thr	0	0
1675	Thr	Trp	0.0460241	-0.663802
1675	Thr	Tyr	-0.194714	-0.219508
1675	Thr	Val	-0.188213	-0.342756	-0.710018
1676	Leu	Ala	-0.556133	-0.10329	-0.283923
1676	Leu	Arg	-0.438837	0.0613089
1676	Leu	Asn	-0.00965404	-0.297993
1676	Leu	Asp	-0.699223	0.247586	-2.85621
1676	Leu	Cys	-0.671969	-0.0878131	0.107999
1676	Leu	Gln	-0.306394	-0.162131	-0.324534
1676	Leu	Glu	-0.115573	0.121388
1676	Leu	Gly	-0.497223	0.127727
1676	Leu	His	-0.155075	0.302048
1676	Leu	Ile	-0.306795	-0.650672		0.0583029	FUNC
1676	Leu	Leu	0	0		0.257804	FUNC
1676	Leu	Lys	-0.471735	0.210545
1676	Leu	Met	-0.557426	-0.656499
1676	Leu	Phe	-0.152462	-0.280948	-0.16689	0.296732	FUNC	vus
1676	Leu	Pro	-0.379643	-0.393636
1676	Leu	Ser	-0.185481	0.112586	-0.114868			vus
1676	Leu	Thr	-0.174273	-0.390756	-0.142376
1676	Leu	Trp	-0.306829	-0.419576
1676	Leu	Tyr	0.199175	-0.217483
1676	Leu	Val	-0.203612	-0.0910402	-0.101176	0.207102	FUNC
1677	Thr	Ala	-0.173499	-0.208526		-0.398042	FUNC	vus
1677	Thr	Arg	-0.602188	-0.234141	-0.0382692
1677	Thr	Asn	-0.109882	0.217206		-0.203384	FUNC	benign
1677	Thr	Asp	-0.602266	-0.309419	-0.102141
1677	Thr	Cys	-0.46484	0.20899
1677	Thr	Gln	-0.542389	-0.230311
1677	Thr	Glu	-0.448064	-0.398407
1677	Thr	Gly	-0.0541022	-0.390063	-0.352863
1677	Thr	His	0.162891	-0.4547	0.0534323
1677	Thr	Ile	-0.0526708	0.241125	-0.471066	-1.01369	INT	vus
1677	Thr	Leu	-0.0444431	0.467524	-0.168692
1677	Thr	Lys	0.0417627	0.0215786
1677	Thr	Met	-0.21856	0.153889
1677	Thr	Phe	0.034601	-0.416656	-0.335382
1677	Thr	Pro	0.213334	-0.212312		-0.682736	FUNC
1677	Thr	Ser	0.0852728	-0.475535	0.295744	0.290125	FUNC
1677	Thr	Thr	0	0		0.158205	FUNC
1677	Thr	Trp	0.18968	0.34968
1677	Thr	Tyr	0.556903	0.247228	-0.264842
1677	Thr	Val	-0.0662811	-0.0910948
1678	Asn	Ala	-0.717759	0.0224925
1678	Asn	Arg	-0.576946	-0.394786	-0.150526
1678	Asn	Asn	0	0		0.60087	FUNC
1678	Asn	Asp	0.109549	-0.553305		0.519645	FUNC
1678	Asn	Cys	0.0141488	0.251853	-0.104266
1678	Asn	Gln	0.125573	-0.438236
1678	Asn	Glu	-0.407238	-0.986739	0.346957
1678	Asn	Gly	-0.318282	-0.24916	0.231026
1678	Asn	His	-0.0425816	-0.377242	0.190754	-0.163273	FUNC
1678	Asn	Ile	-0.0230798	-0.448278		-0.693611	FUNC
1678	Asn	Leu	-0.191881	-0.152419	-0.518066
1678	Asn	Lys	-0.0215767	-0.29386	-0.131392	0.193544	FUNC
1678	Asn	Met	-0.0771916	-0.344719
1678	Asn	Phe	-0.112039	-0.00770883
1678	Asn	Pro	-0.510575	-0.426432	0.0972179
1678	Asn	Ser	-0.26426	0.0538	-0.0131737	0.202969	FUNC
1678	Asn	Thr	0.113318	0.346409	0.158644	0.268235	FUNC
1678	Asn	Trp	-0.253378	-0.22217	-0.377379
1678	Asn	Tyr	0.136083	-0.3899		-0.079988	FUNC
1678	Asn	Val	0.229198	-0.0730306
1679	Leu	Ala	-0.198471	-0.377242
1679	Leu	Arg	-0.0690156	-0.456101		0.254611	FUNC	vus
1679	Leu	Asn	0.0388248	0.0197843	-0.315792
1679	Leu	Asp	-0.473357	0.0246325	-0.244255
1679	Leu	Cys	-0.139922	-0.538231
1679	Leu	Gln	0.0722127	-0.28627		0.252101	FUNC
1679	Leu	Glu	-0.664659	-0.136651
1679	Leu	Gly	-0.363322	-0.335999	0.623811
1679	Leu	His	-0.318729	-0.590435
1679	Leu	Ile	-0.0937555	-0.370393	-0.346425	-0.0550391	FUNC
1679	Leu	Leu	0	0		0.0757875	FUNC
1679	Leu	Lys	-0.640411	-0.0446645
1679	Leu	Met	-0.00965404	-0.527524
1679	Leu	Phe	-0.258303	-0.207824	-0.0561965
1679	Leu	Pro	0.0634561	-0.275632		0.117379	FUNC	benign
1679	Leu	Ser	-0.519733	-0.268291	-0.102379
1679	Leu	Thr	-0.186946	-0.330991
1679	Leu	Trp	-0.22732	-0.718758	-0.126138
1679	Leu	Tyr	0.00042819	-0.632005
1679	Leu	Val	-0.286377	-0.751492		0.37034	FUNC	vus
1680	Ile	Ala	-0.10091	-0.748102
1680	Ile	Arg	-0.342058	0.162519	-1.77795
1680	Ile	Asn	-0.211063	-0.409117	-0.133135	-0.243164	FUNC
1680	Ile	Asp	-0.0588184	0.00224769
1680	Ile	Cys	-0.0848612	-0.0655318
1680	Ile	Gln	-0.219807	-0.762904
1680	Ile	Glu	0.0864616	-0.158059	-0.77501
1680	Ile	Gly	0.0923701	0.247228
1680	Ile	His	0.215459	-0.208703
1680	Ile	Ile	0	0		0.252287	FUNC
1680	Ile	Leu	0.107635	-0.377242		0.461382	FUNC
1680	Ile	Lys	0.29306	0.342272
1680	Ile	Met	0.0415297	-0.167384		0.0731228	FUNC
1680	Ile	Phe	-0.429644	-0.0555301	0.324673	-0.100446	FUNC
1680	Ile	Pro	-0.436826	-0.199694	-0.674509
1680	Ile	Ser	0.0582657	-0.20621	-0.209416	-0.272119	FUNC	vus
1680	Ile	Thr	0.199632	-0.318184		0.179818	FUNC
1680	Ile	Trp	-0.255912	0.181038
1680	Ile	Tyr	-0.418439	-0.348114
1680	Ile	Val	-0.0522319	-0.368151		0.158058	FUNC
1681	Thr	Ala	-0.0412379	0.0257871		0.409709	FUNC
1681	Thr	Arg	0.0667322	-0.061803
1681	Thr	Asn	-0.0554473	-0.523657		-0.463856	FUNC
1681	Thr	Asp	0.0821336	-0.209183
1681	Thr	Cys	0.294059	-0.572667
1681	Thr	Gln	0.0237149	-0.408741
1681	Thr	Glu	-0.340891	-0.45096	0.207604
1681	Thr	Gly	-0.257678	-0.575808
1681	Thr	His	0.509264	-0.305783
1681	Thr	Ile	0.0574289	-0.226354		-0.786039	INT	vus
1681	Thr	Leu	0.441047	-0.240937	-0.154661
1681	Thr	Lys	-0.330632	-0.0506708	-0.270834
1681	Thr	Met	0.281381	-0.234991
1681	Thr	Phe	0.320297	0.303002
1681	Thr	Pro	-1.61726	-0.22803		-2.06614	LOF	vus
1681	Thr	Ser	-0.0127887	-0.556011		-0.671512	FUNC
1681	Thr	Thr	0	0		0.288142	FUNC
1681	Thr	Trp	0.955212	0.0128146
1681	Thr	Tyr	0.672212	0.0305515
1681	Thr	Val	0.0959112	-0.120127
1682	Glu	Ala	-0.110897	-0.377242	-0.189033	-0.449022	FUNC
1682	Glu	Arg	-0.425561	-0.491652	-0.280557
1682	Glu	Asn	0.208316	0.22023
1682	Glu	Asp	-0.0687155	-0.405815	-0.0280224	-0.861916	INT
1682	Glu	Cys	0.218066	-0.14931
1682	Glu	Gln	6.36997e-05	-0.280392		-0.978868	INT	vus
1682	Glu	Glu	0	0		0.360497	FUNC
1682	Glu	Gly	-0.194831	-0.405281	0.00644196	0.368825	FUNC
1682	Glu	His	-0.183685	-0.202889
1682	Glu	Ile	0.0491981	-0.442571
1682	Glu	Leu	-0.175752	0.325179	0.440304
1682	Glu	Lys	0.236352	-0.139769	-0.16146	-1.79738	LOF	benign
1682	Glu	Met	0.0203863	0.113035
1682	Glu	Phe	0.241574	0.00428297
1682	Glu	Pro	0.030771	-0.322881	-0.0137118
1682	Glu	Ser	-0.0615421	-0.219279	-0.210272
1682	Glu	Thr	0.249573	-0.0344754
1682	Glu	Trp	0.1728	-0.198994
1682	Glu	Tyr	0.465037	-0.641934
1682	Glu	Val	-0.0991184	-0.270315	-0.1982	-1.93963	LOF	vus
1683	Glu	Ala	-0.434167	-0.335999	0.0185044	0.0372153	FUNC
1683	Glu	Arg	0.186039	-0.550753	-0.151415
1683	Glu	Asn	0.113189	-0.470332	-1.30286
1683	Glu	Asp	-0.124548	-0.187129		-0.162662	FUNC	vus
1683	Glu	Cys	-0.104196	-0.689138
1683	Glu	Gln	-0.285263	-0.45096	0.156567	-2.02639	LOF
1683	Glu	Glu	0	0		-0.326101	FUNC
1683	Glu	Gly	-0.0175281	-0.3702	-0.25271	-1.09715	INT	vus
1683	Glu	His	0.0845672	-0.30777	-0.602723
1683	Glu	Ile	-0.140714	-0.191931	-0.025335
1683	Glu	Leu	-0.347188	0.0572755	0.0672792
1683	Glu	Lys	-0.186437	-0.241319		-1.99075	LOF	vus
1683	Glu	Met	-0.0487806	0.0531961
1683	Glu	Phe	-0.053145	-0.489299	-0.163318
1683	Glu	Pro	-0.42426	0.0408656	-0.136408
1683	Glu	Ser	0.0149291	-0.377242	-0.246683
1683	Glu	Thr	-0.552023	-0.329614	0.457796
1683	Glu	Trp	0.132685	-0.0407697	-0.0497322
1683	Glu	Tyr	0.131863	-0.467467
1683	Glu	Val	-0.115295	-0.267889	-1.09657	-1.33179	LOF
1684	Thr	Ala	-0.405437	0.345154	-0.262696	-0.652546	FUNC	benign
1684	Thr	Arg	-1.84153	-1.18516	-1.6988
1684	Thr	Asn	-0.00571693	-0.132328	-1.19669	-1.25097	INT
1684	Thr	Asp	-0.241793	0.00842055
1684	Thr	Cys	-0.198548	0.0389185	-0.241784
1684	Thr	Gln	-0.245586	0.795823
1684	Thr	Glu	-0.0909143	-0.0685947
1684	Thr	Gly	0.0602649	-0.140853	-1.58494
1684	Thr	His	0.0365093	-0.152901	-0.340029
1684	Thr	Ile	-0.0308394	-0.242286		-1.97301	LOF
1684	Thr	Leu	-0.217185	0.152815
1684	Thr	Lys	-2.70764	-0.96791	-1.63706
1684	Thr	Met	-0.400179	0.2506
1684	Thr	Phe	-0.0248274	-0.161455	-0.702139
1684	Thr	Pro	-0.0461015	0.180803	-1.43543	-1.46839	LOF	vus
1684	Thr	Ser	-0.0596667	-0.2507	0.121683	-1.30501	INT	vus
1684	Thr	Thr	0	0		0.133024	FUNC
1684	Thr	Trp	0.354795	0.18826	-0.297909
1684	Thr	Tyr	0.338325	0.163477
1684	Thr	Val	-0.197834	0.0265634	0.259255
1685	Thr	Ala	-0.27783	-0.00951715		-1.84067	LOF	vus
1685	Thr	Arg	-0.56682	0.677407	-1.74417
1685	Thr	Asn	-0.0754554	0.0246325		-1.82717	LOF
1685	Thr	Asp	0.182901	-0.400364
1685	Thr	Cys	-0.520289	0.165501
1685	Thr	Gln	-0.410135	-0.143169	-1.77807
1685	Thr	Glu	-0.911067	0.0194895
1685	Thr	Gly	0.108315	0.106023	-0.984451
1685	Thr	His	-0.841569	-0.220673
1685	Thr	Ile	-0.906331	-0.7618	-1.61023	-1.99158	LOF	vus
1685	Thr	Leu	-0.691983	-0.21409	-1.43237
1685	Thr	Lys	-0.511332	0.133584
1685	Thr	Met	-0.662483	0.274844
1685	Thr	Phe	-2.52276	-0.965029
1685	Thr	Pro	-1.11124	-1.50711		-1.55788	LOF
1685	Thr	Ser	-0.380961	-0.412488	0.0653298	-1.95088	LOF
1685	Thr	Thr	0	0		0.0371852	FUNC
1685	Thr	Trp	-2.35051	-1.47585
1685	Thr	Tyr	-1.74434	-0.469901
1685	Thr	Val	-0.927813	-0.24743
1686	His	Ala	-0.0828574	0.241797
1686	His	Arg	-0.579794	-0.355851		-1.33664	LOF	likely pathogenic
1686	His	Asn	-0.212547	0.255087		-2.39409	LOF
1686	His	Asp	-0.752754	0.263849		-1.65288	LOF
1686	His	Cys	-0.233687	0.237124
1686	His	Gln	-0.479364	0.246631	-1.71964	-1.92897	LOF	pathogenic
1686	His	Glu	-3.42376	-0.457931
1686	His	Gly	-1.64913	-0.0840197
1686	His	His	0	0		0.785939	FUNC
1686	His	Ile	-0.398018	0.393008
1686	His	Leu	-0.123833	-0.179319	-0.804064	-1.55661	LOF
1686	His	Lys	-1.77618	-0.858545
1686	His	Met	-0.268277	-0.0925764
1686	His	Phe	0.106612	-0.368695
1686	His	Pro	-1.23089	-1.6375	-0.987165	-1.96556	LOF	vus
1686	His	Ser	-0.654505	0.837781	-1.91112
1686	His	Thr	-0.40836	-0.441264
1686	His	Trp	-0.229342	0.0380203
1686	His	Tyr	-0.0392788	-0.105541		-1.52726	LOF	vus
1686	His	Val	0.193942	0.169787
1687	Val	Ala	0.34417	-0.0452207		-0.491271	FUNC
1687	Val	Arg	-3.19451	-1.92317
1687	Val	Asn	-2.97834	-2.07663
1687	Val	Asp	-0.613967	-1.24511		-1.815	LOF
1687	Val	Cys	0.00413752	0.00399087
1687	Val	Gln	-2.94741	-2.51195
1687	Val	Glu	-3.25671	-1.88783
1687	Val	Gly	-2.025	-1.82136	-1.97519	-2.33428	LOF	vus
1687	Val	His	0.123408	0.124554
1687	Val	Ile	0.117743	-0.386014		-0.264841	FUNC	benign
1687	Val	Leu	-0.336882	-0.507563	-0.462963	-0.0695057	FUNC	vus
1687	Val	Lys	-3.12819	-2.72179
1687	Val	Met	0.0147328	-0.292855
1687	Val	Phe	-0.184125	-0.230862	-1.19163	-2.06998	LOF
1687	Val	Pro	-2.68434	-5
1687	Val	Ser	-0.542691	0.0200599
1687	Val	Thr	-0.176071	-0.138674	-0.819388
1687	Val	Trp	-4.19192	-3.36581
1687	Val	Tyr	-0.160629	-0.188276
1687	Val	Val	0	0		-0.17947	FUNC
1688	Val	Ala	0.363172	-0.114106	-0.73503	-0.322964	FUNC	vus
1688	Val	Arg	-3.67619	-3.32168
1688	Val	Asn	-1.68454	-0.790429
1688	Val	Asp	-0.844082	-0.859494		-1.5721	LOF
1688	Val	Cys	0.0497241	-0.623375
1688	Val	Gln	-3.7631	-3.32168
1688	Val	Glu	-3.2364	-2.90741
1688	Val	Gly	-1.1002	0.0262945		-2.29525	LOF
1688	Val	His	-3.51692	-5
1688	Val	Ile	-0.108882	-0.452277		0.0487756	FUNC	vus
1688	Val	Leu	-0.238822	-0.275243	-0.00443492	-0.416441	FUNC
1688	Val	Lys	-2.63249	-2.91094
1688	Val	Met	-0.222468	-0.394191
1688	Val	Phe	-0.124996	0.21514	-2.58229	-1.8739	LOF	likely pathogenic
1688	Val	Pro	-3.79411	-3.45302	-1.4587
1688	Val	Ser	-0.64409	0.126284
1688	Val	Thr	-0.178817	-0.10012	-0.545432
1688	Val	Trp	-2.41831	-3.32168
1688	Val	Tyr	-1.99029	-1.04704
1688	Val	Val	0	0		0.165678	FUNC
1689	Met	Ala	-0.560002	-0.772951
1689	Met	Arg	-1.54135	-0.323658		-2.07742	LOF	vus
1689	Met	Asn	-0.0758324	0.0314542	-1.62357
1689	Met	Asp	-2.41542	-3.91336
1689	Met	Cys	-0.0732917	-0.365614
1689	Met	Gln	-0.0101138	-0.564705
1689	Met	Glu	-1.22549	-1.70543	-2.82016
1689	Met	Gly	-1.16861	-0.360292	-2.73934
1689	Met	His	-0.931452	-1.70129
1689	Met	Ile	0.131475	-0.377242		-0.531209	FUNC	benign
1689	Met	Leu	-0.278188	-0.5538	-0.245613	-0.484376	FUNC	vus
1689	Met	Lys	-0.177196	-0.0986686		-1.81311	LOF	likely pathogenic
1689	Met	Met	0	0
1689	Met	Phe	-0.232639	-0.151995	-0.778181
1689	Met	Pro	-2.51292	-0.125927	-2.85706
1689	Met	Ser	-0.179401	-0.170052	-1.10851
1689	Met	Thr	0.212699	-0.603427	0.0586554	0.0423165	FUNC	vus
1689	Met	Trp	-4.21222	-2.89724
1689	Met	Tyr	-2.34239	-3.17045
1689	Met	Val	-0.254263	-0.0612751	-0.351267	0.56154	FUNC	vus
1690	Lys	Ala	-0.228734	-0.363157	0.00600765
1690	Lys	Arg	-0.323138	-0.0725815		0.130446	FUNC
1690	Lys	Asn	-0.196031	-0.0728294		-0.186454	FUNC
1690	Lys	Asp	0.0978992	-0.3899
1690	Lys	Cys	0.156652	-0.316247
1690	Lys	Gln	0.0141488	-0.636256		-0.112956	FUNC	benign
1690	Lys	Glu	-0.122123	-0.182691		-0.629181	FUNC
1690	Lys	Gly	-0.0112274	-0.149184
1690	Lys	His	-0.166802	-0.876573
1690	Lys	Ile	0.31657	-0.0236019	-0.274243	-1.1558	INT
1690	Lys	Leu	-0.246071	-0.269996	-0.202094
1690	Lys	Lys	0	0		0.123068	FUNC
1690	Lys	Met	0.3768	-0.143424	-0.224715
1690	Lys	Phe	0.955806	0.120272	-0.232932
1690	Lys	Pro	-0.83435	-0.459255	-1.12945
1690	Lys	Ser	-0.485612	-0.717702	-0.0688046
1690	Lys	Thr	-0.275401	-0.0407697	-0.56067	-1.31958	INT
1690	Lys	Trp	0.873059	-0.433201
1690	Lys	Tyr	0.476397	-0.150284
1690	Lys	Val	-0.226073	0.360357	-0.586996
1691	Thr	Ala	-0.268135	-0.072056		-1.19623	INT	benign
1691	Thr	Arg	-2.92625	-2.54221		-2.04963	LOF	likely pathogenic
1691	Thr	Asn	-2.40606	-3.17045
1691	Thr	Asp	-2.6439	-2.44832
1691	Thr	Cys	-0.498649	-0.3951
1691	Thr	Gln	-3.45764	-2.94219
1691	Thr	Glu	-3.7311	-3.51274
1691	Thr	Gly	-1.95163	-0.471429	-1.59956
1691	Thr	His	-2.87539	-1.98668	-1.67061
1691	Thr	Ile	-0.670816	-0.24803		-1.39646	LOF	vus
1691	Thr	Leu	-2.94014	-3.59612	-1.86644
1691	Thr	Lys	-2.10654	-1.32743		-1.85493	LOF	vus
1691	Thr	Met	-5	-2.29089
1691	Thr	Phe	-2.58248	-2.32315
1691	Thr	Pro	-0.57256	-0.680623		-1.73982	LOF
1691	Thr	Ser	-0.354735	-0.0989622		0.0425239	FUNC
1691	Thr	Thr	0	0		-1.48589	LOF
1691	Thr	Trp	-2.56901	-3.48332
1691	Thr	Tyr	-5	-5	-1.48121
1691	Thr	Val	-0.75729	-0.239092
1692	Asp	Ala	0.0523693	-0.0915303	-2.83052	-2.08088	LOF	vus
1692	Asp	Arg	0.306579	0.162306	-1.07762
1692	Asp	Asn	0.097269	-0.338986		-1.86484	LOF	likely pathogenic
1692	Asp	Asp	0	0		0.0612014	FUNC
1692	Asp	Cys	-0.213754	-0.663586
1692	Asp	Gln	-0.321835	-0.0749611
1692	Asp	Glu	-0.107399	-0.190494	-0.647836	-2.14733	LOF
1692	Asp	Gly	0.0949824	-0.352447		-1.11154	INT
1692	Asp	His	0.062558	0.131127	-1.52277	-1.57851	LOF	likely pathogenic
1692	Asp	Ile	-0.0329778	-0.0446645
1692	Asp	Leu	0.14695	0.487224	-1.0767
1692	Asp	Lys	-0.38718	-0.0773964	-0.680684
1692	Asp	Met	0.377355	0.0298968
1692	Asp	Phe	0.083741	0.384898
1692	Asp	Pro	-0.269566	-0.34761
1692	Asp	Ser	0.453166	-0.265394	-0.910108
1692	Asp	Thr	-0.668661	-0.391528	-0.277328
1692	Asp	Trp	0.344273	0.34566
1692	Asp	Tyr	0.470175	-0.134192	-1.0072	-1.26893	INT	pathogenic
1692	Asp	Val	-0.0686976	0.184937		-1.68567	LOF	vus
1693	Ala	Ala	0	0		-0.0208571	FUNC
1693	Ala	Arg	0.309532	-0.266785	-0.152281
1693	Ala	Asn	-0.0324537	-0.377242
1693	Ala	Asp	-0.501803	-0.14159	-0.0639829	-1.53999	LOF
1693	Ala	Cys	-0.00317378	-0.427886
1693	Ala	Gln	-0.235498	-0.256796
1693	Ala	Glu	-0.107903	-0.431018	-0.863681
1693	Ala	Gly	0.0428676	-0.436372		-1.02196	INT
1693	Ala	His	0.486877	-0.13255	0.252355
1693	Ala	Ile	-0.14301	-0.780037	0.643117
1693	Ala	Leu	0.0532625	-0.203251	-0.0896952
1693	Ala	Lys	-0.598558	0.0171031	0.0318051
1693	Ala	Met	0.289828	-0.345324	0.364597
1693	Ala	Phe	0.0564356	-0.23153	0.122988
1693	Ala	Pro	-0.0817148	-0.385717		-0.192657	FUNC
1693	Ala	Ser	0.0798306	-0.212073	-0.0105352	-1.47499	LOF
1693	Ala	Thr	0.0485337	-0.168798	-0.190822	-0.444568	FUNC
1693	Ala	Trp	0.203417	-0.120019
1693	Ala	Tyr	-0.046411	-0.260035
1693	Ala	Val	0.0827336	-0.224403	-0.147209	-1.67152	LOF	vus
1694	Glu	Ala	-0.318822	-0.720659	-0.0737017	0.143762	FUNC
1694	Glu	Arg	0.017258	-0.0860449
1694	Glu	Asn	-0.189	-0.30415
1694	Glu	Asp	0.0957033	-0.268185	-0.460623	-0.18765	FUNC
1694	Glu	Cys	0.0334848	-0.0819204
1694	Glu	Gln	0.108873	-0.146559		-0.604248	FUNC
1694	Glu	Glu	0	0		-0.0626352	FUNC
1694	Glu	Gly	-0.13098	-0.511221		-0.04589	FUNC	vus
1694	Glu	His	0.187066	-0.0826775	-0.0324204
1694	Glu	Ile	0.0754654	-0.22375
1694	Glu	Leu	0.23508	-0.14029	-0.11714
1694	Glu	Lys	0.105176	-0.112381	-0.313516	-1.75546	LOF	vus
1694	Glu	Met	-0.289841	-0.200311
1694	Glu	Phe	0.440282	-0.419133
1694	Glu	Pro	-0.0661488	0.246631
1694	Glu	Ser	0.272152	-0.194083
1694	Glu	Thr	-0.120664	-0.197165
1694	Glu	Trp	0.426843	-0.50772
1694	Glu	Tyr	0.225961	-0.307213
1694	Glu	Val	0.298483	-0.185531	-0.290695	-0.026402	FUNC
1695	Phe	Ala	0.152437	-0.123362	-0.257266
1695	Phe	Arg	-0.452736	-0.244303	-0.0437265
1695	Phe	Asn	-0.312595	-0.212312
1695	Phe	Asp	0.114829	0.0723944
1695	Phe	Cys	-0.0692359	-0.517471	-0.522803	-0.0224119	FUNC
1695	Phe	Gln	-0.662526	0.00842055	0.179388
1695	Phe	Glu	-0.356313	-0.430234
1695	Phe	Gly	0.0969453	-0.159973	0.0838587
1695	Phe	His	-0.0388055	-0.356833
1695	Phe	Ile	-0.0851814	0.0775949	-0.775925	-1.02976	INT
1695	Phe	Leu	-0.0297808	-0.269393	0.207391	-0.105779	FUNC	benign
1695	Phe	Lys	-0.412841	0.343608	-0.351854
1695	Phe	Met	-0.230793	-0.377242	1.35624
1695	Phe	Phe	0	0		0.00371595	FUNC
1695	Phe	Pro	-1.16434	0.325661	-1.4421
1695	Phe	Ser	-0.0686614	-0.487954	-0.105523	0.133193	FUNC
1695	Phe	Thr	-0.315879	0.326639	-0.870814
1695	Phe	Trp	-0.250596	-0.59585
1695	Phe	Tyr	-0.658069	-0.0233642	-0.213542	0.0190437	FUNC
1695	Phe	Val	0.148533	0.365667	-0.74625	-1.80195	LOF	pathogenic
1696	Val	Ala	0.100103	-0.481336		0.0368025	FUNC	benign
1696	Val	Arg	-0.188113	-0.571884
1696	Val	Asn	-0.858918	-0.581337
1696	Val	Asp	0.0604114	0.627552
1696	Val	Cys	-0.128754	-0.077497	-0.361759
1696	Val	Gln	-0.155075	-0.697012
1696	Val	Glu	-0.0851942	-0.613631		-1.62238	LOF
1696	Val	Gly	0.21968	-0.325506	-0.548284	-1.32996	LOF
1696	Val	His	0.0211508	-0.640659	-0.337627
1696	Val	Ile	-0.0257249	-0.22505
1696	Val	Leu	-0.054726	-0.501432	-0.655488	-0.945259	INT	vus
1696	Val	Lys	-0.246788	-0.719528
1696	Val	Met	0.0225524	0.0486618	-0.226897	-0.298897	FUNC	vus
1696	Val	Phe	-1.8039	-1.53221
1696	Val	Pro	-2.99027	-2.54221
1696	Val	Ser	-0.0402563	0.0342655
1696	Val	Thr	0.265463	-0.513507
1696	Val	Trp	-0.189202	-0.54839
1696	Val	Tyr	-1.49952	-1.28295	-0.903797
1696	Val	Val	0	0		0.154763	FUNC
1697	Cys	Ala	-0.87177	-0.0916281	-0.013273
1697	Cys	Arg	-0.924769	-0.934951	-1.33183	-2.14939	LOF	vus
1697	Cys	Asn	0.092753	0.159686	-1.07335
1697	Cys	Asp	-5	-2.87868
1697	Cys	Cys	0	0		-0.261558	FUNC
1697	Cys	Gln	-2.40381	-1.51432
1697	Cys	Glu	-3.04066	-3.54131
1697	Cys	Gly	-0.0763686	-0.250636		-0.304249	FUNC	benign
1697	Cys	His	-5	-2.32315
1697	Cys	Ile	-0.606966	0.140896
1697	Cys	Leu	-2.29498	-1.86217	-1.89678
1697	Cys	Lys	-2.48778	-2.61795	-1.91984
1697	Cys	Met	-2.68557	-3.05826
1697	Cys	Phe	-0.918781	-1.23662		-2.39626	LOF	likely pathogenic
1697	Cys	Pro	-0.595045	-0.502405
1697	Cys	Ser	-0.313825	-0.341996	-0.112836	-0.0126952	FUNC	vus
1697	Cys	Thr	-0.0971007	0.00654746	-0.564085
1697	Cys	Trp	-2.36737	-1.87545		-2.25007	LOF	vus
1697	Cys	Tyr	-0.535065	-1.1569		-2.05778	LOF	vus
1697	Cys	Val	-0.247331	-0.274146
1698	Glu	Ala	-0.354584	-0.223881		-0.0592878	FUNC
1698	Glu	Arg	-0.625992	-0.571083	-0.605225
1698	Glu	Asn	-0.631184	-0.026316
1698	Glu	Asp	-0.0379751	-0.661672		0.10919	FUNC
1698	Glu	Cys	-0.103913	-0.128442
1698	Glu	Gln	-0.393469	-0.220826	-0.204233	-0.0437764	FUNC
1698	Glu	Glu	0	0		-0.0454051	FUNC
1698	Glu	Gly	0.0442988	-0.0917747	-0.681058	-0.138484	FUNC	vus
1698	Glu	His	-1.38736	-0.160177
1698	Glu	Ile	-1.48387	-0.167643
1698	Glu	Leu	-0.794429	-0.533658	-0.274641
1698	Glu	Lys	-0.639786	-0.33606		-0.0632613	FUNC
1698	Glu	Met	-0.554217	-0.341944
1698	Glu	Phe	0.805736	-0.240861
1698	Glu	Pro	-0.194646	0.46136
1698	Glu	Ser	-0.419296	-0.251422	-0.284776
1698	Glu	Thr	-0.631184	-0.442079	0.162202
1698	Glu	Trp	0.166259	-0.287496
1698	Glu	Tyr	0.00208038	-0.152053	-0.0147763
1698	Glu	Val	-0.164213	0.0780138		-0.0442837	FUNC
1699	Arg	Ala	-4.80038	-4.15383	-1.43188
1699	Arg	Arg	0	0
1699	Arg	Asn	-4.04486	-3.12023
1699	Arg	Asp	-3.05715	-5
1699	Arg	Cys	-5	-0.316154
1699	Arg	Gln	-0.749164	-1.19166				vus
1699	Arg	Glu	-5	-3.84921
1699	Arg	Gly	-3.11504	-2.63778		-2.21016	LOF
1699	Arg	His	-5	-3.59612
1699	Arg	Ile	-3.94935	-3.69747
1699	Arg	Leu	-0.864826	-1.59417	-1.03224	-1.55594	LOF	vus
1699	Arg	Lys	-1.37193	-3.46177
1699	Arg	Met	-4.28955	-1.00007	-0.920211
1699	Arg	Phe	-3.37455	-3.64808
1699	Arg	Pro	-2.78594	-1.18191	-0.985395	-1.54852	LOF	vus
1699	Arg	Ser	-5	-5	-1.36867
1699	Arg	Thr	-3.32896	-1.18656
1699	Arg	Trp	-0.486009	-0.752107	-1.10599			likely pathogenic
1699	Arg	Tyr	-4.09183	-4.1839
1699	Arg	Val	-3.7311	-5
1700	Thr	Ala	-0.84185	-1.01504	-1.6729	-2.02289	LOF	vus
1700	Thr	Arg	-1.51718	-1.14946		-1.70495	LOF
1700	Thr	Asn	-5	-5
1700	Thr	Asp	-3.1344	-2.25755
1700	Thr	Cys	-2.97834	-2.50364
1700	Thr	Gln	-3.30786	-3.78949
1700	Thr	Glu	-5	-5
1700	Thr	Gly	-2.51664	-5
1700	Thr	His	-1.62697	-3.12878
1700	Thr	Ile	-0.859972	-0.772035		-2.49175	LOF	likely pathogenic
1700	Thr	Leu	-3.63443	-2.529
1700	Thr	Lys	-1.36377	-1.596		-2.07522	LOF
1700	Thr	Met	-3.05715	-5	-1.87799
1700	Thr	Phe	-1.71436	-1.98668
1700	Thr	Pro	-0.877021	-2.72179		-2.27998	LOF	vus
1700	Thr	Ser	-0.0621275	-0.107092
1700	Thr	Thr	0	0		0.270924	FUNC
1700	Thr	Trp	-2.96381	-5
1700	Thr	Tyr	-0.712075	-1.17736	-1.84815
1700	Thr	Val	-4.28955	-3.74454
1701	Leu	Ala	0.103359	-0.295229	-0.0931409
1701	Leu	Arg	-0.252648	-0.625259	-0.691261	-0.46671	FUNC
1701	Leu	Asn	-1.75923	-3.42176
1701	Leu	Asp	-4.63923	-3.56909
1701	Leu	Cys	0.35343	-0.0684279
1701	Leu	Gln	-0.387673	-0.693579		-0.143578	FUNC
1701	Leu	Glu	-0.841775	-0.252079
1701	Leu	Gly	-0.637952	-0.945637
1701	Leu	His	-0.868124	-0.880768
1701	Leu	Ile	-0.540084	-0.667134	-0.5242
1701	Leu	Leu	0	0		-0.198903	FUNC
1701	Leu	Lys	-0.896957	-0.821928
1701	Leu	Met	0.10625	-0.418344		0.183322	FUNC	benign
1701	Leu	Phe	-0.455696	-0.197815
1701	Leu	Pro	-0.351423	-0.362033		-1.30043	INT	vus
1701	Leu	Ser	-0.7777	0.0240995	-0.350742
1701	Leu	Thr	-0.565976	-0.456649
1701	Leu	Trp	-0.503762	-0.487699
1701	Leu	Tyr	-0.528354	-0.200311
1701	Leu	Val	-0.0141151	-0.377242		-0.118244	FUNC
1702	Lys	Ala	-2.44795	-3.33661
1702	Lys	Arg	-0.571256	-1.57295	-1.34391	-1.74109	LOF	vus
1702	Lys	Asn	-0.517086	-0.909459		-1.94319	LOF
1702	Lys	Asp	-5	-3.28596
1702	Lys	Cys	-2.65181	-5
1702	Lys	Gln	-1.98151	-1.70217		-2.27879	LOF	likely pathogenic
1702	Lys	Glu	-1.12285	-0.737525		-2.02025	LOF
1702	Lys	Gly	-2.22813	-5
1702	Lys	His	-1.84111	-5	-1.90909
1702	Lys	Ile	-0.70574	-1.20142		-2.01758	LOF	likely pathogenic
1702	Lys	Leu	-2.00037	-2.81624
1702	Lys	Lys	0	0		0.472195	FUNC
1702	Lys	Met	-2.48479	-3.54131
1702	Lys	Phe	-4.00445	-3.98816
1702	Lys	Pro	-3.92286	-3.21046
1702	Lys	Ser	-1.00864	-1.4982
1702	Lys	Thr	-1.092	-1.06476		-1.58127	LOF
1702	Lys	Trp	-3.88575	-5
1702	Lys	Tyr	-3.12692	-3.38009
1702	Lys	Val	-2.35116	-3.40253
1703	Tyr	Ala	-0.991757	-1.26756	-2.05704
1703	Tyr	Arg	-1.97745	-1.74412	-1.58459
1703	Tyr	Asn	-0.943298	-1.59226		-2.21296	LOF
1703	Tyr	Asp	-3.2656	-2.57447		-2.34852	LOF	vus
1703	Tyr	Cys	-0.306829	-0.422704		-1.82026	LOF	vus
1703	Tyr	Gln	-3.19339	-2.64593	-2.66409
1703	Tyr	Glu	-1.8482	-3.59612
1703	Tyr	Gly	-2.30572	-2.308
1703	Tyr	His	-0.478698	-0.308839		-1.70174	LOF	vus
1703	Tyr	Ile	-2.94625	-5
1703	Tyr	Leu	-0.269981	-0.425155	-2.8123
1703	Tyr	Lys	-2.90958	-3.56909
1703	Tyr	Met	-0.324857	-0.356728
1703	Tyr	Phe	0.0569516	-0.662748		-0.181696	FUNC
1703	Tyr	Pro	-2.33116	-3.08529	-1.38304
1703	Tyr	Ser	-1.24748	-0.957716	-1.84538	-2.06572	LOF
1703	Tyr	Thr	-3.91516	-1.81233
1703	Tyr	Trp	0.0749748	-0.272981
1703	Tyr	Tyr	0	0		0.240886	FUNC
1703	Tyr	Val	-3.04481	-2.98521
1704	Phe	Ala	-3.42376	-4.02356
1704	Phe	Arg	-2.90584	-5	-1.27184
1704	Phe	Asn	-5	-5	-1.25414
1704	Phe	Asp	-3.38273	-3.08529
1704	Phe	Cys	-1.52121	-1.38591		-1.70622	LOF
1704	Phe	Gln	-1.8652	-4.15383
1704	Phe	Glu	-2.02831	-3.72128
1704	Phe	Gly	-4.79103	-5
1704	Phe	His	-2.65998	-3.00833	-1.30023
1704	Phe	Ile	-1.44615	-1.55052		-1.45495	LOF	vus
1704	Phe	Leu	-0.549134	-1.09938	-1.25698	-1.85217	LOF	vus
1704	Phe	Lys	-5	-2.77514
1704	Phe	Met	-2.77378	-5	-1.1822
1704	Phe	Phe	0	0		0.194673	FUNC
1704	Phe	Pro	-3.53404	-2.37872	-1.53918
1704	Phe	Ser	-1.28132	-0.956687	-1.46621	-2.11095	LOF	vus
1704	Phe	Thr	-3.10507	-3.45302	-1.29168
1704	Phe	Trp	-3.71771	-4.00602
1704	Phe	Tyr	-1.22499	-1.40229	-1.36438	-2.12342	LOF	vus
1704	Phe	Val	-2.04757	-2.29683		-2.14701	LOF
1705	Leu	Ala	0.020671	-0.255139	-0.198532
1705	Leu	Arg	-0.15422	0.0185426	-0.578497	-1.17417	INT	vus
1705	Leu	Asn	0.0298919	-0.938393
1705	Leu	Asp	0.175651	-0.0108795
1705	Leu	Cys	-0.150339	-0.249861	0.643964
1705	Leu	Gln	-0.81507	-0.351763		-0.190566	FUNC
1705	Leu	Glu	-0.0299764	-0.24733	-0.859986
1705	Leu	Gly	-0.294608	-0.393636
1705	Leu	His	-0.124911	-0.589301	-0.1763
1705	Leu	Ile	-0.169997	-0.743934	0.0931967	-0.134881	FUNC
1705	Leu	Leu	0	0		0.0816734	FUNC
1705	Leu	Lys	-0.302041	-0.317523	-0.519531
1705	Leu	Met	-0.185259	-0.610173
1705	Leu	Phe	-0.3314	-0.769968
1705	Leu	Pro	-0.633253	-0.951871		-2.15431	LOF	vus
1705	Leu	Ser	-0.315879	-0.0473595	-0.379515
1705	Leu	Thr	0.237819	0.139719	-1.11951
1705	Leu	Trp	-0.149221	0.0133641
1705	Leu	Tyr	0.092753	-0.536518
1705	Leu	Val	-0.119527	0.0134394		-0.147694	FUNC	benign
1706	Gly	Ala	-0.286993	-0.326917	0.0711825	-0.0514299	FUNC	benign
1706	Gly	Arg	-0.785967	-1.55433	-1.8379	-2.23862	LOF	likely pathogenic
1706	Gly	Asn	-2.31392	-1.79562
1706	Gly	Asp	-4.5714	-2.29089	-1.55724
1706	Gly	Cys	0.0528022	0.466608
1706	Gly	Gln	-1.3122	-0.402884
1706	Gly	Glu	-1.00266	-1.64468		-2.45299	LOF	vus
1706	Gly	Gly	0	0		-0.015663	FUNC
1706	Gly	His	-5	-3.12878	-1.94079
1706	Gly	Ile	-2.67293	-1.94366
1706	Gly	Leu	-4.28021	-1.6112	-1.64119
1706	Gly	Lys	-2.02338	-4.2131
1706	Gly	Met	0.456646	0.169787
1706	Gly	Phe	-1.92177	-3.08529
1706	Gly	Pro	-3.40003	-2.19253	-1.32972
1706	Gly	Ser	-0.0356692	-0.261888	-0.436294
1706	Gly	Thr	-0.829306	-0.526454	-2.12243
1706	Gly	Trp	-1.96807	-3.45915
1706	Gly	Tyr	-4.25806	-2.52382
1706	Gly	Val	-0.341593	-0.48414	-1.14787	-2.32298	LOF	likely pathogenic
1707	Ile	Ala	0.187988	0.113234
1707	Ile	Arg	-1.6603	-2.64593	-1.45801
1707	Ile	Asn	-0.0438888	-0.062399		-0.689445	FUNC
1707	Ile	Asp	-1.98151	-3.25644
1707	Ile	Cys	-0.392762	-0.323538
1707	Ile	Gln	0.184158	0.00634047
1707	Ile	Glu	-0.0560799	0.275785
1707	Ile	Gly	-0.720947	-0.322434
1707	Ile	His	-1.37244	-0.424309
1707	Ile	Ile	0	0		-0.01393	FUNC
1707	Ile	Leu	-0.101139	-0.641934	-0.345956	0.0780222	FUNC	vus
1707	Ile	Lys	-1.72705	-3.22712
1707	Ile	Met	-0.395807	-0.408823		-0.275064	FUNC
1707	Ile	Phe	-1.30887	-1.19627		-2.34822	LOF
1707	Ile	Pro	-1.57934	-2.01699
1707	Ile	Ser	0.0771718	-0.308722	-1.21809	-2.29509	LOF	vus
1707	Ile	Thr	-0.119386	-0.461261	-0.436515	-0.143325	FUNC	vus
1707	Ile	Trp	-2.94625	-2.69963
1707	Ile	Tyr	-1.79927	-2.77514
1707	Ile	Val	-0.048315	-0.293511		0.0669097	FUNC
1708	Ala	Ala	0	0		0.237607	FUNC
1708	Ala	Arg	-3.73574	-2.7381
1708	Ala	Asn	-2.35027	-3.08529
1708	Ala	Asp	-2.47426	-2.82578
1708	Ala	Cys	-0.369512	-0.264879
1708	Ala	Gln	-1.09427	-1.00805	-1.69976
1708	Ala	Glu	-1.26657	-1.19992		-2.00826	LOF	pathogenic
1708	Ala	Gly	-0.263283	-0.367718		-2.22888	LOF	vus
1708	Ala	His	-2.47426	-5
1708	Ala	Ile	-0.358656	-0.240186	-1.04345
1708	Ala	Leu	-0.226651	-0.265237	-1.01755
1708	Ala	Lys	-2.83758	-1.82725	-3.19779
1708	Ala	Met	-0.150752	-0.0427981
1708	Ala	Phe	-1.77268	-3.23371
1708	Ala	Pro	-2.07428	-2.1351	-1.63703	-2.26313	LOF
1708	Ala	Ser	-0.278617	-0.361555	0.167328	-0.514801	FUNC
1708	Ala	Thr	0.0429523	-0.377242		-1.35945	LOF	vus
1708	Ala	Trp	-3.90935	-1.87545
1708	Ala	Tyr	-4.86346	-1.5954	-1.71717
1708	Ala	Val	-0.111477	-0.229843	-1.26622	-0.222956	FUNC	vus
1709	Gly	Ala	0.148533	0.0994189		0.116068	FUNC
1709	Gly	Arg	-0.10898	-0.28325		-0.113059	FUNC	vus
1709	Gly	Asn	-0.0424814	-0.0339086	-0.0551854
1709	Gly	Asp	0.0519141	-0.353849
1709	Gly	Cys	-0.317347	-0.620368
1709	Gly	Gln	-0.68016	-0.551595
1709	Gly	Glu	0.0971459	-0.103704		-0.558665	FUNC	vus
1709	Gly	Gly	0	0		-0.0026129	FUNC
1709	Gly	His	-0.0113217	-0.659093
1709	Gly	Ile	-0.053269	-0.388231	-0.326739
1709	Gly	Leu	-0.102492	-0.15518
1709	Gly	Lys	-0.0621784	-0.55549
1709	Gly	Met	-0.396657	-0.314722
1709	Gly	Phe	-0.333166	-0.387659
1709	Gly	Pro	-0.309439	0.333816	-1.28369
1709	Gly	Ser	-0.300654	-0.103704	-0.0431953
1709	Gly	Thr	-0.104394	-0.420727	-0.5095
1709	Gly	Trp	-0.401664	-0.387143
1709	Gly	Tyr	0.158335	-0.0828258
1709	Gly	Val	-0.37013	-0.287234	-0.446068	-1.3826	LOF
1710	Gly	Ala	-0.475311	-0.248493		-0.110931	FUNC
1710	Gly	Arg	-0.241376	-0.377242		0.383451	FUNC	vus
1710	Gly	Asn	-0.266278	0.0515705	-0.0985542
1710	Gly	Asp	0.153175	0.171477
1710	Gly	Cys	-0.535347	-0.417048
1710	Gly	Gln	-0.0606254	-0.424126
1710	Gly	Glu	-0.431504	0.0103511		-0.351689	FUNC	benign
1710	Gly	Gly	0	0		-0.360066	FUNC
1710	Gly	His	-0.521775	-0.416271
1710	Gly	Ile	0.0696612	-0.0124241
1710	Gly	Leu	0.350831	-0.472967	-0.297086
1710	Gly	Lys	-0.310241	-0.282577	0.182059
1710	Gly	Met	0.046219	-0.606308
1710	Gly	Phe	0.028366	-0.494258	-0.377614
1710	Gly	Pro	0.0239217	-0.252858	-1.30659
1710	Gly	Ser	-0.172696	-0.325684	-0.0216772
1710	Gly	Thr	-0.332074	-0.538303	-0.0527732
1710	Gly	Trp	0.127889	-0.0110645
1710	Gly	Tyr	-0.137573	-0.194251	-0.597436
1710	Gly	Val	0.0900236	0.144947		-0.414222	FUNC
1711	Lys	Ala	0.0279295	-0.0124612
1711	Lys	Arg	-0.217248	-0.541607		0.146136	FUNC
1711	Lys	Asn	-0.124047	-0.064611	-0.0494934	-0.0411854	FUNC
1711	Lys	Asp	0.256007	-0.281824	-0.673121
1711	Lys	Cys	-0.621758	-0.413508
1711	Lys	Gln	-0.0688468	-0.413365		-0.00583109	FUNC	benign
1711	Lys	Glu	0.199491	-0.324845	-1.23277	-1.82511	LOF
1711	Lys	Gly	0.156001	-0.129386
1711	Lys	His	-0.332902	-0.466168	0.500224
1711	Lys	Ile	-0.241571	-0.354236	-0.133684	-0.0841702	FUNC
1711	Lys	Leu	-0.329726	-0.497398	-0.0393196
1711	Lys	Lys	0	0		0.0181773	FUNC
1711	Lys	Met	-0.170381	-0.181053
1711	Lys	Phe	-0.126197	-0.169084	0.0760997
1711	Lys	Pro	-0.200191	0.223782
1711	Lys	Ser	-0.323407	-0.0839988	0.232889
1711	Lys	Thr	0.192435	-0.453406	-0.104556	-0.00869321	FUNC
1711	Lys	Trp	-0.014872	-0.350151	-0.617878
1711	Lys	Tyr	-0.0375943	-0.0417815
1711	Lys	Val	-0.25631	-0.125589	-0.0821187
1712	Trp	Ala	0.177995	-0.355592
1712	Trp	Arg	-0.335727	0.0244329		-0.237009	FUNC	vus
1712	Trp	Asn	-0.474493	-0.559346	0.513259
1712	Trp	Asp	-0.357491	0.241232
1712	Trp	Cys	-0.2102	-0.338541		-0.000406721	FUNC
1712	Trp	Gln	0.0235569	-0.113702
1712	Trp	Glu	-0.584912	-0.385108
1712	Trp	Gly	-0.596527	0.20819	-1.68399	-2.13625	LOF
1712	Trp	His	-0.169039	-0.0473702
1712	Trp	Ile	-0.0963047	-0.382023	-0.378299
1712	Trp	Leu	-0.0854125	-0.247735		-0.333902	FUNC
1712	Trp	Lys	-0.517141	-0.587494
1712	Trp	Met	0.0239689	-0.361499
1712	Trp	Phe	-0.00499533	-0.659544
1712	Trp	Pro	-1.25758	0.0635134	-2.0858
1712	Trp	Ser	-0.484568	-0.0109615	0.290189	-0.35452	FUNC
1712	Trp	Thr	-0.0458796	-0.419275	-0.183939
1712	Trp	Trp	0	0
1712	Trp	Tyr	-0.357491	-0.423801
1712	Trp	Val	-0.140284	-0.298387	-0.251447
1713	Val	Ala	-0.088718	-0.150796	-1.05624	-1.75548	LOF	vus
1713	Val	Arg	-2.78064	-2.8471	-1.50013
1713	Val	Asn	0.0380939	0.210777
1713	Val	Asp	-1.67695	-1.62019	-1.70901
1713	Val	Cys	-0.154385	-0.252699
1713	Val	Gln	-0.687857	0.765548	-1.82253
1713	Val	Glu	-0.267048	0.0033043	-1.47636	-2.18379	LOF	vus
1713	Val	Gly	-1.73946	-1.40292		-1.88795	LOF	pathogenic
1713	Val	His	-3.14937	-1.16151	-1.36645
1713	Val	Ile	-0.236173	-0.530407		0.22895	FUNC	benign
1713	Val	Leu	-0.0848062	-0.271748	0.0507572	-1.92327	LOF	likely pathogenic
1713	Val	Lys	-2.52558	-3.99154
1713	Val	Met	-0.579672	-0.11053
1713	Val	Phe	-1.50528	0.109665
1713	Val	Pro	-1.65745	-2.14458	-1.35935
1713	Val	Ser	-0.275027	0.459752	-1.51785
1713	Val	Thr	-0.35156	0.223956	-0.82215
1713	Val	Trp	-3.06887	-4.06	-2.29499
1713	Val	Tyr	-5	-3.70225
1713	Val	Val	0	0		-0.340548	FUNC
1714	Val	Ala	-0.389956	0.199077		-1.29934	INT	vus
1714	Val	Arg	-5	-3.06729
1714	Val	Asn	-0.093395	0.375458
1714	Val	Asp	-1.06313	-0.289945		-2.075	LOF
1714	Val	Cys	-0.500414	-0.4809	-0.0241108
1714	Val	Gln	0.28194	0.211309	-2.90796
1714	Val	Glu	0.333207	-0.195606
1714	Val	Gly	-0.812025	0.00469484		-2.07941	LOF	vus
1714	Val	His	-2.65265	-2.80862
1714	Val	Ile	-0.188404	-0.348147	-0.0269145	-0.438877	FUNC	vus
1714	Val	Leu	-0.424173	-0.299274	0.0317636	-0.0114338	FUNC
1714	Val	Lys	-3.8778	-3.08832
1714	Val	Met	0.236997	-0.241807
1714	Val	Phe	-1.26893	-0.198468		-1.85476	LOF	vus
1714	Val	Pro	-0.760862	0.0913307
1714	Val	Ser	-0.551718	0.166438	-1.07113
1714	Val	Thr	0.135956	-0.0286627	-0.195025
1714	Val	Trp	-2.49629	-3.12473	-1.84578
1714	Val	Tyr	-5	-2.76501	-1.53685
1714	Val	Val	0	0		0.307519	FUNC
1715	Ser	Ala	0.035625	-0.0169496
1715	Ser	Arg	-0.82616	-1.36688	-1.75118	-1.87106	LOF	vus
1715	Ser	Asn	-0.453659	-0.23502		-2.29466	LOF	vus
1715	Ser	Asp	-1.7001	-1.69057
1715	Ser	Cys	0.258468	-0.048128		-1.69866	LOF	vus
1715	Ser	Gln	-1.49916	-0.878212	-1.75739
1715	Ser	Glu	-4.36269	-3.69299
1715	Ser	Gly	-0.0463826	-0.0996053	-0.213149	-0.894502	INT
1715	Ser	His	-4.20278	-3.82361
1715	Ser	Ile	-0.40711	-1.21846	-1.66312	-2.02304	LOF	vus
1715	Ser	Leu	-1.85544	-2.19902	-1.36843
1715	Ser	Lys	-1.54078	-1.89532	-1.51659
1715	Ser	Met	-2.18498	-5
1715	Ser	Phe	-1.51958	-3.27395
1715	Ser	Pro	-1.31215	-0.0169496	-1.07915
1715	Ser	Ser	0	0		-0.450533	FUNC
1715	Ser	Thr	-0.0975804	-0.337912		-0.543038	FUNC
1715	Ser	Trp	-2.40215	-3.06887
1715	Ser	Tyr	-2.13139	-2.26974	-1.40447
1715	Ser	Val	-2.50895	-1.25031	-0.87906
1716	Tyr	Ala	-0.534964	-0.475671
1716	Tyr	Arg	-0.383216	-0.219354	-1.05589
1716	Tyr	Asn	-0.480536	-0.300964		0.0180862	FUNC	vus
1716	Tyr	Asp	-0.329545	-0.40998	1.03139	0.0179895	FUNC
1716	Tyr	Cys	-0.362892	-0.260374	-0.00221631	-0.344808	FUNC	benign
1716	Tyr	Gln	-0.207943	-0.406017
1716	Tyr	Glu	-0.216208	-0.268264
1716	Tyr	Gly	-0.162748	-0.0993855
1716	Tyr	His	-0.291769	-0.423614		0.293175	FUNC	vus
1716	Tyr	Ile	-0.54365	-0.482002	-0.740789
1716	Tyr	Leu	-0.474963	-0.258086	-0.208085
1716	Tyr	Lys	-0.205528	-0.378201
1716	Tyr	Met	-0.0525328	-0.461498
1716	Tyr	Phe	-0.0419726	-0.319919		0.0618709	FUNC
1716	Tyr	Pro	-1.29019	0.444686	-2.00325
1716	Tyr	Ser	-0.439946	-0.44217	-0.286015	0.0689576	FUNC	benign
1716	Tyr	Thr	-0.387065	-0.207083
1716	Tyr	Trp	0.0882926	-0.298801
1716	Tyr	Tyr	0	0		-0.0806874	FUNC
1716	Tyr	Val	0.00199771	-0.546706	-0.0768968
1717	Phe	Ala	-0.767135	-0.465328
1717	Phe	Arg	-0.621881	-0.451183
1717	Phe	Asn	-0.488511	-0.569181
1717	Phe	Asp	-0.126819	-0.389625
1717	Phe	Cys	-0.737138	-0.0630009		0.169709	FUNC
1717	Phe	Gln	-0.788134	-0.384134	0.461665
1717	Phe	Glu	-1.16862	-0.391769
1717	Phe	Gly	-0.720258	-0.171742
1717	Phe	His	-0.325644	-0.00265472	-0.753109
1717	Phe	Ile	-0.664004	-0.234247	-0.661985	-0.567159	FUNC
1717	Phe	Leu	-0.434913	-0.534456	-0.263678	0.198285	FUNC
1717	Phe	Lys	-0.53081	-0.300114	-0.505294
1717	Phe	Met	-0.333958	-0.426649
1717	Phe	Phe	0	0		-0.418477	FUNC
1717	Phe	Pro	-0.692633	-0.0246419
1717	Phe	Ser	-0.327682	-0.443518		0.0386523	FUNC
1717	Phe	Thr	-0.916641	-0.268264
1717	Phe	Trp	0.17788	-0.189652	0.618262
1717	Phe	Tyr	-0.225057	-0.404066	0.0176821	0.0210421	FUNC
1717	Phe	Val	-0.666441	-0.228947	-0.359207	0.00930494	FUNC
1718	Trp	Ala	-3.24819	-0.670138
1718	Trp	Arg	-0.481035	-0.724046		-1.65033	LOF	vus
1718	Trp	Asn	-1.5452	-1.28172
1718	Trp	Asp	-2.91372	-3.98184
1718	Trp	Cys	-1.01854	-0.423701		-1.57571	LOF	vus
1718	Trp	Gln	-2.41314	-2.35779
1718	Trp	Glu	-2.99195	-3.28053
1718	Trp	Gly	-2.17248	-0.557693		-1.87495	LOF	vus
1718	Trp	His	-1.18515	-0.391118
1718	Trp	Ile	-0.781681	0.0452022
1718	Trp	Leu	-0.0373637	0.224016	-0.710705	-1.37116	LOF	vus
1718	Trp	Lys	-1.50819	-5
1718	Trp	Met	-0.252954	-0.0443603
1718	Trp	Phe	0.00976509	-0.146492	-0.493407
1718	Trp	Pro	-2.57358	-2.58652	-1.56044
1718	Trp	Ser	-2.46817	-2.07712		-1.1867	INT	vus
1718	Trp	Thr	-2.13139	-4.1736	-2.47609
1718	Trp	Trp	0	0
1718	Trp	Tyr	-0.00957724	0.000908059
1718	Trp	Val	-2.85615	-0.965676
1719	Val	Ala	-0.184332	-0.280803	-0.148199	0.374787	FUNC	vus
1719	Val	Arg	-2.33561	-3.45225
1719	Val	Asn	-1.38729	-0.181724	-0.701804
1719	Val	Asp	-1.89501	-3.47101
1719	Val	Cys	-0.232016	0.337631
1719	Val	Gln	-2.1102	-0.259414
1719	Val	Glu	-1.68733	-1.36688		-1.92528	LOF
1719	Val	Gly	-0.927858	0.0397972		-1.38365	LOF	likely pathogenic
1719	Val	His	-2.53805	-0.134042	-1.50333
1719	Val	Ile	-0.0601274	-0.356557
1719	Val	Leu	-0.0300454	-0.120996	-0.400872	-0.561706	FUNC	vus
1719	Val	Lys	-2.4735	-3.5933
1719	Val	Met	-0.269951	-0.361435		-0.540559	FUNC	vus
1719	Val	Phe	-2.83268	-0.276001
1719	Val	Pro	0.240037	-0.692421
1719	Val	Ser	0.50583	0.212587
1719	Val	Thr	-0.703622	0.280683	-0.559172
1719	Val	Trp	-1.64959	0.303033
1719	Val	Tyr	-3.51539	0.480783
1719	Val	Val	0	0		0.0961133	FUNC
1720	Thr	Ala	-0.585088	-0.277545		0.132286	FUNC	benign
1720	Thr	Arg	-0.122053	-0.377554	-0.346189
1720	Thr	Asn	-0.274963	-0.426227
1720	Thr	Asp	-1.02911	-0.0169496
1720	Thr	Cys	-0.636194	-0.238904
1720	Thr	Gln	-0.272825	-0.222629
1720	Thr	Glu	-0.541321	-0.316034
1720	Thr	Gly	-0.192672	-0.34879
1720	Thr	His	-0.740288	0.16496
1720	Thr	Ile	-0.129713	-0.273954
1720	Thr	Leu	-0.34516	-0.151195
1720	Thr	Lys	-0.984126	-0.0765527
1720	Thr	Met	-0.160557	-0.372029
1720	Thr	Phe	-0.167964	-0.794184
1720	Thr	Pro	0.0178465	-0.203094
1720	Thr	Ser	-0.423922	-0.205537		0.380407	FUNC
1720	Thr	Thr	0	0
1720	Thr	Trp	-0.318317	-0.135473
1720	Thr	Tyr	-0.389702	-0.247715
1720	Thr	Val	-0.225516	-0.370699
1721	Gln	Ala	-0.0860073	-0.488602
1721	Gln	Arg	-0.174553	-0.31733		-0.203878	FUNC	vus
1721	Gln	Asn	-0.306059	-0.344979	-0.715202
1721	Gln	Asp	-0.0422282	-0.314604
1721	Gln	Cys	0.348645	-0.0888937	-0.454724
1721	Gln	Gln	0	0		0.283238	FUNC
1721	Gln	Glu	-0.15391	-0.562025	-0.246012	-0.120206	FUNC	vus
1721	Gln	Gly	-0.531232	-0.025107	-1.1219
1721	Gln	His	-0.0403973	-0.108954		0.0895269	FUNC
1721	Gln	Ile	0.437677	-0.102531
1721	Gln	Leu	-0.0604112	-0.35107	-0.286475	0.055848	FUNC
1721	Gln	Lys	-0.359066	-0.453146	0.13464	-0.00847708	FUNC
1721	Gln	Met	0.101929	-0.288621
1721	Gln	Phe	0.0695421	0.284569
1721	Gln	Pro	-1.90595	-0.683986		-2.35274	LOF	likely pathogenic
1721	Gln	Ser	-0.366705	-0.446206	0.0668997
1721	Gln	Thr	0.24685	-0.540876	0.112909
1721	Gln	Trp	0.240517	-0.168656
1721	Gln	Tyr	0.22811	-0.268264
1721	Gln	Val	0.209653	-0.240581	-0.174507
1722	Ser	Ala	-0.238519	-0.182497		0.0294943	FUNC
1722	Ser	Arg	-0.630618	-0.0802118
1722	Ser	Asn	0.128657	-0.0225913
1722	Ser	Asp	-0.0657875	-0.129922
1722	Ser	Cys	-0.460127	-0.292865		0.197528	FUNC	vus
1722	Ser	Gln	0.0254148	-0.136928
1722	Ser	Glu	-0.166389	0.00221208
1722	Ser	Gly	-0.490285	-0.230818
1722	Ser	His	-0.525231	0.0216678	-1.64865
1722	Ser	Ile	-0.154853	-0.159667
1722	Ser	Leu	-0.204145	0.111226
1722	Ser	Lys	-1.22123	0.216416
1722	Ser	Met	0.161674	-0.0831216
1722	Ser	Phe	0.0194874	0.288813		-0.834246	INT	vus
1722	Ser	Pro	-0.123705	-0.243495		-1.65174	LOF	vus
1722	Ser	Ser	0	0		-0.494208	FUNC
1722	Ser	Thr	0.0164208	-0.458904		-0.377101	FUNC
1722	Ser	Trp	-0.216671	-0.0006526
1722	Ser	Tyr	-0.339951	0.0125525		-1.28402	INT	vus
1722	Ser	Val	0.00421661	-0.237072
1723	Ile	Ala	-0.577203	-0.464262
1723	Ile	Arg	-0.0720361	0.0660248
1723	Ile	Asn	-0.293366	-0.00312323	0.0899297	-0.126123	FUNC	vus
1723	Ile	Asp	-0.383611	-0.274553
1723	Ile	Cys	-0.357554	-0.175819	0.0400244
1723	Ile	Gln	-0.401594	-0.0795337	-0.0678913
1723	Ile	Glu	-0.428325	-0.220887
1723	Ile	Gly	-0.0914773	-0.049117	0.0400357
1723	Ile	His	-0.759295	0.0873935
1723	Ile	Ile	0	0		0.253957	FUNC
1723	Ile	Leu	-0.3194	-0.217102	-0.217941	0.054043	FUNC
1723	Ile	Lys	-0.546126	0.269659
1723	Ile	Met	-0.63253	0.0955082		0.00779992	FUNC
1723	Ile	Phe	-0.0939068	-0.299941	0.102037	0.215808	FUNC
1723	Ile	Pro	0.0502704	0.138982
1723	Ile	Ser	-0.353418	-0.51559	-0.0307508	-0.267795	FUNC
1723	Ile	Thr	-0.193559	-0.191855	0.335002	0.355146	FUNC	benign
1723	Ile	Trp	0.165175	-0.272728	0.0350604
1723	Ile	Tyr	-0.0484287	-0.389995	0.426082
1723	Ile	Val	-0.0535908	-0.184758		0.283315	FUNC	benign
1724	Lys	Ala	-0.106095	0.077006	0.220918
1724	Lys	Arg	-0.129093	-0.583345	0.404526	-0.000931562	FUNC
1724	Lys	Asn	0.111754	-0.188409	-0.10357	-0.308208	FUNC	vus
1724	Lys	Asp	-0.453282	-0.315892
1724	Lys	Cys	-0.0669706	-0.343299
1724	Lys	Gln	-0.125539	-0.0746318		-0.342908	FUNC
1724	Lys	Glu	-0.357413	-0.291748		-0.0512712	FUNC
1724	Lys	Gly	0.103218	-0.189328
1724	Lys	His	-0.199244	-0.359726
1724	Lys	Ile	0.381598	-0.186322		-0.188903	FUNC
1724	Lys	Leu	0.0839424	-0.623921	0.230257
1724	Lys	Lys	0	0		0.0520143	FUNC
1724	Lys	Met	0.331193	-0.311333
1724	Lys	Phe	0.0718059	-0.442142	-0.334148
1724	Lys	Pro	0.0360963	-0.0551321	-0.907708
1724	Lys	Ser	-0.344991	-0.173918
1724	Lys	Thr	-0.535334	-0.24917		-0.19383	FUNC
1724	Lys	Trp	0.465264	-0.260374
1724	Lys	Tyr	0.0106071	-0.576756	-0.437187
1724	Lys	Val	0.250699	-0.304304
1725	Glu	Ala	-0.0911007	-0.465461	-0.196447	0.185374	FUNC
1725	Glu	Arg	-0.148096	-0.102597	0.231058
1725	Glu	Asn	0.259697	-0.278264
1725	Glu	Asp	-0.0446448	-0.15138		-0.155152	FUNC	benign
1725	Glu	Cys	0.0271477	0.196774
1725	Glu	Gln	0.132334	-0.389291		-0.411198	FUNC
1725	Glu	Glu	0	0		0.248393	FUNC
1725	Glu	Gly	-0.135316	-0.366778		0.230841	FUNC	vus
1725	Glu	His	-0.185137	-0.0825468
1725	Glu	Ile	-0.139005	-0.177636
1725	Glu	Leu	-0.00345952	-0.0908453	0.0550636
1725	Glu	Lys	-0.37621	0.0188067		-0.461717	FUNC
1725	Glu	Met	0.0229356	0.263396
1725	Glu	Phe	-0.233557	0.0816032
1725	Glu	Pro	0.413588	-0.170485
1725	Glu	Ser	0.0978165	-0.336472	0.226542
1725	Glu	Thr	0.387941	-0.873938	0.289591
1725	Glu	Trp	0.500835	-0.0617571
1725	Glu	Tyr	0.243298	-0.167821
1725	Glu	Val	-0.299478	0.00926123	-0.443917	-0.276713	FUNC
1726	Arg	Ala	0.076094	-0.600704
1726	Arg	Arg	0	0		0.030807	FUNC
1726	Arg	Asn	-0.135109	-0.657729
1726	Arg	Asp	-0.611499	-0.564899
1726	Arg	Cys	-0.421276	-0.0569549
1726	Arg	Gln	-0.645408	-0.469857
1726	Arg	Glu	-0.555766	-0.400908
1726	Arg	Gly	-0.370244	-0.224507		0.139874	FUNC	benign
1726	Arg	His	-0.264168	-0.189015
1726	Arg	Ile	0.300046	-0.287495	-0.312389	-0.313709	FUNC	benign
1726	Arg	Leu	-0.508883	-0.601592	-0.162981
1726	Arg	Lys	-0.398619	-0.646265		0.0656068	FUNC	vus
1726	Arg	Met	-0.493497	-0.603597
1726	Arg	Phe	-0.258553	0.246293	-0.0172259
1726	Arg	Pro	-0.0698804	-0.0434027
1726	Arg	Ser	-0.0757132	-0.406414	0.361557	-0.143931	FUNC
1726	Arg	Thr	-0.465655	-0.124796	-0.0593944	-0.108021	FUNC	vus
1726	Arg	Trp	0.00963746	-0.273914
1726	Arg	Tyr	0.0366379	-0.0441547
1726	Arg	Val	-0.0421772	-0.055342
1727	Lys	Ala	-0.0248635	-0.785296	0.0238226
1727	Lys	Arg	0.158751	-0.105162	0.0723519	0.0900038	FUNC
1727	Lys	Asn	-0.135398	-0.238187	-0.0804029	0.125854	FUNC
1727	Lys	Asp	-0.375819	-0.286405
1727	Lys	Cys	-0.262835	-0.3167
1727	Lys	Gln	0.302786	-0.320515		0.295675	FUNC	vus
1727	Lys	Glu	-0.352774	-0.329235		0.552034	FUNC
1727	Lys	Gly	-0.0872078	-0.37949
1727	Lys	His	-0.329545	-0.420558
1727	Lys	Ile	-0.111395	-0.0182932		0.0220535	FUNC
1727	Lys	Leu	-0.100806	-0.362328	0.028824
1727	Lys	Lys	0	0		0.214591	FUNC
1727	Lys	Met	-0.336148	-0.572049
1727	Lys	Phe	-0.00377841	-0.180936
1727	Lys	Pro	-0.362656	0.625936	-1.18088
1727	Lys	Ser	-0.227911	-0.0942148	0.229363
1727	Lys	Thr	-0.021612	-0.237959	-0.0690549	0.17726	FUNC
1727	Lys	Trp	0.437662	-0.210417
1727	Lys	Tyr	0.00744051	-0.268264	0.0366837
1727	Lys	Val	0.25629	-0.246225
1728	Met	Ala	-0.357188	-0.171804
1728	Met	Arg	0.219629	-0.202451		-0.298201	FUNC
1728	Met	Asn	-0.136191	-0.243873
1728	Met	Asp	0.652023	0.193424
1728	Met	Cys	-0.082319	-0.306823	-0.36612
1728	Met	Gln	-0.0473822	-0.686826	-0.108107
1728	Met	Glu	0.105592	-0.149983
1728	Met	Gly	0.0110839	0.3408	-1.11857
1728	Met	His	-0.608438	-0.35092
1728	Met	Ile	0.0142025	-0.581686		-0.330406	FUNC
1728	Met	Leu	-0.0752484	-0.228548		-0.292013	FUNC
1728	Met	Lys	-0.332719	-0.371507	-0.559331	0.243499	FUNC
1728	Met	Met	0	0
1728	Met	Phe	-0.450781	-0.604736
1728	Met	Pro	-0.11429	-0.113815	-0.234147
1728	Met	Ser	-0.304054	-0.114737	-0.473489
1728	Met	Thr	-0.197734	-0.145561	-2.29381	0.164069	FUNC	vus
1728	Met	Trp	-0.22715	0.213412
1728	Met	Tyr	-0.102634	-0.00461134
1728	Met	Val	-0.247053	-0.0402757	-0.106987	0.113929	FUNC
1729	Leu	Ala	0.100004	-0.514715
1729	Leu	Arg	0.0311905	0.0411352		0.0703331	FUNC
1729	Leu	Asn	0.0848354	-0.14247
1729	Leu	Asp	-0.0140375	-0.0939106
1729	Leu	Cys	-0.310463	-0.527775
1729	Leu	Gln	-0.0682993	-0.203356		-0.129533	FUNC	vus
1729	Leu	Glu	-0.362966	-0.136495
1729	Leu	Gly	0.057167	-0.12709	-0.630991
1729	Leu	His	0.0565626	-0.2735
1729	Leu	Ile	-0.271013	-0.340367	-0.401059
1729	Leu	Leu	0	0		-0.0488886	FUNC
1729	Leu	Lys	-0.347282	-0.175029
1729	Leu	Met	-0.274478	-0.193944		-0.437497	FUNC
1729	Leu	Phe	0.195523	-0.298569
1729	Leu	Pro	-0.115983	0.0320869	-0.628768	-1.25812	INT	vus
1729	Leu	Ser	-0.176568	-0.268264
1729	Leu	Thr	-0.204111	-0.11929	-0.174167
1729	Leu	Trp	-0.0374571	0.309945
1729	Leu	Tyr	0.302288	-0.0903067	-0.295992
1729	Leu	Val	-0.0807306	-0.225614		0.196301	FUNC
1730	Asn	Ala	-0.00847586	-0.212349	-0.110998
1730	Asn	Arg	-0.436524	-0.273166
1730	Asn	Asn	0	0		-0.0771402	FUNC
1730	Asn	Asp	-0.140577	0.0682083		-0.00364216	FUNC
1730	Asn	Cys	-0.447455	-0.479989
1730	Asn	Gln	-0.537835	-0.0764209
1730	Asn	Glu	0.0439816	-0.422912
1730	Asn	Gly	-0.867522	-0.308499
1730	Asn	His	-0.615904	-0.408846		0.42166	FUNC	vus
1730	Asn	Ile	-0.31195	-0.187738		-0.329646	FUNC	vus
1730	Asn	Leu	-0.554868	-0.0563306	0.032171
1730	Asn	Lys	0.130509	-0.548184		0.0209487	FUNC
1730	Asn	Met	-0.220709	-0.113594
1730	Asn	Phe	-0.432526	-0.542475
1730	Asn	Pro	-0.344602	-0.292855
1730	Asn	Ser	-0.250865	-0.238089		0.232422	FUNC	benign
1730	Asn	Thr	-0.0938193	-0.632362		-0.178811	FUNC	vus
1730	Asn	Trp	-0.462345	-0.436225
1730	Asn	Tyr	-0.63119	-0.308269		0.424934	FUNC
1730	Asn	Val	-0.383487	-0.790854	-0.0355289
1731	Glu	Ala	-0.26218	-0.311333		0.275906	FUNC
1731	Glu	Arg	-0.158623	0.00151688	-0.825598
1731	Glu	Asn	-0.690641	0.0237727
1731	Glu	Asp	-0.239068	0.215463		-0.0311383	FUNC	vus
1731	Glu	Cys	-0.298614	-0.417423
1731	Glu	Gln	-0.274011	-0.192756	0.0250649	-0.858681	INT
1731	Glu	Glu	0	0		-0.377828	FUNC
1731	Glu	Gly	0.280178	-0.291829	-0.591858	0.0652273	FUNC
1731	Glu	His	-0.0634535	-0.008496	0.478218
1731	Glu	Ile	-0.148096	-0.136366	0.114926
1731	Glu	Leu	0.168816	0.0817576	-0.0944153
1731	Glu	Lys	-0.318633	-0.0283133		-2.76978	LOF	vus
1731	Glu	Met	-0.00816239	-0.251022
1731	Glu	Phe	-0.199063	-0.209423	-0.100196
1731	Glu	Pro	-0.0788644	-0.393821	0.00306877
1731	Glu	Ser	-0.267641	0.351832	-0.00285121
1731	Glu	Thr	0.0239441	-0.277293	-0.211528
1731	Glu	Trp	0.0602009	-0.16655
1731	Glu	Tyr	-0.0711351	0.0527674	0.0895545
1731	Glu	Val	-0.152407	-0.151171		-0.203848	FUNC
1732	His	Ala	-0.344279	0.0330609
1732	His	Arg	-0.181656	-0.334955		0.333391	FUNC	benign
1732	His	Asn	-0.31612	-0.537284		-0.586664	FUNC	vus
1732	His	Asp	-0.129462	-0.302651		-0.176629	FUNC
1732	His	Cys	-0.262917	-0.225195
1732	His	Gln	-0.718641	-0.411937		-0.0218131	FUNC	vus
1732	His	Glu	-0.565336	-0.506316
1732	His	Gly	-0.249981	-0.466558
1732	His	His	0	0		-0.428338	FUNC
1732	His	Ile	-0.20386	-0.411365
1732	His	Leu	-0.53906	-0.598956		0.0711204	FUNC
1732	His	Lys	-0.592423	-0.392511
1732	His	Met	-0.192746	-0.382847
1732	His	Phe	-0.0289623	-0.139942
1732	His	Pro	-0.292491	-0.247855	-0.287409	0.145482	FUNC
1732	His	Ser	-0.6213	-0.369956
1732	His	Thr	0.000692566	-0.370481
1732	His	Trp	0.24463	-0.791369
1732	His	Tyr	-0.267593	-0.203023		-0.662483	FUNC
1732	His	Val	-0.44913	-0.273049
1733	Asp	Ala	-0.182413	-0.678164	-0.193224	0.158927	FUNC
1733	Asp	Arg	-0.267736	-0.153711	-0.0966385
1733	Asp	Asn	-0.157924	-0.402921		-0.511248	FUNC	vus
1733	Asp	Asp	0	0		0.53959	FUNC
1733	Asp	Cys	-0.496137	0.107153
1733	Asp	Gln	-0.0115206	-0.322185	0.16278
1733	Asp	Glu	-0.174693	-0.387539		-0.15106	FUNC
1733	Asp	Gly	-0.177154	-0.600227	0.152281	0.167601	FUNC	benign
1733	Asp	His	-0.216382	-0.0809714		-0.0544889	FUNC	vus
1733	Asp	Ile	0.12798	-0.741312	0.355729
1733	Asp	Leu	0.0519034	-0.352112	-0.0294172
1733	Asp	Lys	-0.165118	-0.169084
1733	Asp	Met	-0.2953	-0.216806	-0.495331
1733	Asp	Phe	-0.0871017	-0.429905
1733	Asp	Pro	-0.186352	-0.451911	-0.0271027
1733	Asp	Ser	-0.0931373	-0.156207	-0.085898
1733	Asp	Thr	-0.461518	-0.0556017	-0.117662
1733	Asp	Trp	0.372805	-0.183213
1733	Asp	Tyr	0.199992	-0.0783751		-0.633444	FUNC
1733	Asp	Val	0.0554507	-0.212412	0.0210708	-0.445244	FUNC	vus
1734	Phe	Ala	-0.307638	0.0974608
1734	Phe	Arg	-2.87377	-1.02378	-1.73746
1734	Phe	Asn	-0.888959	0.293915
1734	Phe	Asp	-4.22563	-3.2127
1734	Phe	Cys	-0.102634	0.302281		-3.36638	LOF	vus
1734	Phe	Gln	-0.856281	-0.341917	-1.77368
1734	Phe	Glu	-2.7919	-2.56495
1734	Phe	Gly	-1.9107	-0.415124	-1.52092
1734	Phe	His	0.0575949	-0.15195	-0.737874
1734	Phe	Ile	-1.55958	-0.865666	-1.79321	-2.255	LOF	vus
1734	Phe	Leu	-0.0931625	-0.16561	-1.47027	-1.8683	LOF	vus
1734	Phe	Lys	-1.20346	-0.417968
1734	Phe	Met	0.371341	-0.0760073	-0.72869
1734	Phe	Phe	0	0		0.267653	FUNC
1734	Phe	Pro	-3.6446	-3.51864	-1.68741
1734	Phe	Ser	-0.523086	0.254565	-2.0308	-2.03381	LOF
1734	Phe	Thr	-0.846974	-0.166324	-1.26753
1734	Phe	Trp	-0.389573	-0.401327
1734	Phe	Tyr	-0.0689181	-0.388024		-0.123011	FUNC
1734	Phe	Val	-0.471644	0.279419	-1.46349	-2.48102	LOF
1735	Glu	Ala	-0.0677317	-0.613665	-0.403445	-0.503115	FUNC
1735	Glu	Arg	0.102288	0.203722	-1.09485
1735	Glu	Asn	0.014699	-0.192598
1735	Glu	Asp	0.0308027	-0.256545		-1.37086	LOF	vus
1735	Glu	Cys	-0.285	-0.268264	0.0753651
1735	Glu	Gln	-0.224604	-0.318634		-0.249795	FUNC
1735	Glu	Glu	0	0		0.155929	FUNC
1735	Glu	Gly	0.358629	0.0164726		-1.83512	LOF
1735	Glu	His	0.110085	-0.120454
1735	Glu	Ile	-0.181212	-0.298387
1735	Glu	Leu	-0.130628	-0.250822
1735	Glu	Lys	-0.330869	0.0962837		-3.24295	LOF
1735	Glu	Met	-0.493743	-0.303479
1735	Glu	Phe	-0.278574	-0.268264
1735	Glu	Pro	-0.197057	0.0828605
1735	Glu	Ser	0.0130557	-0.604736
1735	Glu	Thr	0.0758568	-0.179317	-0.0483545
1735	Glu	Trp	-0.407607	-0.350277
1735	Glu	Tyr	-0.207154	-0.510404
1735	Glu	Val	-0.201363	-0.325539		0.0987409	FUNC
1736	Val	Ala	-0.228948	-0.0543772	-0.384907	-1.60309	LOF	vus
1736	Val	Arg	-1.37187	-3.87918
1736	Val	Asn	-1.96339	-1.1455	-1.85102
1736	Val	Asp	-1.17451	-1.17582		-1.93117	LOF
1736	Val	Cys	-1.04922	-0.490277
1736	Val	Gln	-1.50622	-5	-1.54741
1736	Val	Glu	-1.84851	-2.71456	-1.76812
1736	Val	Gly	-2.86819	-1.37649		-1.73329	LOF	vus
1736	Val	His	-5	-2.35901
1736	Val	Ile	-0.406097	-0.258289	-0.347276	-0.0519344	FUNC
1736	Val	Leu	0.201363	-0.211911		-1.84534	LOF
1736	Val	Lys	-5	-2.5432
1736	Val	Met	-0.702072	0.1074
1736	Val	Phe	-0.933359	-1.05672	-1.45975	-2.38046	LOF	likely pathogenic
1736	Val	Pro	-2.66809	-2.7697
1736	Val	Ser	-0.594946	0.389037	-1.64316
1736	Val	Thr	-0.0325833	-0.189963	-1.14441
1736	Val	Trp	-2.71305	-2.83321
1736	Val	Tyr	-5	-5	-1.81438
1736	Val	Val	0	0		-0.343493	FUNC
1737	Arg	Ala	-0.26126	-0.253055	-0.279289
1737	Arg	Arg	0	0		0.0179952	FUNC
1737	Arg	Asn	0.129536	-0.221058
1737	Arg	Asp	-0.227684	-0.175605	-0.513998
1737	Arg	Cys	-0.271118	-0.377796
1737	Arg	Gln	-0.361018	-0.712278
1737	Arg	Glu	0.0320772	-0.252699	-0.641413
1737	Arg	Gly	-0.206409	-0.34222	-0.42104	-0.347345	FUNC
1737	Arg	His	-0.25075	-0.00847942
1737	Arg	Ile	-0.419312	-0.0609127		0.204096	FUNC
1737	Arg	Leu	-0.302744	-0.365704
1737	Arg	Lys	-0.612543	-0.30207	0.236544	-0.949347	INT
1737	Arg	Met	-0.412029	-0.396836
1737	Arg	Phe	0.282946	0.372305
1737	Arg	Pro	-0.466977	0.0365964	-0.299236
1737	Arg	Ser	-0.132053	-0.442935	0.00515455	-0.117327	FUNC
1737	Arg	Thr	-0.266416	-0.380426	-0.0104536	-0.0295142	FUNC
1737	Arg	Trp	0.244813	-0.262347
1737	Arg	Tyr	-0.319003	-0.0430174	-0.232302
1737	Arg	Val	-0.335389	-0.102808	0.321576
1738	Gly	Ala	-0.816809	-1.21888		-2.4239	LOF
1738	Gly	Arg	-0.754751	-1.00468		-1.79797	LOF	vus
1738	Gly	Asn	-2.37452	-3.67421
1738	Gly	Asp	-1.91932	-2.38123
1738	Gly	Cys	-1.73875	-3.39126
1738	Gly	Gln	-2.09401	-3.43795
1738	Gly	Glu	-1.68733	-1.8777		-2.63534	LOF	vus
1738	Gly	Gly	0	0		-0.0987662	FUNC
1738	Gly	His	-1.89026	-5
1738	Gly	Ile	-4.19115	-3.65829
1738	Gly	Leu	-5	-3.16479	-1.66586
1738	Gly	Lys	-2.72481	-3.421
1738	Gly	Met	-2.59985	-4.51199
1738	Gly	Phe	-2.6162	-4.29955	-2.08599
1738	Gly	Pro	-3.26605	-2.23084
1738	Gly	Ser	-0.402626	-1.6105	-1.28623
1738	Gly	Thr	-2.59809	-4.29955
1738	Gly	Trp	-2.90959	-5
1738	Gly	Tyr	-1.78475	-3.35424	-1.61274
1738	Gly	Val	-1.30442	-1.10086	-1.73377	-2.73933	LOF	pathogenic
1739	Asp	Ala	-0.456529	-2.20354	-1.54507	-2.47565	LOF
1739	Asp	Arg	-1.89334	-2.92367
1739	Asp	Asn	-0.0894283	-0.409419		-0.114012	FUNC	benign
1739	Asp	Asp	0	0		0.218053	FUNC
1739	Asp	Cys	-0.25984	-0.616931
1739	Asp	Gln	-1.42753	-2.51121
1739	Asp	Glu	-0.400638	-1.01548		-2.91317	LOF	vus
1739	Asp	Gly	-1.25385	-1.21699	-1.23795	-2.43103	LOF	vus
1739	Asp	His	-1.38908	-2.36725		-2.76713	LOF	likely pathogenic
1739	Asp	Ile	-2.19008	-3.0137
1739	Asp	Leu	-1.60446	-5	-1.60836
1739	Asp	Lys	-2.63854	-3.44035	-1.30652
1739	Asp	Met	-1.74455	-5	-1.88618
1739	Asp	Phe	-0.249746	-2.96739	-2.70058
1739	Asp	Pro	-1.39304	-3.60759	-2.62402
1739	Asp	Ser	-0.496826	-1.31252	-1.42605
1739	Asp	Thr	-0.0264511	-0.620341
1739	Asp	Trp	-0.550708	-4.08963
1739	Asp	Tyr	-0.251218	-1.25526		-2.52912	LOF	vus
1739	Asp	Val	-1.17048	-1.41642	-1.41368	-1.99377	LOF	likely pathogenic
1740	Val	Ala	-0.33889	-0.20437		0.0796599	FUNC	vus
1740	Val	Arg	-0.743835	-0.426488	-0.316678
1740	Val	Asn	-0.69386	0.0232569	-0.846556
1740	Val	Asp	-1.44377	-0.432474	-0.29569
1740	Val	Cys	-0.469808	-0.45307
1740	Val	Gln	-0.835201	-0.66248	0.0399915
1740	Val	Glu	-0.198798	-0.128798
1740	Val	Gly	-1.01442	-0.382482		-0.506044	FUNC
1740	Val	His	-0.267804	-0.21585
1740	Val	Ile	-0.321975	-0.479573
1740	Val	Leu	-0.42502	-0.0928888	-0.0762949	-0.0635161	FUNC
1740	Val	Lys	-0.110177	0.130695	-0.485138
1740	Val	Met	-0.236526	-0.450272
1740	Val	Phe	-0.666441	-0.129043
1740	Val	Pro	-1.09851	-0.356095	-0.263015
1740	Val	Ser	-0.417877	-0.395131	0.0121919
1740	Val	Thr	-0.240327	-0.101746
1740	Val	Trp	-0.404471	-0.367582	-0.152615
1740	Val	Tyr	-0.52911	-0.431522
1740	Val	Val	0	0
1741	Val	Ala	-0.0664181	-0.478715		-0.274188	FUNC	vus
1741	Val	Arg	-0.294342	-2.87342	-0.494303
1741	Val	Asn	-0.424569	-0.306916	-0.586646
1741	Val	Asp	-1.34936	-0.773034	-0.655968	-1.90564	LOF
1741	Val	Cys	-0.118927	-0.0457941
1741	Val	Gln	-0.425728	-0.397476	-0.527979
1741	Val	Glu	-0.564879	-0.251937	-0.546509
1741	Val	Gly	-0.875018	-2.32858				vus
1741	Val	His	-0.0346142	-0.679629	-0.292583
1741	Val	Ile	0.0897682	-0.523207		0.162782	FUNC	benign
1741	Val	Leu	0.0231395	-0.369433	-0.841413	-0.782955	INT
1741	Val	Lys	0.0788618	-2.18364
1741	Val	Met	0.297929	-0.554466
1741	Val	Phe	0.107492	-0.317173	-0.587827
1741	Val	Pro	-0.555464	-1.54837	-0.988626
1741	Val	Ser	-0.305957	-0.597383	-0.344892
1741	Val	Thr	-0.714492	-0.2424	0.0644491
1741	Val	Trp	-0.700813	-0.292289
1741	Val	Tyr	-0.738509	-0.584601	0.120912
1741	Val	Val	0	0		0.32855	FUNC
1742	Asn	Ala	-0.367725	-0.37949	-0.441079
1742	Asn	Arg	-0.0762421	-0.456316	-0.0477746
1742	Asn	Asn	0	0		-0.0704793	FUNC
1742	Asn	Asp	0.0577559	-0.170093		-0.749588	INT	vus
1742	Asn	Cys	-0.370584	-0.203551	0.348051
1742	Asn	Gln	-0.234171	-0.268264	-1.37915
1742	Asn	Glu	0.032847	-0.403491
1742	Asn	Gly	-0.302658	-0.513209	-0.14837
1742	Asn	His	-0.153652	-0.833451		-0.0283156	FUNC	vus
1742	Asn	Ile	-0.485763	-0.0688882	0.0953323	-0.341116	FUNC
1742	Asn	Leu	-0.200347	-0.558954	-0.389126
1742	Asn	Lys	0.0927305	-0.26132	-0.0355881	0.540731	FUNC
1742	Asn	Met	0.0429591	-0.425967	-0.411719
1742	Asn	Phe	0.312535	-0.46595
1742	Asn	Pro	-1.54793	-2.85115
1742	Asn	Ser	-0.629303	-0.27551	-0.379203	0.0672293	FUNC	benign
1742	Asn	Thr	-0.189058	-0.369267	-0.07786	0.20615	FUNC
1742	Asn	Trp	0.622712	-0.378766
1742	Asn	Tyr	-0.0920591	-0.599331	-0.727886	-1.12393	INT
1742	Asn	Val	-0.270199	-0.368035	0.0315483
1743	Gly	Ala	-0.477322	-0.304742	-0.64433	-1.2134	INT	vus
1743	Gly	Arg	-0.559934	-1.32643	-1.303	-1.92408	LOF
1743	Gly	Asn	-0.300565	-0.704896
1743	Gly	Asp	-0.0574192	0.109881
1743	Gly	Cys	0.0294019	-0.33909	-0.682558
1743	Gly	Gln	-0.41021	-0.482494	-1.22935
1743	Gly	Glu	-0.00898337	-0.434359		-2.83111	LOF
1743	Gly	Gly	0	0		0.064902	FUNC
1743	Gly	His	-0.0872409	-0.178316	-0.524104
1743	Gly	Ile	-0.864158	-3.87143
1743	Gly	Leu	-0.57554	-1.31939	-0.677457
1743	Gly	Lys	-0.688999	-1.22154
1743	Gly	Met	-0.232115	-0.557342
1743	Gly	Phe	-0.255222	-0.971993	-0.954546
1743	Gly	Pro	-0.388047	-1.24785
1743	Gly	Ser	-0.49777	-0.0997995	-0.390994
1743	Gly	Thr	-0.394229	-0.907118	-0.805726
1743	Gly	Trp	0.339405	-1.07574
1743	Gly	Tyr	0.0487394	-1.31026
1743	Gly	Val	-0.439354	-1.19734	-1.35743	-1.68946	LOF
1744	Arg	Ala	-0.561738	-0.186879	-0.162235
1744	Arg	Arg	0	0		0.389957	FUNC
1744	Arg	Asn	-0.390073	-0.22758
1744	Arg	Asp	-0.273259	-0.325241	0.0525436
1744	Arg	Cys	0.129075	-0.300267	-0.0550519
1744	Arg	Gln	-0.317275	-0.389625	-0.216279
1744	Arg	Glu	-0.447039	-0.3016	-0.187828
1744	Arg	Gly	0.0573769	-0.118786	-0.138581	-0.0269148	FUNC
1744	Arg	His	-0.628616	-0.582937
1744	Arg	Ile	-0.276765	-0.375663		-0.611578	FUNC
1744	Arg	Leu	0.0128723	-0.0952675	0.0356923
1744	Arg	Lys	-0.288777	-0.353517	-1.02049	0.217324	FUNC	vus
1744	Arg	Met	0.183522	-0.41176
1744	Arg	Phe	0.0160646	-0.0429567
1744	Arg	Pro	-0.30653	0.145712
1744	Arg	Ser	-0.137314	-0.28357	-0.11343	-0.116369	FUNC
1744	Arg	Thr	-0.251793	-0.688925		-0.35591	FUNC
1744	Arg	Trp	-0.00499533	-0.226838
1744	Arg	Tyr	-0.244762	-0.291589
1744	Arg	Val	-0.397872	-0.0718679	0.011799
1745	Asn	Ala	-0.197951	-0.521762	-1.42324
1745	Asn	Arg	0.171887	-0.377013
1745	Asn	Asn	0	0		0.0625189	FUNC
1745	Asn	Asp	-0.375385	-0.378467		0.0798877	FUNC
1745	Asn	Cys	-0.10061	-0.13178
1745	Asn	Gln	-0.491868	-0.242539
1745	Asn	Glu	-0.320117	-0.200007	-0.364138
1745	Asn	Gly	-0.395504	-0.179563	-0.088507
1745	Asn	His	-0.206554	0.004603		0.20929	FUNC
1745	Asn	Ile	-0.0441776	-0.594579	-0.167128	0.519272	FUNC
1745	Asn	Leu	-0.389573	-0.482412	-0.242663
1745	Asn	Lys	-0.38557	-0.195061		-0.0515058	FUNC
1745	Asn	Met	-0.108091	-0.138137
1745	Asn	Phe	0.0378684	-0.501996	-0.309375
1745	Asn	Pro	0.054028	-0.493936	-0.830127
1745	Asn	Ser	-0.317583	-0.398968	-0.329646	0.195848	FUNC	vus
1745	Asn	Thr	-0.00459976	-0.185458		-0.0732784	FUNC
1745	Asn	Trp	0.137371	-0.208886
1745	Asn	Tyr	0.154392	-0.130993		0.0652348	FUNC
[truncated: 2,281 more rows]
